# Supplementary material for: Integration of Infinium and Axiom SNP array data in the outcrossing species Malus × domestica and causes for seemingly incompatible calls
Source: BMC Genomics. 2021 Apr 7;22:246. doi: 10.1186/s12864-021-07565-7 (PMC8028180; doi:10.1186/s12864-021-07565-7)
Supplement: Supplementary file 1 — Additional file 1. Updated iGL map for Illumina Infinium 20 K SNP array. [file 12864_2021_7565_MOESM1_ESM.xlsx]

## Sheet: Readme
Additional file 1. Updated iGL map for Illumina Infinium 20K SNP array.
Column name	Description
Index_20K	SNP index number for Illumina Infinium 20K SNP array
Index_8K	SNP index number for Illumina Infinium 8K SNP array
20K_Locus_name	Full SNP name used in Illumina Infinium 20K SNP array
Affymetrix_id	Axiom SNP name
Exclusion_notes	If the SNP was excluded, the reason for exclusion is noted here
Infinium_curation_classification	Status of each SNP following the curation processed used with Illumina data
LG_updated	The linkage group assigned in this study
cM_updated	cM position from this study, either taken from iGL or updated as described in methods
SNP_sort_order_updated	The order of SNPs in the genetic map
phys_blast_GDDH13v1.1	The BLAST result representing the SNPs likely physical position. Errors are apparent in some areas. Incongruences in the physical positions can be deduced by absence of a hit or deviations from ascending coordinates relative to the SNP sorting order in the map.
blast_e_value	BLAST E-value for the BLAST result for the reported phys_blast_GDDH13v1.1
Robust_480K	SNP deemed robust from Axiom array as defined in Bianco et al. (2016)
Affymetrix_class	Affymetrix SNP classification from Bianco et al. (2016)
Compatible_Axiom	1 = compatible SNP. 0 = incompatible. "-" = not considered for compatibility because SNP was removed from analysis during Infinium data curation steps
Axiom_compatibility_classification_code	The compatibility classification code assigned for each SNP, as described in the methods and listed in Table 3
number_of_blast_hits_E-value<1.0E-12	The number of BLAST results with E-value <1.0E-12
number_of_blast_hits_E-value<1.0E-14	The number of BLAST results with E-value <1.0E-14
number_of_blast_hits_E-value<1.0E-16	The number of BLAST results with E-value <1.0E-16
Number_of_secondary_polymorphisms_50_bp	The number of secondary polymorphisms that are present within at least 10% individuals for which sequence data is available found within the first 50 bp from the target SNP
Number_of_secondary_polymorphisms_35_bp	The number of secondary polymorphisms that are present within at least 10% individuals for which sequence data is available found within the first 35 bp from the target SNP
MAF	Minor allele frequeny across all unique individuals evaluated in this study
Tmax_minus_Tmin_95	Effective cluster space in Infinium cluster plots

## Sheet: Additional file 1
Index_20K	Index_8K	20K_Name	Affymetrix_id	Exclusion_notes	Infinium_curation_classification	LG_updated	cM_updated	SNP_sort_order_updated	phys_blast_GDDH13v1.1	blast_e_value	Robust_480K	Affymetrix_class	Compatible_Axiom	Axiom_compatibility_classification_code	number_of_blast_hits_E-value>1.0E-12	number_of_blast_hits_E-value>1.0E-14	number_of_blast_hits_E-value>1.0E-16	Number_of_secondary_polymorphisms_50_bp	Number_of_secondary_polymorphisms_35_bp	MAF	Tmax_minus_Tmin_95
8921	-	SNP_FB_0411238	AX-115183056		Retained from iGL map	1	0	1	5582573	1.52e-19	-	PolyHighResolution	1	B	1	1	1	0	0	0.334374	0.929006
8922	-	SNP_FB_0411240	AX-115183057		Retained from iGL map	1	0	2	5581289	1.52e-19	yes	PolyHighResolution	1	A	1	1	1	0	0	0.398982	0.977426
8923	-	SNP_FB_0411246	AX-115183058		Retained from iGL map	1	0	3	5578550	1.52e-19	yes	PolyHighResolution	1	A	1	1	1	0	0	0.335412	0.95891
17241	-	SNP_FB_1079904	AX-115183816		Retained from iGL map	1	0.063	4	166229	1.52e-19	-	PolyHighResolution	0	K	1	1	1	3	1	0.350592	0.975099
2965	7850	RosBREEDSNP_SNP_TC_3094248_Lg1_02894_MAF50_285661_exon1	AX-105194594		Retained from iGL map	1	0.126	5	No_hits	-	yes	PolyHighResolution	1	A	0	0	0	-	-	0.264189	0.949855
2280	6127	RosBREEDSNP_SNP_GA_3099492_Lg1_02894_MAF40_411283_exon1	AX-105210298		Retained from iGL map	1	0.126	6	phys_lg_mismatch	-	-	PolyHighResolution	0	J	1	0	0	-	-	0.382161	0.739666
7672	-	SNP_FB_0313817	AX-115190173		Retained from iGL map	1	0.131	7	2085514	1.52e-19	-	PolyHighResolution	1	F	1	1	1	0	0	0.323681	0.927925
17428	-	SNP_FB_1089803	AX-115193623		Retained from iGL map	1	0.182	8	5754261	(Required result from source sequence)	-	Other	0	O	0	0	0	0	0	0.359953	0.986615
17427	-	SNP_FB_1089798	AX-115193622		Retained from iGL map	1	0.182	9	No_hits	-	yes	PolyHighResolution	1	A	0	0	0	-	-	0.258335	0.964515
8785	-	SNP_FB_0400909	AX-115191863		Retained from iGL map	1	0.232	10	1490223	1.52e-19	yes	PolyHighResolution	1	A	5	1	1	1	1	0.334484	0.944531
8787	-	SNP_FB_0400916	AX-115191865		Retained from iGL map	1	0.232	11	1487179	1.52e-19	yes	No Minor Homozygous	1	A	1	1	1	0	0	0.0184431	0.960419
8788	-	SNP_FB_0400919	AX-115191866		Retained from iGL map	1	0.232	12	1485540	1.52e-19	-	PolyHighResolution	0	J	1	1	1	5	2	0.256867	0.992263
8790	-	SNP_FB_0400922	AX-115191868		Successfully placed via physical information	1	0.232	13	1483322	1.52e-19	-	MonoHighResolution	0	L	2	1	1	0	0	0.00491359	0.359424
8789	-	SNP_FB_0400921	AX-115191867		Retained from iGL map	1	0.232	14	1483881	1.52e-19	yes	PolyHighResolution	1	A	1	1	1	0	0	0.0608142	0.98841
17247	-	SNP_FB_1079977	AX-115183009		Retained from iGL map	1	0.232	15	1077995	1.52e-19	-	Other	0	K	7	1	1	1	0	0.271918	0.8594
662	1964	RosBREEDSNP_SNP_AC_180528_Lg1_00288_MAF40_302606_exon1	AX-115183017		Retained from iGL map	1	0.235	16	No_hits	-	-	AAvarianceX	1	B	0	0	0	-	-	0.398849	0.974947
636	1897	RosBREEDSNP_SNP_AC_121548_Lg1_00288_MAF30_MDP0000151845_exon1	AX-115182158		Retained from iGL map	1	0.235	17	7625019	1.52e-19	yes	PolyHighResolution	1	A	2	2	1	0	0	0.399364	0.944519
8888	-	SNP_FB_0409694	AX-115183010		Retained from iGL map	1	0.238	18	439820	1.52e-19	-	PolyHighResolution	1	A	1	1	1	2	1	0.226391	0.952808
8887	-	SNP_FB_0409675	AX-115183005		Retained from iGL map	1	0.238	19	367886	1.52e-19	-	Other	0	J	1	1	1	0	0	0.400104	0.851316
8886	-	SNP_FB_0409674	AX-115183004		Successfully placed via physical information	1	0.238	20	367632	1.52e-19	-	No Minor Homozygous	1	A	1	1	1	1	1	0.000127194	0.023907
6184	-	SNP_FB_0197405	AX-115188005		Retained from iGL map	1	0.238	21	292000	1.52e-19	yes	PolyHighResolution	1	A	1	1	1	0	0	0.373982	0.99286
6186	-	SNP_FB_0197414	AX-115188007		Retained from iGL map	1	0.238	22	290348	1.52e-19	yes	PolyHighResolution	1	A	1	1	1	1	0	0.493893	0.988815
6199	-	SNP_FB_0197767	AX-115188022		Retained from iGL map	1	0.241	23	5776187	1.52e-19	-	CallRateBelowThreshold	0	J	22	1	1	1	1	0.214383	0.88428
10463	-	SNP_FB_0530079	AX-115193621		Retained from iGL map	1	0.35	24	6204218	1.52e-19	yes	PolyHighResolution	1	A	1	1	1	1	0	0.283516	0.993587
10462	-	SNP_FB_0530074	AX-115193620		Retained from iGL map	1	0.35	25	6205728	1.52e-19	yes	PolyHighResolution	1	A	1	1	1	0	0	0.0409461	0.984039
10460	-	SNP_FB_0530061	AX-115193618		Retained from iGL map	1	0.35	26	6208865	1.52e-19	-	PolyHighResolution	0	J	1	1	1	0	0	0.429372	0.978151
10459	-	SNP_FB_0530057	AX-115193617		Retained from iGL map	1	0.35	27	6210735	1.52e-19	yes	PolyHighResolution	1	A	2	2	1	0	0	0.399618	0.997596
10457	-	SNP_FB_0530052	AX-115193615		Retained from iGL map	1	0.35	28	6213075	1.52e-19	yes	PolyHighResolution	1	A	1	1	1	0	0	0.262468	0.964161
10456	-	SNP_FB_0530049	AX-115193614		Retained from iGL map	1	0.35	29	6213850	1.52e-19	yes	PolyHighResolution	1	A	1	1	1	0	0	0.220856	0.968403
16668	-	SNP_FB_1035153	AX-115198299		Retained from iGL map	1	0.363	30	6495773	1.52e-19	-	PolyHighResolution	1	A	1	1	1	1	1	0.452557	0.975178
13610	-	SNP_FB_0764324	AX-115198405		Retained from iGL map	1	0.536	31	6658270	1.52e-19	-	CallRateBelowThreshold	0	J	1	1	1	0	0	0.411217	0.935781
17853	-	SNP_FB_1111607	AX-115190574		Retained from iGL map	1	0.647	32	7213485	1.52e-19	yes	PolyHighResolution	1	B	1	1	1	0	0	0.224731	0.977824
17852	-	SNP_FB_1111605	AX-115190573		Retained from iGL map	1	0.647	33	7213876	1.52e-19	-	PolyHighResolution	1	B	1	1	1	0	0	0.302121	0.954609
9626	-	SNP_FB_0463466	AX-115192359		Retained from iGL map	1	0.647	34	7794827	1.52e-19	-	PolyHighResolution	1	A	1	1	1	0	0	0.0974555	0.924001
9627	-	SNP_FB_0463467	AX-115192360		Retained from iGL map	1	0.647	35	7794847	1.52e-19	yes	PolyHighResolution	1	A	1	1	1	0	0	0.225815	0.894018
15723	-	SNP_FB_0953652	AX-115192176		Retained from iGL map	1	0.845	36	7859638	1.52e-19	-	CallRateBelowThreshold	0	J	1	1	1	0	0	0.226195	0.990466
15724	-	SNP_FB_0953660	AX-115192177		Retained from iGL map	1	0.845	37	7862383	1.52e-19	yes	PolyHighResolution	1	B	1	1	1	0	0	0.259389	0.898227
9631	-	SNP_FB_0464008	AX-115192365		Retained from iGL map	1	1.055	38	8288747	1.52e-19	yes	PolyHighResolution	1	A	1	1	1	0	0	0.489448	0.999801
9633	-	SNP_FB_0464018	AX-115192367		Retained from iGL map	1	1.055	39	8291440	1.52e-19	yes	UnexpectedHeterozygosity	1	A	1	1	1	0	0	0.0687023	0.9661
9634	-	SNP_FB_0464035	AX-115192368		Successfully placed via physical information	1	1.055	40	8293543	1.52e-19	yes	No Minor Homozygous	1	A	1	1	1	0	0	0.00800915	0.622999
9635	-	SNP_FB_0464041	AX-115192369		Retained from iGL map	1	1.055	41	8294747	1.52e-19	-	PolyHighResolution	1	B	1	1	1	0	0	0.26199	0.986774
9636	-	SNP_FB_0464048	AX-115192371		Successfully placed via physical information	1	1.066	42	8295637	1.52e-19	yes	No Minor Homozygous	1	A	1	1	1	0	0	0.00152555	0.452516
8920	-	SNP_FB_0411217	AX-115183055		Retained from iGL map	1	1.066	43	8377837	1.52e-19	yes	PolyHighResolution	1	A	1	1	1	1	1	0.238616	0.987722
8918	-	SNP_FB_0411213	AX-115183053		Retained from iGL map	1	1.066	44	8380596	1.52e-19	-	CallRateBelowThreshold	0	J	2	2	1	0	0	0.214819	0.900703
8917	-	SNP_FB_0411211	AX-115183052		Retained from iGL map	1	1.066	45	8380794	1.52e-19	yes	PolyHighResolution	1	A	1	1	1	0	0	0.459807	0.98954
8916	-	SNP_FB_0411206	AX-115183051		Retained from iGL map	1	1.066	46	8382971	1.52e-19	-	Other	0	P	1	1	1	1	1	0.116441	0.989422
17578	-	SNP_FB_1099420	AX-115197049		Retained from iGL map	1	1.338	47	8713506	1.52e-19	-	PolyHighResolution	1	A	1	1	1	0	0	0.461244	0.956309
12371	-	SNP_FB_0673800	AX-115196557		Retained from iGL map	1	1.418	48	8958022	1.52e-19	yes	PolyHighResolution	1	A	1	1	1	0	0	0.378678	0.970748
12373	-	SNP_FB_0673806	AX-115196559		Retained from iGL map	1	1.418	49	8958866	1.52e-19	yes	PolyHighResolution	1	A	1	1	1	0	0	0.162382	0.957826
12374	-	SNP_FB_0673808	AX-115196560		Retained from iGL map	1	1.418	50	8959133	1.52e-19	yes	PolyHighResolution	1	A	1	1	1	0	0	0.296791	0.974962
12375	-	SNP_FB_0673809	AX-115196561		Retained from iGL map	1	1.418	51	8959215	1.52e-19	yes	PolyHighResolution	1	A	1	1	1	1	0	0.305266	0.966032
16294	-	SNP_FB_1004090	AX-115196070		Retained from iGL map	1	1.604	52	9335491	8.28e-18	-	PolyHighResolution	1	B	1	1	1	0	0	0.116934	0.983034
16295	-	SNP_FB_1004093	AX-115196072		Retained from iGL map	1	1.604	53	9339140	1.52e-19	yes	PolyHighResolution	1	A	1	1	1	0	0	0.496311	0.988153
8925	-	SNP_FB_0411310	AX-115183060		Retained from iGL map	1	1.739	54	9606555	1.52e-19	yes	PolyHighResolution	1	A	1	1	1	0	0	0.260997	0.963126
8924	-	SNP_FB_0411306	AX-115183059		Retained from iGL map	1	1.739	55	9608055	1.52e-19	yes	PolyHighResolution	1	A	1	1	1	0	0	0.496693	0.9817
15564	-	SNP_FB_0938917	AX-115183085		Retained from iGL map	1	1.9	56	10340536	1.52e-19	-	BBvarianceX	1	C	1	1	1	0	0	0.0937819	1
17897	-	SNP_FB_1114742	AX-115193430		Retained from iGL map	1	2.241	57	10519086	1.52e-19	yes	PolyHighResolution	1	A	1	1	1	1	0	0.236574	0.954476
17896	-	SNP_FB_1114723	AX-115193429		Retained from iGL map	1	2.241	58	10523629	1.52e-19	-	Other	0	J	2	1	1	1	1	0.240592	0.91979
17895	-	SNP_FB_1114722	AX-115193428		Retained from iGL map	1	2.241	59	10523630	1.52e-19	yes	PolyHighResolution	1	A	1	1	1	0	0	0.242817	0.979036
17894	-	SNP_FB_1114720	AX-115193427		Retained from iGL map	1	2.241	60	10525128	1.52e-19	yes	PolyHighResolution	1	A	1	1	1	0	0	0.485227	0.998329
15932	-	SNP_FB_0976787	AX-115193920		Retained from iGL map	1	2.411	61	10625174	1.52e-19	-	PolyHighResolution	1	A	1	1	1	0	0	0.119668	0.972077
16526	-	SNP_FB_1021088	AX-115197558		Retained from iGL map	1	2.477	62	10664276	1.52e-19	-	PolyHighResolution	1	B	1	1	1	1	0	0.455056	0.975134
16525	-	SNP_FB_1021087	AX-115197557		Retained from iGL map	1	2.477	63	10664547	1.52e-19	yes	PolyHighResolution	1	A	1	1	1	0	0	0.475712	0.972625
16523	-	SNP_FB_1021083	AX-115197555		Retained from iGL map	1	2.477	64	10665774	1.52e-19	-	Other	0	J	1	1	1	3	2	0.265138	0.994262
17583	-	SNP_FB_1099992	AX-115197214		Retained from iGL map	1	2.495	65	10689866	1.52e-19	yes	PolyHighResolution	1	A	1	1	1	0	0	0.2418	0.954472
8931	-	SNP_FB_0411478	AX-115183076		Retained from iGL map	1	2.567	66	10785803	1.52e-19	yes	PolyHighResolution	1	A	1	1	1	0	0	0.389822	0.995848
8933	-	SNP_FB_0411487	AX-115183079		Retained from iGL map	1	2.567	67	10790519	1.52e-19	yes	PolyHighResolution	1	A	1	1	1	0	0	0.260494	0.951679
8934	-	SNP_FB_0411488	AX-115183080		Retained from iGL map	1	2.567	68	10790568	1.52e-19	yes	PolyHighResolution	1	A	1	1	1	0	0	0.459121	0.850152
1169	3225	RosBREEDSNP_SNP_AG_4746500_Lg1_MDP0000213515_MAF40_MDP0000213515_exon1	AX-105175417		Retained from iGL map	1	2.567	69	10790670	1.52e-19	yes	PolyHighResolution	1	A	1	1	1	0	0	0.287586	0.95576
8935	-	SNP_FB_0411491	AX-115183081		Retained from iGL map	1	2.567	70	10791654	1.52e-19	-	PolyHighResolution	0	J	1	1	1	0	0	0.406409	0.966298
8936	-	SNP_FB_0411493	AX-115183082		Retained from iGL map	1	2.567	71	10791858	1.52e-19	yes	PolyHighResolution	1	A	1	1	1	0	0	0.250127	0.958152
15567	-	SNP_FB_0939068	AX-115183132		Retained from iGL map	1	3.158	72	11577494	1.52e-19	yes	PolyHighResolution	1	A	1	1	1	0	0	0.144894	0.990773
15566	-	SNP_FB_0939067	AX-115183131		Retained from iGL map	1	3.158	73	11578504	1.52e-19	yes	PolyHighResolution	1	A	1	1	1	0	0	0.364122	0.908586
8940	-	SNP_FB_0411700	AX-115183091		Retained from iGL map	1	3.199	74	11631784	1.52e-19	yes	UnexpectedHeterozygosity	1	A	1	1	1	0	0	0.0497202	0.982845
8939	-	SNP_FB_0411698	AX-115183090		Retained from iGL map	1	3.199	75	11631908	1.52e-19	yes	PolyHighResolution	1	A	1	1	1	0	0	0.24148	0.971989
8938	-	SNP_FB_0411697	AX-115183089		Retained from iGL map	1	3.199	76	11632053	1.52e-19	-	PolyHighResolution	0	J	1	1	1	1	1	0.10902	0.695428
66	113	GDsnp00152	AX-105213594		Retained from iGL map	1	3.451	77	11967574	1.52e-19	yes	PolyHighResolution	1	A	1	1	1	0	0	0.4972	0.9914
8974	-	SNP_FB_0415504	AX-115183136		Retained from iGL map	1	3.661	78	12127847	1.52e-19	-	AAvarianceX	1	C	1	1	1	2	2	0.423439	0.985063
8976	-	SNP_FB_0415516	AX-115183138		Retained from iGL map	1	3.661	79	12130389	1.52e-19	yes	PolyHighResolution	1	A	1	1	1	0	0	0.284024	0.936913
8977	-	SNP_FB_0415526	AX-115183139		Retained from iGL map	1	3.661	80	12133220	1.52e-19	-	AAvarianceY	0	J	1	1	1	1	1	0.122203	0.986375
12352	-	SNP_FB_0671576	AX-115196528		Retained from iGL map	1	3.714	81	12217799	1.52e-19	-	ABvarianceX	1	B	1	1	1	2	1	0.273767	0.951639
771	2260	RosBREEDSNP_SNP_AC_8789324_Lg1_02428_MAF30_21164_exon1	AX-105209977		Successfully placed via physical information	1	3.878	82	11380289	1.52e-19	yes	PolyHighResolution	1	A	1	1	1	0	0	0.0929552	0.970304
519	675	GDsnp02428	AX-115182106		Retained from iGL map	1	3.878	83	11396890	1.52e-19	yes	PolyHighResolution	1	A	1	1	1	0	0	0.282166	0.993766
8992	-	SNP_FB_0416997	AX-115183161		Retained from iGL map	1	3.878	84	11385169	1.52e-19	yes	PolyHighResolution	1	A	6	2	1	0	0	0.272554	0.986323
8995	-	SNP_FB_0417007	AX-115183164		Retained from iGL map	1	3.878	85	11380952	1.52e-19	yes	PolyHighResolution	1	A	1	1	1	0	0	0.281202	0.915984
17802	-	SNP_FB_1108202	AX-115185679		Retained from iGL map	1	4.201	86	12990990	1.52e-19	-	No Minor Homozygous	0	M	1	1	1	12	8	0.0120339	0.415171
4557	-	SNP_FB_0079718	AX-115185556		Retained from iGL map	1	4.534	87	13431437	1.52e-19	yes	PolyHighResolution	1	A	1	1	1	0	0	0.295599	0.938251
4556	-	SNP_FB_0079717	AX-115185555		Retained from iGL map	1	4.534	88	13431469	1.52e-19	yes	PolyHighResolution	1	A	1	1	1	0	0	0.490837	0.966405
4555	-	SNP_FB_0079713	AX-115185554		Retained from iGL map	1	4.534	89	13431974	1.52e-19	yes	PolyHighResolution	1	A	1	1	1	0	0	0.388548	0.961382
4554	-	SNP_FB_0079708	AX-115185553		Retained from iGL map	1	4.534	90	13432524	1.52e-19	yes	PolyHighResolution	1	E	1	1	1	0	0	0.091071	0.948521
9019	-	SNP_FB_0418563	AX-115183206		Retained from iGL map	1	5.445	91	13650486	1.52e-19	yes	PolyHighResolution	1	A	1	1	1	0	0	0.428117	0.964407
9020	-	SNP_FB_0418565	AX-115183207		Retained from iGL map	1	5.445	92	13651185	1.52e-19	-	CallRateBelowThreshold	0	J	1	1	1	0	0	0.459817	0.993422
9021	-	SNP_FB_0418576	AX-115183208		Retained from iGL map	1	5.445	93	13652715	1.52e-19	yes	PolyHighResolution	1	B	1	1	1	0	0	0.403287	0.980996
9023	-	SNP_FB_0418586	AX-115183210		Retained from iGL map	1	5.445	94	13654136	1.52e-19	-	PolyHighResolution	1	A	1	1	1	0	0	0.100357	0.892534
9024	-	SNP_FB_0418589	AX-115183211		Retained from iGL map	1	5.445	95	13655121	1.52e-19	-	Other	0	J	1	1	1	2	2	0.207226	0.931052
3176	8364	RosBREEDSNP_SNP_TC_9351463_Lg1_00703_MAF20_MDP0000661406_exon4	AX-115182919		Retained from iGL map	1	5.678	96	14186989	1.52e-19	yes	PolyHighResolution	1	A	1	1	1	0	0	0.187293	0.969038
8998	-	SNP_FB_0417197	AX-115183171		Retained from iGL map	1	6.128	97	14353814	1.52e-19	yes	PolyHighResolution	1	A	1	1	1	0	0	0.306616	0.966758
8999	-	SNP_FB_0417203	AX-115183172		Retained from iGL map	1	6.128	98	14355484	1.52e-19	yes	PolyHighResolution	1	A	1	1	1	1	0	0.264129	0.970874
536	696	GDsnp02580	AX-115183175		Retained from iGL map	1	6.128	99	14356770	1.52e-19	yes	UnexpectedHeterozygosity	1	A	1	1	1	0	0	0.101018	0.979603
9001	-	SNP_FB_0417208	AX-115183174		Retained from iGL map	1	6.128	100	14359857	1.52e-19	-	PolyHighResolution	1	A	1	1	1	0	0	0.472094	0.96875
15688	-	SNP_FB_0948172	AX-115192078		Retained from iGL map	1	7.856	101	15058736	1.52e-19	yes	PolyHighResolution	1	C	1	1	1	0	0	0.159949	0.934278
15687	-	SNP_FB_0948167	AX-115192077		Retained from iGL map	1	7.858	102	15061354	1.52e-19	-	BBvarianceY	1	C	1	1	1	1	1	0.0490969	0.995491
9461	-	SNP_FB_0448220	AX-115192076		Retained from iGL map	1	8.149	103	15371922	1.52e-19	-	CallRateBelowThreshold	0	K	1	1	1	3	2	0.222845	0.993121
9458	-	SNP_FB_0448193	AX-115192072		Retained from iGL map	1	8.149	104	15385176	1.52e-19	yes	PolyHighResolution	1	A	2	1	1	0	0	0.317381	0.676533
9456	-	SNP_FB_0448191	AX-115192070		Successfully placed via physical information	1	8.15	105	15385562	1.52e-19	yes	PolyHighResolution	1	A	1	1	1	0	0	0.0235249	0.678717
2728	7204	RosBREEDSNP_SNP_TC_11532952_Lg1_01815_MAF50_1682832_exon5	AX-105221855		Retained from iGL map	1	8.847	106	15807659	1.52e-19	-	PolyHighResolution	0	K	1	1	1	2	2	0.427482	0.968225
789	2313	RosBREEDSNP_SNP_AG_11508677_Lg1_01815_MAF50_1661682_exon1	AX-105214099		Retained from iGL map	1	9.258	107	15827102	1.52e-19	yes	PolyHighResolution	1	A	1	1	1	0	0	0.440728	0.953001
416	543	GDsnp01815	AX-105203583		Retained from iGL map	1	9.258	108	15830725	1.52e-19	yes	PolyHighResolution	1	C	1	1	1	0	0	0.346449	0.970059
2004	5381	RosBREEDSNP_SNP_GA_11499061_Lg1_01815_MAF30_516837_exon4	AX-115182568		Retained from iGL map	1	9.258	109	15837211	1.52e-19	yes	PolyHighResolution	1	A	1	1	1	0	0	0.132383	0.991902
2002	5379	RosBREEDSNP_SNP_GA_11485470_Lg1_01815_MAF20_864893_exon1	AX-105194774		Retained from iGL map	1	9.471	110	15853568	1.52e-19	yes	PolyHighResolution	1	A	1	1	1	0	0	0.0649797	0.786375
9031	-	SNP_FB_0419289	AX-115183224		Retained from iGL map	1	9.471	111	15853986	1.52e-19	-	PolyHighResolution	1	A	2	2	1	1	1	0.371928	0.715937
9028	-	SNP_FB_0419285	AX-115183221		Retained from iGL map	1	9.471	112	15854565	1.52e-19	-	PolyHighResolution	1	A	1	1	1	0	0	0.408342	0.626334
9033	-	SNP_FB_0419751	AX-115183232		Successfully placed via physical information	1	10.662	113	16669549	1.52e-19	yes	PolyHighResolution	1	A	1	1	1	0	0	0.207824	0.991851
9034	-	SNP_FB_0419753	AX-115183234		Retained from iGL map	1	10.663	114	16670087	1.52e-19	-	PolyHighResolution	0	K	2	1	1	0	0	0.124915	0.99286
9035	-	SNP_FB_0419754	AX-115183235		Retained from iGL map	1	10.663	115	16670208	1.52e-19	-	Other	0	K	1	1	1	1	0	0.0699966	0.469449
145	214	GDsnp00420	AX-105201127		Retained from iGL map	1	10.663	116	16674471	1.52e-19	-	PolyHighResolution	1	C	1	1	1	1	1	0.113241	0.937253
1496	4032	RosBREEDSNP_SNP_CT_12194485_Lg1_00420_MAF40_1648508_exon1	AX-115183240		Retained from iGL map	1	10.663	117	16674603	1.52e-19	yes	PolyHighResolution	1	A	1	1	1	0	0	0.258544	0.925265
9038	-	SNP_FB_0420063	AX-115183243		Retained from iGL map	1	11.172	118	16941490	1.52e-19	-	AAvarianceX	1	C	1	1	1	2	1	0.163388	0.987026
2754	7251	RosBREEDSNP_SNP_TC_12382050_Lg1_02334_MAF40_MDP0000219571_exon3	AX-115182790		Retained from iGL map	1	11.497	119	16968607	1.52e-19	-	PolyHighResolution	0	J	1	1	1	0	0	0.289581	0.927267
15541	-	SNP_FB_0937887	AX-115192044		Retained from iGL map	1	12.172	120	17147344	8.28e-18	-	Other	0	J	1	1	1	1	1	0.430315	0.995142
15543	-	SNP_FB_0937902	AX-115192046		Retained from iGL map	1	12.172	121	17149408	1.52e-19	-	PolyHighResolution	0	K	1	1	1	0	0	0.492368	0.997227
15544	-	SNP_FB_0937905	AX-115192047		Retained from iGL map	1	12.172	122	17150322	1.52e-19	-	Other	0	K	1	1	1	1	0	0.136394	0.926242
15545	-	SNP_FB_0937906	AX-115192048		Retained from iGL map	1	12.172	123	17150927	1.52e-19	yes	PolyHighResolution	1	A	1	1	1	0	0	0.237621	0.98484
9053	-	SNP_FB_0420924	AX-115183261		Retained from iGL map	1	13.196	124	17424263	1.52e-19	yes	PolyHighResolution	1	A	1	1	1	0	0	0.176696	0.954772
2036	5471	RosBREEDSNP_SNP_GA_13037789_Lg1_01494_MAF30_840712_exon1	AX-105218373		Retained from iGL map	1	13.196	125	17428781	1.52e-19	yes	PolyHighResolution	1	A	1	1	1	0	0	0.216454	0.961604
9051	-	SNP_FB_0420898	AX-115183258		Retained from iGL map	1	13.196	126	17431304	1.52e-19	-	AAvarianceX	1	C	1	1	1	0	0	0.499873	0.989022
9050	-	SNP_FB_0420896	AX-115183257		Retained from iGL map	1	13.196	127	17431586	1.52e-19	yes	PolyHighResolution	1	A	1	1	1	0	0	0.296565	0.968708
9049	-	SNP_FB_0420895	AX-115183256		Retained from iGL map	1	13.196	128	17431979	1.52e-19	yes	PolyHighResolution	1	A	1	1	1	0	0	0.455725	0.971074
9048	-	SNP_FB_0420891	AX-115183255		Retained from iGL map	1	13.196	129	17432903	1.52e-19	yes	PolyHighResolution	1	A	1	1	1	0	0	0.097201	0.978183
9046	-	SNP_FB_0420881	AX-115183253		Retained from iGL map	1	13.196	130	17433718	1.52e-19	yes	PolyHighResolution	1	A	1	1	1	0	0	0.108242	0.968357
9045	-	SNP_FB_0420880	AX-115183252		Retained from iGL map	1	13.196	131	17433771	1.52e-19	yes	PolyHighResolution	1	A	1	1	1	0	0	0.135647	0.952894
9044	-	SNP_FB_0420170	AX-115183251		Retained from iGL map	1	14.677	132	17883047	1.52e-19	-	AAvarianceY	1	D	1	1	1	9	7	0.445802	0.976747
9043	-	SNP_FB_0420150	AX-115183250		Retained from iGL map	1	14.677	133	17886408	1.52e-19	yes	PolyHighResolution	1	A	1	1	1	3	3	0.390076	0.966706
9042	-	SNP_FB_0420130	AX-115183248		Retained from iGL map	1	14.677	134	17890548	1.52e-19	yes	PolyHighResolution	1	A	1	1	1	8	5	0.284351	0.974014
9041	-	SNP_FB_0420129	AX-115183247		Retained from iGL map	1	14.677	135	17890966	1.52e-19	yes	PolyHighResolution	1	A	1	1	1	0	0	0.36462	0.949604
9040	-	SNP_FB_0420128	AX-115183246		Retained from iGL map	1	14.677	136	17890981	1.52e-19	-	ABvarianceX	1	A	1	1	1	0	0	0.28626	0.989359
9062	-	SNP_FB_0421614	AX-115183270		Retained from iGL map	1	15.849	137	18110442	1.52e-19	yes	PolyHighResolution	1	A	1	1	1	0	0	0.258463	0.866683
9063	-	SNP_FB_0421620	AX-115183271		Retained from iGL map	1	15.849	138	18114339	1.52e-19	-	CallRateBelowThreshold	1	C	2	1	1	0	0	0.294009	0.967877
9064	-	SNP_FB_0421625	AX-115183272		Retained from iGL map	1	15.849	139	18115661	1.52e-19	-	PolyHighResolution	1	B	1	1	1	0	0	0.111255	0.742332
9066	-	SNP_FB_0421635	AX-115183274		Retained from iGL map	1	15.849	140	18116719	1.52e-19	yes	PolyHighResolution	1	A	1	1	1	0	0	0.36536	0.946329
1524	4098	RosBREEDSNP_SNP_CT_14001081_Lg1_01889_MAF20_MDP0000824791_exon1	AX-105183063		Retained from iGL map	1	16.068	141	18223616	1.52e-19	-	PolyHighResolution	1	A	2	2	1	0	0	0.208927	0.964339
437	569	GDsnp01889	AX-115182080		Retained from iGL map	1	16.068	142	No_hits	-	-	No Minor Homozygous	1	A	0	0	0	-	-	0.0822092	0.611272
3210	8443	RosBREEDSNP_SNP_TG_14148062_Lg1_01058_MAF10_1670627_exon2	AX-105202765		Successfully placed via physical information	1	16.934	143	18413404	1.52e-19	yes	PolyHighResolution	1	C	1	1	1	0	0	0.0533844	0.911722
824	2417	RosBREEDSNP_SNP_AG_14154922_Lg1_01058_MAF30_1682312_exon1	AX-115181774		Retained from iGL map	1	17.067	144	18442594	1.52e-19	-	PolyHighResolution	1	A	2	2	1	1	1	0.332024	0.65613
9069	-	SNP_FB_0422075	AX-115183277		Retained from iGL map	1	17.083	145	18445949	1.52e-19	yes	PolyHighResolution	1	A	1	1	1	0	0	0.322539	0.739276
9070	-	SNP_FB_0422076	AX-115183278		Retained from iGL map	1	17.083	146	18446000	1.52e-19	yes	PolyHighResolution	1	A	1	1	1	0	0	0.338718	0.857521
9071	-	SNP_FB_0422078	AX-115183279		Retained from iGL map	1	17.083	147	18446431	1.52e-19	yes	PolyHighResolution	1	A	1	1	1	0	0	0.322482	0.984596
9072	-	SNP_FB_0422079	AX-115183280		Retained from iGL map	1	17.083	148	18446491	1.52e-19	yes	PolyHighResolution	1	A	1	1	1	0	0	0.211137	0.97103
9073	-	SNP_FB_0422080	AX-115183281		Retained from iGL map	1	17.083	149	18446682	1.52e-19	yes	No Minor Homozygous	1	A	1	1	1	0	0	0.0547074	0.613731
9074	-	SNP_FB_0422081	AX-115183282		Retained from iGL map	1	17.083	150	18446859	1.52e-19	yes	PolyHighResolution	1	A	1	1	1	0	0	0.165267	0.977868
15587	-	SNP_FB_0941503	AX-115183314		Retained from iGL map	1	17.597	151	18607071	1.52e-19	yes	PolyHighResolution	1	A	1	1	1	0	0	0.383635	0.983511
15589	-	SNP_FB_0941510	AX-115183316		Retained from iGL map	1	17.597	152	18608153	1.52e-19	yes	PolyHighResolution	0	M	1	1	1	0	0	0.371356	0.985586
9076	-	SNP_FB_0423029	AX-115183284		Retained from iGL map	1	18.294	153	18851213	1.52e-19	yes	PolyHighResolution	1	A	1	1	1	0	0	0.203892	0.988038
2058	5539	RosBREEDSNP_SNP_GA_14519247_Lg1_RosCOS2921_MAF50_476406_exon1	AX-115183287		Retained from iGL map	1	18.302	154	18855069	1.52e-19	-	PolyHighResolution	0	J	1	1	1	0	0	0.414717	0.983624
827	2431	RosBREEDSNP_SNP_AG_14529153_Lg1_RosCOS2921_MAF30_59140_exon1	AX-115182219		Retained from iGL map	1	18.321	155	18864975	1.52e-19	yes	PolyHighResolution	1	A	2	1	1	0	0	0.335033	0.805299
2061	5544	RosBREEDSNP_SNP_GA_14545022_Lg1_RosCOS2921_MAF10_504165_exon1	AX-105176324		Retained from iGL map	1	18.321	156	18880622	1.52e-19	-	CallRateBelowThreshold	0	J	1	1	1	1	1	0.204606	0.961287
3213	8450	RosBREEDSNP_SNP_TG_14699213_Lg1_RosCOS1779_MAF50_MDP0000321447_exon9	AX-105185012		Retained from iGL map	1	19.469	157	19015680	1.52e-19	-	Other	0	K	1	1	1	1	1	0.447101	0.984455
1540	4149	RosBREEDSNP_SNP_CT_14708397_Lg1_RosCOS1779_MAF40_343966_exon1	AX-105218242		Retained from iGL map	1	19.469	158	19028180	4.51e-16	-	PolyHighResolution	1	B	2	1	0	2	2	0.344634	0.717938
17255	-	SNP_FB_1080637	AX-115183166		Retained from iGL map	1	19.658	159	phys_lg_mismatch	-	-	No Minor Homozygous	1	A	6	1	0	-	-	0.0546656	0.74851
17256	-	SNP_FB_1080640	AX-115183167		Retained from iGL map	1	19.658	160	19104460	1.52e-19	yes	PolyHighResolution	1	A	1	1	1	0	0	0.330487	0.975711
17257	-	SNP_FB_1080641	AX-115183168		Retained from iGL map	1	19.658	161	19104680	1.52e-19	yes	PolyHighResolution	1	A	1	1	1	0	0	0.275204	0.98127
326	430	GDsnp01500	AX-105193413		Retained from iGL map	1	19.735	162	19147258	8.28e-18	yes	PolyHighResolution	1	C	1	1	1	2	1	0.475089	0.976557
2782	7340	RosBREEDSNP_SNP_TC_14798027_Lg1_01500_MAF50_67147_exon1	AX-105214444		Retained from iGL map	1	19.735	163	19150492	1.52e-19	-	PolyHighResolution	1	B	1	1	1	0	0	0.44696	0.879869
9082	-	SNP_FB_0423612	AX-115183294		Retained from iGL map	1	19.855	164	19184967	1.52e-19	yes	PolyHighResolution	1	A	1	1	1	0	0	0.326165	0.993718
9083	-	SNP_FB_0423614	AX-115183295		Retained from iGL map	1	19.855	165	19185268	1.52e-19	yes	PolyHighResolution	1	A	1	1	1	0	0	0.217723	0.958926
9084	-	SNP_FB_0423615	AX-115183296		Retained from iGL map	1	19.855	166	19185383	1.52e-19	yes	PolyHighResolution	1	A	1	1	1	0	0	0.49682	0.986543
9085	-	SNP_FB_0423617	AX-115183297		Retained from iGL map	1	19.855	167	19185550	1.52e-19	yes	PolyHighResolution	1	D	1	1	1	0	0	0.223597	0.969
9087	-	SNP_FB_0423624	AX-115183300		Retained from iGL map	1	19.855	168	19187425	1.52e-19	yes	PolyHighResolution	1	D	1	1	1	0	0	0.123347	0.981896
9088	-	SNP_FB_0423631	AX-115183301		Retained from iGL map	1	19.855	169	19189219	1.52e-19	yes	PolyHighResolution	1	A	1	1	1	0	0	0.499746	0.987621
9089	-	SNP_FB_0423637	AX-115183302		Retained from iGL map	1	19.855	170	19190138	1.52e-19	yes	PolyHighResolution	1	D	1	1	1	0	0	0.250127	0.931982
15904	-	SNP_FB_0974443	AX-115193813		Retained from iGL map	1	20.933	171	19703848	4.51e-16	yes	PolyHighResolution	1	B	1	1	0	2	1	0.389002	0.969783
9097	-	SNP_FB_0424557	AX-115183320		Retained from iGL map	1	21.006	172	20066532	1.52e-19	-	PolyHighResolution	1	A	1	1	1	0	0	0.465386	0.973031
9099	-	SNP_FB_0424562	AX-115183322		Retained from iGL map	1	21.006	173	20068215	1.52e-19	yes	PolyHighResolution	1	A	1	1	1	0	0	0.186212	0.954731
9107	-	SNP_FB_0425611	AX-115183342		Retained from iGL map	1	22.197	174	20777805	1.52e-19	yes	PolyHighResolution	1	C	1	1	1	0	0	0.354527	0.949204
655	1947	RosBREEDSNP_SNP_AC_16467823_Lg1_00107_MAF20_MDP0000182344_exon2	AX-115183346		Retained from iGL map	1	22.197	175	20781330	1.52e-19	yes	PolyHighResolution	1	A	1	1	1	0	0	0.194878	0.726678
2091	5614	RosBREEDSNP_SNP_GA_16501559_Lg1_00107_MAF30_1618955_exon2	AX-115181776		Retained from iGL map	1	22.331	176	20844625	1.52e-19	yes	PolyHighResolution	1	A	4	3	1	0	0	0.197178	0.977318
16364	-	SNP_FB_1010756	AX-115196594		Retained from iGL map	1	22.707	177	21022451	1.52e-19	yes	PolyHighResolution	1	A	3	3	2	3	3	0.324834	0.579513
16363	-	SNP_FB_1010747	AX-115196593		Retained from iGL map	1	22.707	178	21027552	1.52e-19	yes	PolyHighResolution	1	A	1	1	1	0	0	0.308025	0.961413
531	690	GDsnp02538	AX-115182109		Retained from iGL map	1	22.899	179	21043490	1.52e-19	yes	PolyHighResolution	1	B	1	1	1	0	0	0.394595	0.957945
10081	-	SNP_FB_0497574	AX-115192953		Successfully placed via physical information	1	23.438	180	21247946	1.52e-19	yes	PolyHighResolution	0	M	1	1	1	0	0	0.222618	1
869	2523	RosBREEDSNP_SNP_AG_17233926_Lg1_RosCOS3372_MAF30_1683554_exon2	AX-115183368		Retained from iGL map	1	24.104	181	21500721	1.52e-19	yes	PolyHighResolution	1	A	1	1	1	0	0	0.27421	0.892802
9119	-	SNP_FB_0426233	AX-115183370		Retained from iGL map	1	24.104	182	21501534	1.52e-19	-	No Minor Homozygous	1	A	1	1	1	2	1	0.0560641	0.44158
870	2524	RosBREEDSNP_SNP_AG_17236158_Lg1_RosCOS3372_MAF30_45786_exon1	AX-115183372		Retained from iGL map	1	24.104	183	21502953	1.52e-19	yes	PolyHighResolution	1	A	1	1	1	0	0	0.225881	0.868105
2101	5633	RosBREEDSNP_SNP_GA_17238705_Lg1_RosCOS3372_MAF10_180981_exon1	AX-115183373		Retained from iGL map	1	24.104	184	21505500	1.52e-19	-	PolyHighResolution	1	B	2	1	1	0	0	0.139614	0.726947
9120	-	SNP_FB_0426240	AX-115183371		Retained from iGL map	1	24.104	185	21505603	1.52e-19	yes	PolyHighResolution	1	A	1	1	1	0	0	0.307506	0.916568
1562	4225	RosBREEDSNP_SNP_CT_17242135_Lg1_RosCOS3372_MAF20_616940_exon1	AX-105199878		Retained from iGL map	1	24.104	186	21508930	1.52e-19	yes	PolyHighResolution	1	A	1	1	1	0	0	0.165554	0.761424
1563	4226	RosBREEDSNP_SNP_CT_17245435_Lg1_RosCOS3372_MAF10_1674115_exon1	AX-115182448		Retained from iGL map	1	24.104	187	21512230	1.52e-19	yes	PolyHighResolution	1	A	1	1	1	0	0	0.169379	0.988441
15603	-	SNP_FB_0942698	AX-115183362		Retained from iGL map	1	24.409	188	21660267	1.52e-19	-	PolyHighResolution	0	J	1	1	1	3	1	0.0773668	0.951552
15605	-	SNP_FB_0942704	AX-115183364		Retained from iGL map	1	24.409	189	21660986	1.52e-19	yes	PolyHighResolution	1	B	1	1	1	2	1	0.166028	0.898032
17877	-	SNP_FB_1113057	AX-115183586		Retained from iGL map	1	24.878	190	21893392	1.52e-19	-	PolyHighResolution	0	J	1	1	1	0	0	0.327229	0.946463
15610	-	SNP_FB_0942979	AX-115183375		Retained from iGL map	1	25.551	191	22044027	1.52e-19	yes	PolyHighResolution	1	A	1	1	1	0	0	0.0819547	0.975892
15611	-	SNP_FB_0942990	AX-115183377		Retained from iGL map	1	25.551	192	22045955	1.52e-19	yes	PolyHighResolution	1	A	1	1	1	0	0	0.447174	0.991422
15612	-	SNP_FB_0942992	AX-115183378		Retained from iGL map	1	25.551	193	22046385	1.52e-19	yes	PolyHighResolution	1	D	1	1	1	0	0	0.446706	0.960085
2571	6835	RosBREEDSNP_SNP_GT_17869158_Lg1_00440_MAF30_MDP0000190950_exon2	AX-115183397		Retained from iGL map	1	26.058	194	22106117	1.52e-19	yes	PolyHighResolution	1	A	1	1	1	0	0	0.232952	0.995331
9131	-	SNP_FB_0427291	AX-115183392		Retained from iGL map	1	26.058	195	22106276	1.52e-19	-	No Minor Homozygous	1	H	2	1	1	0	0	0.056553	0.677659
2813	7436	RosBREEDSNP_SNP_TC_17871172_Lg1_00440_MAF30_1636772_exon2	AX-105213601		Retained from iGL map	1	26.058	196	22108130	1.52e-19	yes	PolyHighResolution	1	B	2	1	1	0	0	0.213237	0.978467
1573	4248	RosBREEDSNP_SNP_CT_17876384_Lg1_00440_MAF10_360249_exon1	AX-105193827		Successfully placed via physical information	1	26.088	197	22113287	1.52e-19	-	No Minor Homozygous	0	J	2	1	1	0	0	0.0223805	0.285482
2108	5648	RosBREEDSNP_SNP_GA_17878675_Lg1_00440_MAF10_1638976_exon6	AX-105204563		Retained from iGL map	1	26.102	198	22115578	1.52e-19	yes	UnexpectedHeterozygosity	1	A	1	1	1	0	0	0.0680662	0.754308
3221	8474	RosBREEDSNP_SNP_TG_17880738_Lg1_00440_MAF20_944294_exon1	AX-115182932		Retained from iGL map	1	26.102	199	22117641	1.52e-19	yes	PolyHighResolution	1	A	1	1	1	0	0	0.176628	0.680465
660	1961	RosBREEDSNP_SNP_AC_17882923_Lg1_00440_MAF40_1646533_exon1	AX-105209514		Retained from iGL map	1	26.102	200	22119826	1.52e-19	yes	PolyHighResolution	1	A	1	1	1	0	0	0.328288	0.992445
2814	7438	RosBREEDSNP_SNP_TC_17912183_Lg1_00440_MAF40_1634418_exon1	AX-115182811		Retained from iGL map	1	26.102	201	22149045	1.52e-19	yes	PolyHighResolution	1	A	2	1	1	0	0	0.329898	0.975633
9135	-	SNP_FB_0427457	AX-115183398		Retained from iGL map	1	26.562	202	22153013	1.52e-19	yes	PolyHighResolution	1	A	1	1	1	0	0	0.0978621	0.984826
9136	-	SNP_FB_0427459	AX-115183399		Retained from iGL map	1	26.562	203	22153126	1.52e-19	yes	PolyHighResolution	1	C	1	1	1	1	0	0.184794	0.975139
9137	-	SNP_FB_0427463	AX-115183400		Retained from iGL map	1	26.562	204	22157982	1.52e-19	yes	PolyHighResolution	1	A	1	1	1	0	0	0.492698	0.870678
1575	4250	RosBREEDSNP_SNP_CT_17921038_Lg1_00440_MAF50_527792_exon4	AX-105194058		Retained from iGL map	1	26.562	205	22158967	1.52e-19	-	BBvarianceX	1	C	1	1	1	3	0	0.432119	0.997508
9139	-	SNP_FB_0427470	AX-115183402		Retained from iGL map	1	26.562	206	22161498	1.52e-19	yes	PolyHighResolution	1	A	1	1	1	0	0	0.327652	0.997293
9140	-	SNP_FB_0427472	AX-115183403		Retained from iGL map	1	26.562	207	22162250	1.52e-19	-	PolyHighResolution	1	B	1	1	1	1	0	0.467516	0.991039
9141	-	SNP_FB_0427473	AX-115183404		Retained from iGL map	1	26.562	208	22162317	1.52e-19	yes	PolyHighResolution	1	A	1	1	1	0	0	0.33681	0.978824
9142	-	SNP_FB_0427794	AX-115183405		Successfully placed via physical information	1	27.137	209	22279014	1.52e-19	yes	No Minor Homozygous	1	A	1	1	1	0	0	0.00076297	0.0918486
2572	6838	RosBREEDSNP_SNP_GT_18064090_Lg1_01783_MAF50_708296_exon1	AX-115182739		Retained from iGL map	1	27.167	210	22285020	1.52e-19	yes	PolyHighResolution	1	A	1	1	1	0	0	0.383872	0.929985
872	2544	RosBREEDSNP_SNP_AG_18067488_Lg1_01783_MAF40_MDP0000211915_exon1	AX-105211289		Retained from iGL map	1	27.167	211	22288417	1.52e-19	yes	PolyHighResolution	0	M	1	1	1	0	0	0.329492	0.946841
2113	5656	RosBREEDSNP_SNP_GA_18093819_Lg1_01783_MAF10_1653849_exon8	AX-115182600		Retained from iGL map	1	27.375	212	22310483	1.52e-19	yes	PolyHighResolution	1	A	1	1	1	1	0	0.0686673	0.980003
9145	-	SNP_FB_0428218	AX-115183409		Retained from iGL map	1	28.198	213	24142021	1.52e-19	yes	PolyHighResolution	1	A	1	1	1	0	0	0.115815	0.960904
9151	-	SNP_FB_0428254	AX-115183415		Retained from iGL map	1	28.198	214	24148895	1.52e-19	yes	PolyHighResolution	1	A	1	1	1	0	0	0.305443	0.975694
81	131	GDsnp00183	AX-115181965		Retained from iGL map	1	28.268	215	24191068	1.52e-19	yes	PolyHighResolution	1	A	2	2	1	0	0	0.226672	0.992143
2578	6846	RosBREEDSNP_SNP_GT_18719697_Lg1_00183_MAF20_MDP0000284030_exon1	AX-105204155		Retained from iGL map	1	28.268	216	24194353	1.52e-19	-	PolyHighResolution	0	J	2	2	1	1	1	0.223459	0.822081
9165	-	SNP_FB_0429189	AX-115183451		Retained from iGL map	1	28.318	217	22606638	1.52e-19	-	No Minor Homozygous	1	A	1	1	1	0	0	0.0558524	0.458027
9163	-	SNP_FB_0429181	AX-115183449		Retained from iGL map	1	28.318	218	22607520	1.52e-19	-	BBvarianceX	1	A	2	1	1	1	1	0.134478	0.933515
9162	-	SNP_FB_0429180	AX-115183448		Retained from iGL map	1	28.318	219	22607688	1.52e-19	yes	PolyHighResolution	1	A	1	1	1	0	0	0.0264429	0.523789
2128	5692	RosBREEDSNP_SNP_GA_18791535_Lg1_02731_MAF40_MDP0000186097_exon1	AX-115182605		Retained from iGL map	1	28.367	220	22717183	1.52e-19	yes	PolyHighResolution	1	A	1	1	1	0	0	0.410746	0.948172
1589	4284	RosBREEDSNP_SNP_CT_18794918_Lg1_02731_MAF30_1632516_exon5	AX-115182455		Retained from iGL map	1	28.367	221	22720581	1.52e-19	yes	PolyHighResolution	1	A	1	1	1	0	0	0.390884	0.955654
9153	-	SNP_FB_0428718	AX-115183417		Retained from iGL map	1	28.918	222	22757324	1.52e-19	yes	PolyHighResolution	1	A	1	1	1	0	0	0.0973035	0.959667
9154	-	SNP_FB_0428720	AX-115183418		Retained from iGL map	1	28.918	223	22757754	1.52e-19	yes	PolyHighResolution	1	A	3	2	1	0	0	0.41175	0.954482
9155	-	SNP_FB_0428721	AX-115183419		Retained from iGL map	1	28.918	224	22757902	1.52e-19	yes	PolyHighResolution	1	A	1	1	1	0	0	0.210922	0.972141
9156	-	SNP_FB_0428723	AX-115183420		Retained from iGL map	1	28.918	225	22758342	1.52e-19	yes	PolyHighResolution	1	A	2	1	1	0	0	0.30621	0.734541
9158	-	SNP_FB_0428726	AX-115183422		Retained from iGL map	1	28.918	226	22759055	1.52e-19	yes	PolyHighResolution	1	A	1	1	1	0	0	0.463613	0.981405
9159	-	SNP_FB_0428728	AX-115183423		Retained from iGL map	1	28.918	227	22759719	1.52e-19	yes	PolyHighResolution	1	A	1	1	1	0	0	0.144754	0.990309
551	716	GDsnp02731	AX-105193336		Retained from iGL map	1	28.918	228	22761906	1.52e-19	yes	PolyHighResolution	1	A	1	1	1	1	1	0.25161	0.947816
9160	-	SNP_FB_0428750	AX-115183424		Retained from iGL map	1	28.918	229	22766916	1.52e-19	-	UnexpectedHeterozygosity	0	K	1	1	1	0	0	0.0673566	0.955575
510	662	GDsnp02302	AX-105220318		Retained from iGL map	1	29.941	230	phys_lg_mismatch	-	yes	PolyHighResolution	1	A	1	1	1	-	-	0.316238	0.980048
9177	-	SNP_FB_0429975	AX-115183466		Retained from iGL map	1	30.202	231	23296138	1.52e-19	-	PolyHighResolution	1	A	2	1	1	0	0	0.370826	0.601336
9178	-	SNP_FB_0429978	AX-115183467		Retained from iGL map	1	30.202	232	23296521	1.52e-19	yes	PolyHighResolution	1	A	1	1	1	0	0	0.317707	0.824817
2856	7550	RosBREEDSNP_SNP_TC_20951649_Lg1_02302_MAF50_MDP0000470227_exon1	AX-115183475		Retained from iGL map	1	30.202	233	23296682	1.52e-19	yes	PolyHighResolution	1	A	1	1	1	1	1	0.387117	0.926954
9179	-	SNP_FB_0429980	AX-115183468		Successfully placed via physical information	1	30.202	234	23296815	1.52e-19	yes	PolyHighResolution	1	A	1	1	1	0	0	0.00801119	0.49456
9180	-	SNP_FB_0429981	AX-115183469		Retained from iGL map	1	30.202	235	23297119	1.52e-19	yes	PolyHighResolution	1	A	1	1	1	0	0	0.330321	0.953821
9181	-	SNP_FB_0429982	AX-115183470		Retained from iGL map	1	30.202	236	23297214	1.52e-19	yes	PolyHighResolution	1	A	1	1	1	0	0	0.385301	0.829664
9182	-	SNP_FB_0429988	AX-115183471		Retained from iGL map	1	30.202	237	23298147	1.52e-19	yes	PolyHighResolution	1	A	2	1	1	0	0	0.464872	0.847348
9183	-	SNP_FB_0429994	AX-115183472		Retained from iGL map	1	30.202	238	23299714	1.52e-19	yes	PolyHighResolution	1	A	1	1	1	0	0	0.394121	0.993296
9185	-	SNP_FB_0430001	AX-115183474		Retained from iGL map	1	30.202	239	23301458	1.52e-19	-	PolyHighResolution	1	B	1	1	1	0	0	0.455293	0.961002
9168	-	SNP_FB_0429278	AX-115183456		Retained from iGL map	1	30.517	240	23359799	1.52e-19	-	Off Target Variant	0	P	2	1	1	7	5	0.339593	0.628729
9174	-	SNP_FB_0429307	AX-115183463		Retained from iGL map	1	30.517	241	23366214	1.52e-19	-	PolyHighResolution	1	G	1	1	1	2	1	0.269103	0.999185
9205	-	SNP_FB_0431172	AX-115183496		Retained from iGL map	1	31.697	242	23578695	1.52e-19	-	No Minor Homozygous	1	A	1	1	1	0	0	0.056587	0.466717
9204	-	SNP_FB_0431171	AX-115183495		Retained from iGL map	1	31.697	243	23578771	1.52e-19	-	Other	1	C	1	1	1	3	1	0.428224	0.975863
98	153	GDsnp00250	AX-105182293		Retained from iGL map	1	31.697	244	23580422	1.52e-19	yes	PolyHighResolution	1	A	1	1	1	0	0	0.341135	0.972456
9202	-	SNP_FB_0431160	AX-115183493		Successfully placed via physical information	1	31.701	245	23581289	1.52e-19	-	PolyHighResolution	0	J	1	1	1	0	0	0.121392	0.98378
9199	-	SNP_FB_0431150	AX-115183490		Successfully placed via physical information	1	31.719	246	23585059	1.52e-19	-	PolyHighResolution	1	A	1	1	1	1	1	0.0934699	0.685187
15627	-	SNP_FB_0943711	AX-115183577		Retained from iGL map	1	32.779	247	23803895	1.52e-19	-	PolyHighResolution	1	B	1	1	1	0	0	0.192357	0.948652
15626	-	SNP_FB_0943710	AX-115183576		Retained from iGL map	1	32.779	248	23803940	1.52e-19	-	BBvarianceX	1	C	1	1	1	2	1	0.43543	0.963871
15624	-	SNP_FB_0943679	AX-115183572		Retained from iGL map	1	32.779	249	23808359	1.52e-19	yes	PolyHighResolution	1	A	1	1	1	0	0	0.342413	0.996239
1664	4531	RosBREEDSNP_SNP_CT_25721098_Lg1_00087_MAF10_755773_exon1	AX-115182478		Successfully placed via physical information	1	34.098	250	24335834	1.52e-19	yes	PolyHighResolution	1	A	1	1	1	0	0	0.10293	0.893146
15620	-	SNP_FB_0943493	AX-115183568		Retained from iGL map	1	34.458	251	24479947	1.52e-19	-	CallRateBelowThreshold	0	K	1	1	1	1	1	0.351288	0.999313
15618	-	SNP_FB_0943480	AX-115183566		Successfully placed via physical information	1	34.484	252	24484132	1.52e-19	yes	PolyHighResolution	1	A	1	1	1	1	0	0.0975083	0.969388
9194	-	SNP_FB_0430261	AX-115183485		Retained from iGL map	1	35.072	253	24580340	1.52e-19	yes	PolyHighResolution	1	A	1	1	1	2	2	0.172387	0.986811
1332	3660	RosBREEDSNP_SNP_CA_21327009_Lg1_02518_MAF40_1678261_exon1	AX-105202590		Retained from iGL map	1	35.072	254	24583075	1.52e-19	yes	PolyHighResolution	1	A	1	1	1	0	0	0.376209	0.984771
9189	-	SNP_FB_0430240	AX-115183479		Retained from iGL map	1	35.072	255	24584598	1.52e-19	-	PolyHighResolution	0	J	1	1	1	0	0	0.319355	0.972686
9187	-	SNP_FB_0430238	AX-115183477		Retained from iGL map	1	35.072	256	24584869	1.52e-19	yes	PolyHighResolution	1	B	1	1	1	0	0	0.154387	0.793783
529	687	GDsnp02518	AX-105214844		Successfully placed via physical information	1	35.083	257	24589104	1.52e-19	-	CallRateBelowThreshold	0	J	1	1	1	2	2	0.28199	0.896168
919	2651	RosBREEDSNP_SNP_AG_21291785_Lg1_02518_MAF30_1687981_exon1	AX-105209039		Retained from iGL map	1	35.157	258	24617312	1.52e-19	yes	PolyHighResolution	1	A	2	1	1	0	0	0.209278	0.584679
2859	7560	RosBREEDSNP_SNP_TC_21289759_Lg1_02518_MAF20_1636950_exon6	AX-105176661		Retained from iGL map	1	35.162	259	24619338	1.52e-19	yes	PolyHighResolution	1	A	2	2	2	0	0	0.152625	0.497183
9224	-	SNP_FB_0432789	AX-115183522		Retained from iGL map	1	35.625	260	24796572	1.52e-19	yes	PolyHighResolution	1	A	1	1	1	0	0	0.282819	0.956149
9225	-	SNP_FB_0432792	AX-115183524		Retained from iGL map	1	35.625	261	24796875	1.52e-19	yes	PolyHighResolution	1	A	1	1	1	1	0	0.375	0.989018
9226	-	SNP_FB_0432796	AX-115183525		Retained from iGL map	1	35.625	262	24797949	1.52e-19	yes	PolyHighResolution	1	A	1	1	1	0	0	0.22174	0.954096
1627	4408	RosBREEDSNP_SNP_CT_23134240_Lg1_109586__109586_exon1	AX-105211718		Retained from iGL map	1	35.625	263	24799843	1.52e-19	yes	PolyHighResolution	1	A	1	1	1	0	0	0.229575	0.94742
9228	-	SNP_FB_0432803	AX-115183527		Retained from iGL map	1	35.625	264	24800784	1.52e-19	-	PolyHighResolution	1	B	1	1	1	0	0	0.265429	0.944895
9230	-	SNP_FB_0433265	AX-115183529		Retained from iGL map	1	37.7	265	25137261	1.52e-19	yes	PolyHighResolution	1	C	1	1	1	2	2	0.0175483	0.456535
9232	-	SNP_FB_0433269	AX-115183532		Retained from iGL map	1	37.7	266	25140756	1.52e-19	yes	PolyHighResolution	1	A	1	1	1	0	0	0.476833	0.984968
9233	-	SNP_FB_0433272	AX-115183533		Retained from iGL map	1	37.7	267	25143152	1.52e-19	yes	PolyHighResolution	1	A	1	1	1	0	0	0.248537	0.956385
9234	-	SNP_FB_0433278	AX-115183535		Retained from iGL map	1	37.7	268	25143995	1.52e-19	yes	PolyHighResolution	1	A	1	1	1	1	0	0.164462	0.955518
9235	-	SNP_FB_0433285	AX-115183537		Retained from iGL map	1	37.7	269	25145722	1.52e-19	-	PolyHighResolution	1	A	1	1	1	1	0	0.192239	0.919315
9236	-	SNP_FB_0433287	AX-115183538		Retained from iGL map	1	37.7	270	25146419	1.52e-19	yes	PolyHighResolution	1	A	2	1	1	2	1	0.477147	0.904653
2346	6285	RosBREEDSNP_SNP_GA_35787897_Lg1_241489_MAF30_241489_exon1	AX-105182050		Retained from iGL map	1	38.781	271	25552470	1.52e-19	yes	PolyHighResolution	1	A	1	1	1	0	0	0.199669	0.996376
6914	-	SNP_FB_0250486	AX-115189112		Retained from iGL map	1	39.93	272	25878058	4.51e-16	-	PolyHighResolution	0	K	1	1	0	2	1	0.236012	0.988409
15640	-	SNP_FB_0945105	AX-115183582		Retained from iGL map	1	40.426	273	25993750	1.52e-19	yes	PolyHighResolution	0	K	2	2	2	0	0	0.42592	0.961471
9262	-	SNP_FB_0435779	AX-115183614		Retained from iGL map	1	40.482	274	24262949	1.52e-19	-	AAvarianceX	1	C	1	1	1	0	0	0.117879	0.905317
2915	7724	RosBREEDSNP_SNP_TC_26256055_Lg1_00674_MAF30_968230_exon1	AX-105199885		Retained from iGL map	1	40.5	275	24271298	1.52e-19	yes	PolyHighResolution	1	C	1	1	1	0	0	0.227094	0.756749
194	272	GDsnp00674	AX-105209396		Retained from iGL map	1	40.5	276	24276833	8.28e-18	yes	PolyHighResolution	1	A	1	1	1	0	0	0.357634	0.973448
3251	8552	RosBREEDSNP_SNP_TG_26262680_Lg1_00674_MAF40_1669479_exon3	AX-105198916		Retained from iGL map	1	40.5	277	24277924	1.52e-19	yes	PolyHighResolution	1	A	1	1	1	0	0	0.382383	0.965664
9265	-	SNP_FB_0436472	AX-115183618		Retained from iGL map	1	42.111	278	26274638	1.52e-19	-	MonoHighResolution	0	L	1	1	1	0	0	0.351984	1
9266	-	SNP_FB_0436482	AX-115183619		Retained from iGL map	1	42.111	279	26276785	1.52e-19	yes	PolyHighResolution	1	A	1	1	1	0	0	0.228025	0.975846
9267	-	SNP_FB_0436483	AX-115183620		Retained from iGL map	1	42.111	280	26277080	1.52e-19	yes	No Minor Homozygous	1	A	1	1	1	2	1	0.0965158	0.965032
9268	-	SNP_FB_0436484	AX-115183621		Retained from iGL map	1	42.111	281	26277455	1.52e-19	yes	PolyHighResolution	1	A	1	1	1	0	0	0.211216	0.9471
9269	-	SNP_FB_0436487	AX-115183622		Retained from iGL map	1	42.111	282	26277810	1.52e-19	yes	No Minor Homozygous	1	A	1	1	1	0	0	0.0150089	0.684362
9272	-	SNP_FB_0436495	AX-115183625		Retained from iGL map	1	42.111	283	26279310	1.52e-19	yes	PolyHighResolution	1	A	1	1	1	0	0	0.322811	0.995259
59	102	GDsnp00107	AX-105197499		Retained from iGL map	1	42.336	284	26328463	1.52e-19	yes	PolyHighResolution	1	A	1	1	1	0	0	0.321583	0.981414
9273	-	SNP_FB_0436910	AX-115183626		Retained from iGL map	1	43.283	285	26505782	1.52e-19	yes	PolyHighResolution	1	A	1	1	1	0	0	0.36893	0.977531
9274	-	SNP_FB_0436912	AX-115183627		Retained from iGL map	1	43.283	286	26506469	1.52e-19	yes	PolyHighResolution	1	A	1	1	1	0	0	0.281751	0.998032
9275	-	SNP_FB_0436914	AX-115183628		Retained from iGL map	1	43.283	287	26506846	1.52e-19	yes	PolyHighResolution	1	A	1	1	1	0	0	0.271167	0.988825
9276	-	SNP_FB_0436917	AX-115183629		Retained from iGL map	1	43.283	288	26507187	1.52e-19	-	BBvarianceY	1	C	1	1	1	1	1	0.217502	0.993189
9277	-	SNP_FB_0436919	AX-115183630		Retained from iGL map	1	43.283	289	26507565	8.28e-18	-	ABvarianceY	0	M	1	1	1	1	1	0.343782	0.991384
9278	-	SNP_FB_0436921	AX-115183631		Retained from iGL map	1	43.283	290	26508070	1.52e-19	yes	PolyHighResolution	1	B	1	1	1	0	0	0.347732	0.992905
990	2837	RosBREEDSNP_SNP_AG_26729463_Lg1_01228_MAF30_459491_exon1	AX-105202077		Retained from iGL map	1	43.283	291	26508915	1.52e-19	yes	PolyHighResolution	1	A	1	1	1	1	0	0.166836	0.970981
9279	-	SNP_FB_0436926	AX-115183632		Retained from iGL map	1	43.283	292	26509746	1.52e-19	yes	PolyHighResolution	1	A	1	1	1	0	0	0.167176	0.924836
9280	-	SNP_FB_0436927	AX-115183633		Retained from iGL map	1	43.283	293	26510316	1.52e-19	yes	PolyHighResolution	1	A	1	1	1	0	0	0.100229	0.984176
2625	6951	RosBREEDSNP_SNP_GT_26734911_Lg1_01228_MAF50_MDP0000236938_exon8	AX-105207683		Retained from iGL map	1	43.283	294	26515078	1.52e-19	yes	PolyHighResolution	1	A	1	1	1	0	0	0.330366	0.998734
9283	-	SNP_FB_0436943	AX-115183636		Retained from iGL map	1	43.283	295	26515427	1.52e-19	-	PolyHighResolution	1	A	1	1	1	0	0	0.299669	0.988553
17114	-	SNP_FB_1072551	AX-115190519		Retained from iGL map	1	43.371	296	phys_lg_mismatch	-	-	BBvarianceY	1	A	1	1	1	-	-	0.0319448	0.443105
991	2838	RosBREEDSNP_SNP_AG_26743462_Lg1_01228_MAF20_477610_exon1	AX-105176375		Successfully placed via physical information	1	43.472	297	26591793	1.52e-19	yes	PolyHighResolution	1	A	1	1	1	0	0	0.220124	0.828044
9284	-	SNP_FB_0437642	AX-115183637		Retained from iGL map	1	44.063	298	26829862	1.52e-19	yes	PolyHighResolution	1	A	1	1	1	0	0	0.293946	0.964792
9285	-	SNP_FB_0437644	AX-115183638		Retained from iGL map	1	44.063	299	26829981	1.52e-19	yes	PolyHighResolution	1	A	1	1	1	0	0	0.338607	0.89374
9286	-	SNP_FB_0437661	AX-115183640		Retained from iGL map	1	44.063	300	26834346	1.52e-19	yes	PolyHighResolution	1	A	2	1	1	0	0	0.330577	0.978626
995	2851	RosBREEDSNP_SNP_AG_27060614_Lg1_01693_MAF40_1665698_exon2	AX-105177307		Retained from iGL map	1	44.063	301	26834461	1.52e-19	yes	PolyHighResolution	1	A	1	1	1	0	0	0.242351	0.974963
9287	-	SNP_FB_0437662	AX-115183641		Retained from iGL map	1	44.063	302	26834600	1.52e-19	-	PolyHighResolution	0	J	1	1	1	0	0	0.206879	0.956756
9288	-	SNP_FB_0437666	AX-115183642		Retained from iGL map	1	44.063	303	26835071	1.52e-19	yes	PolyHighResolution	1	A	1	1	1	0	0	0.46606	0.85243
9289	-	SNP_FB_0437669	AX-115183643		Retained from iGL map	1	44.063	304	26835620	1.52e-19	-	PolyHighResolution	1	A	1	1	1	0	0	0.498464	0.916681
9290	-	SNP_FB_0437680	AX-115183644		Retained from iGL map	1	44.063	305	26836854	1.52e-19	yes	UnexpectedHeterozygosity	1	A	1	1	1	0	0	0.0329433	0.453329
9292	-	SNP_FB_0437687	AX-115183646		Retained from iGL map	1	44.063	306	26838507	1.52e-19	yes	UnexpectedHeterozygosity	1	B	2	1	1	0	0	0.0359443	0.497142
9293	-	SNP_FB_0437692	AX-115183647		Retained from iGL map	1	44.063	307	26839094	1.52e-19	-	PolyHighResolution	1	A	2	2	1	0	0	0.255487	0.564645
997	2853	RosBREEDSNP_SNP_AG_27095198_Lg1_01693_MAF30_332314_exon1	AX-115182268		Retained from iGL map	1	44.392	308	26870224	1.52e-19	yes	PolyHighResolution	1	A	1	1	1	0	0	0.26119	0.986178
374	493	GDsnp01693	AX-115182062		Retained from iGL map	1	44.392	309	26879708	1.52e-19	yes	PolyHighResolution	1	A	1	1	1	0	0	0.298957	0.994504
15652	-	SNP_FB_0945847	AX-115183604		Retained from iGL map	1	44.733	310	26985559	1.52e-19	yes	PolyHighResolution	1	A	1	1	1	0	0	0.388295	0.973695
15653	-	SNP_FB_0945848	AX-115183605		Retained from iGL map	1	44.733	311	26986121	1.52e-19	yes	UnexpectedHeterozygosity	1	A	1	1	1	0	0	0.159883	0.991988
15657	-	SNP_FB_0945902	AX-115183610		Retained from iGL map	1	45.643	312	27445722	1.52e-19	yes	No Minor Homozygous	1	A	1	1	1	0	0	0.0214849	0.549172
15656	-	SNP_FB_0945897	AX-115183609		Retained from iGL map	1	45.643	313	27447528	1.52e-19	yes	PolyHighResolution	1	A	1	1	1	0	0	0.474059	0.943363
9303	-	SNP_FB_0438233	AX-115183662		Retained from iGL map	1	45.791	314	27461633	8.28e-18	yes	PolyHighResolution	0	M	1	1	1	1	1	0.480355	0.994689
9301	-	SNP_FB_0438227	AX-115183660		Retained from iGL map	1	45.791	315	27463116	1.52e-19	yes	PolyHighResolution	1	A	1	1	1	0	0	0.312262	0.993801
9300	-	SNP_FB_0438222	AX-115183659		Retained from iGL map	1	45.791	316	27464703	1.52e-19	-	PolyHighResolution	0	K	1	1	1	0	0	0.232542	0.974463
9299	-	SNP_FB_0438220	AX-115183658		Retained from iGL map	1	45.791	317	27464795	1.52e-19	yes	PolyHighResolution	1	A	1	1	1	1	0	0.188024	1
9298	-	SNP_FB_0438218	AX-115183657		Retained from iGL map	1	45.791	318	27465802	8.28e-18	-	BBvarianceX	0	J	1	1	1	1	1	0.427433	0.976477
9328	-	SNP_FB_0439106	AX-115183687		Retained from iGL map	1	46.728	319	27717859	1.52e-19	yes	PolyHighResolution	1	A	1	1	1	3	1	0.0761505	0.540269
9327	-	SNP_FB_0439095	AX-115183686		Retained from iGL map	1	46.728	320	27721823	1.52e-19	yes	PolyHighResolution	1	A	1	1	1	0	0	0.448777	0.994935
9322	-	SNP_FB_0439071	AX-115183681		Retained from iGL map	1	46.728	321	27726783	1.52e-19	-	Other	0	J	1	1	1	0	0	0.186843	0.886089
9321	-	SNP_FB_0439066	AX-115183680		Retained from iGL map	1	46.728	322	27727148	1.52e-19	yes	PolyHighResolution	1	A	2	2	1	0	0	0.275432	0.97419
9320	-	SNP_FB_0439065	AX-115183679		Retained from iGL map	1	46.728	323	27727313	1.52e-19	-	PolyHighResolution	1	A	1	1	1	0	0	0.488416	0.941814
9319	-	SNP_FB_0439060	AX-115183678		Retained from iGL map	1	46.728	324	27727752	1.52e-19	yes	No Minor Homozygous	1	A	2	1	1	0	0	0.159802	0.67033
9318	-	SNP_FB_0439059	AX-115183677		Retained from iGL map	1	46.728	325	27728004	1.52e-19	yes	PolyHighResolution	1	A	1	1	1	0	0	0.314885	0.944751
2256	6060	RosBREEDSNP_SNP_GA_29128835_Lg1_10005_MAF10_326880_exon1	AX-115182639		Retained from iGL map	1	46.884	326	27745994	1.52e-19	yes	PolyHighResolution	1	A	1	1	1	0	0	0.0555697	0.53297
3375	-	Rvi6_42M10SP6_R193	AX-115182989		Retained from iGL map	1	46.884	327	27750033	1.52e-19	yes	No Minor Homozygous	1	A	2	2	1	0	0	0.159293	0.6655
2950	7807	RosBREEDSNP_SNP_TC_29120475_Lg1_10005_MAF20_486377_exon2	AX-105177782		Retained from iGL map	1	46.884	328	27754359	1.52e-19	yes	PolyHighResolution	1	B	2	1	1	0	0	0.223207	0.973578
9341	-	SNP_FB_0440719	AX-115183706		Retained from iGL map	1	48.08	329	phys_lg_mismatch	-	yes	PolyHighResolution	1	A	1	1	1	-	-	0.459796	0.982719
9342	-	SNP_FB_0440721	AX-115183707		Retained from iGL map	1	48.08	330	phys_lg_mismatch	-	yes	PolyHighResolution	1	A	1	1	1	-	-	0.377673	0.995804
9343	-	SNP_FB_0440723	AX-115183708		Retained from iGL map	1	48.08	331	phys_lg_mismatch	-	-	PolyHighResolution	1	B	1	1	1	-	-	0.0789814	0.464267
704	2081	RosBREEDSNP_SNP_AC_30246914_Lg1_CXE4_MAF50_MDP0000473154_exon2	AX-105217416		Retained from iGL map	1	48.287	332	phys_lg_mismatch	-	yes	PolyHighResolution	1	A	0	0	0	-	-	0.438311	0.955404
9347	-	SNP_FB_0441006	AX-115183713		Retained from iGL map	1	48.538	333	28379141	1.52e-19	yes	PolyHighResolution	1	A	1	1	1	0	0	0.387843	0.994984
210	289	GDsnp00782	AX-105177849		Retained from iGL map	1	48.538	334	28379355	8.28e-18	yes	PolyHighResolution	1	B	1	1	1	1	1	0.457125	0.990956
9348	-	SNP_FB_0441008	AX-115183714		Retained from iGL map	1	48.538	335	28379456	1.52e-19	yes	No Minor Homozygous	1	A	1	1	1	0	0	0.155089	0.959113
9349	-	SNP_FB_0441010	AX-115183715		Retained from iGL map	1	48.538	336	28379790	1.52e-19	yes	PolyHighResolution	1	A	1	1	1	0	0	0.358342	0.99625
9350	-	SNP_FB_0441015	AX-115183716		Retained from iGL map	1	48.538	337	28380396	1.52e-19	yes	PolyHighResolution	1	A	1	1	1	0	0	0.45332	0.998966
9351	-	SNP_FB_0441017	AX-115183717		Retained from iGL map	1	48.538	338	28380495	1.52e-19	yes	No Minor Homozygous	1	A	1	1	1	0	0	0.155256	0.994867
9358	-	SNP_FB_0441428	AX-115183726		Retained from iGL map	1	50.226	339	28685721	1.52e-19	-	PolyHighResolution	0	K	1	1	1	0	0	0.45339	0.99317
9359	-	SNP_FB_0441431	AX-115183727		Retained from iGL map	1	50.226	340	28686521	1.52e-19	-	No Minor Homozygous	0	K	1	1	1	2	2	0.214407	0.947368
9360	-	SNP_FB_0441434	AX-115183728		Retained from iGL map	1	50.226	341	28687123	1.52e-19	yes	PolyHighResolution	1	A	1	1	1	2	1	0.242432	0.975453
592	761	MdSOC1-like	AX-105223382		Retained from iGL map	1	50.713	342	29231762	1.52e-19	yes	PolyHighResolution	1	A	1	1	1	1	0	0.110262	0.972545
9367	-	SNP_FB_0442048	AX-115183736		Retained from iGL map	1	50.713	343	29251417	1.52e-19	yes	PolyHighResolution	1	A	1	1	1	0	0	0.11077	0.772347
2284	6145	RosBREEDSNP_SNP_GA_31359482_Lg1_327822_MAF50_327822_exon5	AX-115183741		Retained from iGL map	1	50.713	344	29255597	1.52e-19	yes	PolyHighResolution	1	A	1	1	1	0	0	0.271628	0.996623
9371	-	SNP_FB_0442328	AX-115183742		Retained from iGL map	1	50.961	345	29423322	1.52e-19	-	No Minor Homozygous	1	A	1	1	1	0	0	0.136063	0.988904
2285	6148	RosBREEDSNP_SNP_GA_31531477_Lg1_327214_MAF40_327214_exon1	AX-105203121		Retained from iGL map	1	50.961	346	29427979	1.52e-19	-	PolyHighResolution	1	B	1	1	1	3	2	0.396897	0.989934
9373	-	SNP_FB_0442341	AX-115183744		Successfully placed via physical information	1	50.961	347	29431996	1.52e-19	-	CallRateBelowThreshold	0	K	1	1	1	1	1	0.0804754	0.992135
9374	-	SNP_FB_0442342	AX-115183745		Retained from iGL map	1	50.961	348	29432720	1.52e-19	yes	PolyHighResolution	1	C	1	1	1	2	0	0.117176	0.996258
1051	2981	RosBREEDSNP_SNP_AG_31626705_Lg1_00583_MAF40_MDP0000288458_exon4	AX-105223055		Retained from iGL map	1	51.279	349	29526479	1.52e-19	yes	PolyHighResolution	1	A	3	2	2	0	0	0.265402	0.906407
1737	4732	RosBREEDSNP_SNP_CT_31642444_Lg1_00583_MAF50_178942_exon1	AX-115182497		Retained from iGL map	1	51.279	350	29542504	1.71e-15	yes	PolyHighResolution	1	A	1	1	0	0	0	0.406489	0.974179
9376	-	SNP_FB_0442475	AX-115183748		Retained from iGL map	1	51.343	351	29558940	1.52e-19	yes	PolyHighResolution	1	A	1	1	1	0	0	0.41374	0.997969
1387	3783	RosBREEDSNP_SNP_CA_31659789_Lg1_00583_MAF20_422814_exon1	AX-105223299		Retained from iGL map	1	51.343	352	29559846	1.52e-19	-	ABvarianceX	1	B	1	1	1	0	0	0.106358	0.969512
9379	-	SNP_FB_0442482	AX-115183751		Retained from iGL map	1	51.343	353	29560667	1.52e-19	yes	PolyHighResolution	1	A	1	1	1	0	0	0.110857	0.985796
9380	-	SNP_FB_0442483	AX-115183752		Retained from iGL map	1	51.343	354	29560923	1.52e-19	yes	No Minor Homozygous	1	A	2	1	1	0	0	0.116385	0.953488
1739	4735	RosBREEDSNP_SNP_CT_31681861_Lg1_00583_MAF30_1623756_exon3	AX-105211475		Retained from iGL map	1	51.608	355	29581870	1.52e-19	yes	PolyHighResolution	1	A	1	1	1	0	0	0.253318	0.946245
570	745	MdBFTb	AX-115182116		Retained from iGL map	1	52.029	356	29615249	1.52e-19	yes	PolyHighResolution	1	A	1	1	1	0	0	0.232276	0.931734
2640	6995	RosBREEDSNP_SNP_GT_31736288_Lg1_325795_MAF20_325795_exon2	AX-115182758		Successfully placed via physical information	1	52.128	357	29635420	1.52e-19	-	CallRateBelowThreshold	0	J	1	1	1	1	1	0.0698068	0.959571
1744	4743	RosBREEDSNP_SNP_CT_31941783_Lg1_RosCOS2794_MAF10_1683106_exon1	AX-105183643		Retained from iGL map	1	52.977	358	29807779	1.52e-19	yes	PolyHighResolution	1	A	2	1	1	1	1	0.0834415	0.615702
9383	-	SNP_FB_0442966	AX-115183755		Retained from iGL map	1	52.977	359	29809735	1.52e-19	-	PolyHighResolution	1	F	2	1	1	1	0	0.0867896	0.45284
9384	-	SNP_FB_0442968	AX-115183756		Retained from iGL map	1	52.977	360	29811187	1.52e-19	yes	PolyHighResolution	1	A	1	1	1	0	0	0.220173	0.911654
2292	6160	RosBREEDSNP_SNP_GA_31945251_Lg1_RosCOS2794_MAF40_1665084_exon1	AX-115183759		Retained from iGL map	1	52.977	361	29811245	1.52e-19	yes	PolyHighResolution	1	A	1	1	1	0	0	0.337233	0.961653
9411	-	SNP_FB_0444693	AX-115183784		Retained from iGL map	1	53.92	362	30162528	1.52e-19	yes	PolyHighResolution	1	A	1	1	1	0	0	0.0563613	0.986815
9412	-	SNP_FB_0444698	AX-115183785		Retained from iGL map	1	53.92	363	30163905	4.51e-16	-	Other	1	A	1	1	0	3	2	0.107988	1
9415	-	SNP_FB_0444707	AX-115183789		Retained from iGL map	1	53.92	364	30165568	1.52e-19	-	UnexpectedHeterozygosity	1	A	1	1	1	2	1	0.0382555	0.404874
15660	-	SNP_FB_0946982	AX-115183805		Successfully placed via physical information	1	55.372	365	30401023	1.52e-19	yes	PolyHighResolution	1	A	1	1	1	0	0	0.0626907	0.961806
15661	-	SNP_FB_0946984	AX-115183806		Retained from iGL map	1	55.375	366	30401440	1.52e-19	yes	PolyHighResolution	1	F	1	1	1	0	0	0.29173	0.936033
15662	-	SNP_FB_0946989	AX-115183807		Retained from iGL map	1	55.375	367	30402413	1.52e-19	-	PolyHighResolution	1	A	1	1	1	1	1	0.250127	0.969816
15665	-	SNP_FB_0947004	AX-115183810		Retained from iGL map	1	55.375	368	30408005	1.52e-19	yes	PolyHighResolution	1	A	1	1	1	0	0	0.325197	0.979571
15666	-	SNP_FB_0947015	AX-115183811		Retained from iGL map	1	55.375	369	30410346	1.52e-19	-	PolyHighResolution	0	J	1	1	1	0	0	0.316808	0.985068
9417	-	SNP_FB_0445358	AX-115183793		Retained from iGL map	1	55.911	370	30622139	1.52e-19	yes	PolyHighResolution	1	A	1	1	1	0	0	0.448486	0.885899
9418	-	SNP_FB_0445359	AX-115183794		Retained from iGL map	1	55.911	371	30622249	1.52e-19	yes	PolyHighResolution	1	A	1	1	1	0	0	0.355725	0.988733
9419	-	SNP_FB_0445360	AX-115183795		Retained from iGL map	1	55.911	372	30622407	1.52e-19	yes	PolyHighResolution	1	A	1	1	1	0	0	0.249428	0.983927
9420	-	SNP_FB_0445366	AX-115183796		Retained from iGL map	1	55.911	373	30624152	1.52e-19	-	AAvarianceX	1	C	1	1	1	1	1	0.212341	0.994771
9421	-	SNP_FB_0445367	AX-115183797		Successfully placed via physical information	1	55.911	374	30624326	1.52e-19	yes	PolyHighResolution	1	A	1	1	1	0	0	0.0398219	0.490966
3018	7964	RosBREEDSNP_SNP_TC_34421998_Lg1_19307__19307_exon2	AX-115182870		Retained from iGL map	1	56.19	375	30868114	1.52e-19	yes	PolyHighResolution	1	A	1	1	1	0	0	0.475458	0.970999
3019	7965	RosBREEDSNP_SNP_TC_34439805_Lg1_02371_MAF40_MDP0000282186_exon3	AX-115182871		Retained from iGL map	1	56.198	376	30874967	1.52e-19	yes	PolyHighResolution	1	B	1	1	1	0	0	0.478506	0.966436
1084	3063	RosBREEDSNP_SNP_AG_34453757_Lg1_02371_MAF20_MDP0000286439_exon1	AX-105193514		Retained from iGL map	1	56.214	377	30888786	1.52e-19	yes	PolyHighResolution	1	A	1	1	1	0	0	0.141858	0.992904
1780	4840	RosBREEDSNP_SNP_CT_34470881_Lg1_02371_MAF20_566613_exon1	AX-105196326		Retained from iGL map	1	56.367	378	30902936	1.52e-19	yes	PolyHighResolution	1	A	2	2	2	0	0	0.118066	0.83103
9424	-	SNP_FB_0445935	AX-115183801		Retained from iGL map	1	56.367	379	30906608	1.52e-19	yes	PolyHighResolution	1	A	1	1	1	0	0	0.443046	0.988412
9425	-	SNP_FB_0445936	AX-115183802		Retained from iGL map	1	56.367	380	30906712	1.52e-19	yes	No Minor Homozygous	1	A	1	1	1	0	0	0.103102	0.971095
9426	-	SNP_FB_0445938	AX-115183803		Retained from iGL map	1	56.367	381	30907320	1.52e-19	yes	PolyHighResolution	1	A	1	1	1	1	0	0.312134	0.995818
9427	-	SNP_FB_0445939	AX-115183804		Retained from iGL map	1	56.367	382	30907372	1.52e-19	-	PolyHighResolution	1	A	1	1	1	1	1	0.311434	0.997013
516	671	GDsnp02371	AX-115182105		Retained from iGL map	1	56.367	383	30914623	1.52e-19	yes	PolyHighResolution	1	A	1	1	1	0	0	0.345792	0.955433
723	2128	RosBREEDSNP_SNP_AC_34510440_Lg1_02371_MAF50_1642607_exon7	AX-105193836		Retained from iGL map	1	56.567	384	30943508	1.52e-19	yes	PolyHighResolution	1	A	1	1	1	0	0	0.432864	0.976606
9429	-	SNP_FB_0446516	AX-115183814		Retained from iGL map	1	58.223	385	31298363	1.52e-19	-	PolyHighResolution	1	A	1	1	1	0	0	0.12115	0.966582
9431	-	SNP_FB_0446904	AX-115183818		Retained from iGL map	1	59.911	386	31608476	1.52e-19	yes	PolyHighResolution	1	A	1	1	1	0	0	0.346985	0.99448
9433	-	SNP_FB_0446917	AX-115183820		Retained from iGL map	1	59.911	387	31611934	1.52e-19	-	PolyHighResolution	1	A	1	1	1	0	0	0.427245	0.989257
9434	-	SNP_FB_0446918	AX-115183821		Retained from iGL map	1	59.911	388	31612292	1.52e-19	yes	PolyHighResolution	1	A	2	1	1	0	0	0.10527	0.905647
1094	3081	RosBREEDSNP_SNP_AG_35192538_Lg1_00495_MAF30_MDP0000302199_exon5	AX-105207802		Retained from iGL map	1	59.911	389	31612614	1.52e-19	yes	PolyHighResolution	1	A	1	1	1	0	0	0.26586	0.936317
9435	-	SNP_FB_0446920	AX-115183822		Retained from iGL map	1	59.911	390	31612834	1.52e-19	yes	PolyHighResolution	1	A	1	1	1	0	0	0.37121	0.982049
9436	-	SNP_FB_0446921	AX-115183823		Retained from iGL map	1	59.911	391	31612990	1.52e-19	yes	PolyHighResolution	1	E	1	1	1	1	1	0.206357	0.939988
3027	7991	RosBREEDSNP_SNP_TC_35195077_Lg1_00495_MAF20_MDP0000302199_exon8	AX-105217276		Retained from iGL map	1	59.911	392	31615153	1.52e-19	yes	PolyHighResolution	1	A	2	2	1	0	0	0.231153	0.601541
1789	4860	RosBREEDSNP_SNP_CT_35199556_Lg1_00495_MAF20_1626251_exon1	AX-105206276		Retained from iGL map	1	59.911	393	31619632	1.52e-19	-	PolyHighResolution	1	A	2	1	1	0	0	0.228199	0.609527
1790	4861	RosBREEDSNP_SNP_CT_35202609_Lg1_00495_MAF50_361322_exon1	AX-115182513		Retained from iGL map	1	59.911	394	31622685	1.52e-19	yes	PolyHighResolution	1	D	1	1	1	0	0	0.402548	0.953275
9437	-	SNP_FB_0447033	AX-115183827		Retained from iGL map	1	59.992	395	31646831	1.52e-19	-	UnexpectedHeterozygosity	1	A	1	1	1	1	0	0.0894402	0.982954
9439	-	SNP_FB_0447040	AX-115183829		Retained from iGL map	1	59.992	396	31649992	1.52e-19	yes	PolyHighResolution	1	A	2	2	1	0	0	0.204713	0.741402
9443	-	SNP_FB_0447061	AX-115183833		Retained from iGL map	1	59.992	397	31655431	1.52e-19	yes	PolyHighResolution	1	A	2	1	1	0	0	0.307623	0.800947
170	245	GDsnp00583	AX-115181991		Retained from iGL map	1	60.514	398	31704493	1.52e-19	yes	PolyHighResolution	1	A	1	1	1	1	0	0.467319	0.986
15668	-	SNP_FB_0947619	AX-115183851		Retained from iGL map	1	61.087	399	31810988	1.52e-19	yes	PolyHighResolution	1	A	2	2	1	0	0	0.375257	0.869348
15671	-	SNP_FB_0947635	AX-115183855		Retained from iGL map	1	61.087	400	31813659	1.52e-19	yes	PolyHighResolution	0	K	1	1	1	0	0	0.242532	0.955607
15672	-	SNP_FB_0947636	AX-115183856		Retained from iGL map	1	61.087	401	31814056	1.52e-19	yes	PolyHighResolution	1	E	1	1	1	0	0	0.311957	0.993555
15673	-	SNP_FB_0947641	AX-115183857		Retained from iGL map	1	61.087	402	31816017	1.52e-19	yes	UnexpectedHeterozygosity	1	A	1	1	1	0	0	0.0910132	0.943747
17274	-	SNP_FB_1082423	AX-115183426		Retained from iGL map	1	61.231	403	31832990	1.52e-19	yes	PolyHighResolution	1	A	1	1	1	0	0	0.219571	0.984292
17276	-	SNP_FB_1082431	AX-115183428		Retained from iGL map	1	61.231	404	31834953	1.52e-19	yes	PolyHighResolution	1	A	1	1	1	1	0	0.367845	0.997333
17277	-	SNP_FB_1082432	AX-115183429		Retained from iGL map	1	61.231	405	31835534	1.52e-19	yes	PolyHighResolution	1	A	1	1	1	0	0	0.219863	0.992867
17281	-	SNP_FB_1082449	AX-115183433		Retained from iGL map	1	61.231	406	31838576	1.52e-19	yes	PolyHighResolution	1	A	1	1	1	0	0	0.31277	0.989092
9446	-	SNP_FB_0447349	AX-115183838		Successfully placed via physical information	1	61.334	407	31882533	1.52e-19	yes	PolyHighResolution	1	A	1	1	1	0	0	0.0260615	0.446793
9447	-	SNP_FB_0447350	AX-115183839		Successfully placed via physical information	1	61.334	408	31882899	1.52e-19	yes	PolyHighResolution	1	A	1	1	1	0	0	0.0264564	0.620578
9448	-	SNP_FB_0447351	AX-115183840		Retained from iGL map	1	61.335	409	31883177	1.52e-19	yes	PolyHighResolution	1	C	1	1	1	0	0	0.23011	0.9982
481	628	GDsnp02092	AX-105174311		Retained from iGL map	1	61.345	410	31887347	1.52e-19	yes	PolyHighResolution	1	A	2	2	1	0	0	0.379592	0.808265
3031	8001	RosBREEDSNP_SNP_TC_35468899_Lg1_02092_MAF50_138030_exon2	AX-115181778		Retained from iGL map	1	61.384	411	31904161	1.52e-19	-	PolyHighResolution	1	C	1	1	1	1	0	0.465535	0.979532
9450	-	SNP_FB_0447581	AX-115183842		Retained from iGL map	1	61.92	412	32080044	1.52e-19	yes	PolyHighResolution	1	B	1	1	1	0	0	0.413066	0.973551
3033	8005	RosBREEDSNP_SNP_TC_35616825_Lg1_MDP0000950316_MAF30_MDP0000950316_exon2	AX-115183847		Retained from iGL map	1	61.92	413	32080978	1.52e-19	-	PolyHighResolution	1	A	2	2	2	0	0	0.392008	0.701948
2343	6279	RosBREEDSNP_SNP_GA_35617576_Lg1_MDP0000950316_MAF20_MDP0000950316_exon3	AX-105201868		Retained from iGL map	1	61.92	414	32081729	1.52e-19	-	PolyHighResolution	1	B	2	2	2	0	0	0.228326	0.491902
2344	6280	RosBREEDSNP_SNP_GA_35621874_Lg1_MDP0000950316_MAF20_MDP0000950316_exon17	AX-105206355		Retained from iGL map	1	61.92	415	32086027	1.52e-19	yes	PolyHighResolution	1	A	1	1	1	0	0	0.0901348	0.966293
15676	-	SNP_FB_0947830	AX-115183861		Retained from iGL map	1	62.469	416	32186026	1.52e-19	-	Other	0	K	1	1	1	2	2	0.139105	0.952193
15679	-	SNP_FB_0947841	AX-115183864		Retained from iGL map	1	62.469	417	32189018	1.52e-19	-	PolyHighResolution	0	K	1	1	1	1	1	0.403253	0.879335
15680	-	SNP_FB_0947842	AX-115183865		Retained from iGL map	1	62.469	418	32189123	1.52e-19	yes	UnexpectedHeterozygosity	1	A	1	1	1	0	0	0.0874936	0.977148
15681	-	SNP_FB_0947843	AX-115183866		Retained from iGL map	1	62.469	419	32190864	1.52e-19	-	BBvarianceX	1	C	1	1	1	1	1	0.106288	0.956425
15682	-	SNP_FB_0947848	AX-115183867		Retained from iGL map	1	62.469	420	32192149	1.52e-19	yes	PolyHighResolution	1	A	2	1	1	0	0	0.237063	0.994145
15683	-	SNP_FB_0947856	AX-115183868		Retained from iGL map	1	62.469	421	32194541	1.52e-19	-	No Minor Homozygous	0	O	1	1	1	2	2	0.137627	0.958351
1408	3830	RosBREEDSNP_SNP_CA_35939850_Lg1_12966_MAF20_12966_exon1	AX-105194997		Retained from iGL map	1	63.009	422	32457967	1.52e-19	-	CallRateBelowThreshold	0	K	2	2	1	1	1	0.246947	0.913151
9453	-	SNP_FB_0448111	AX-105191259		Retained from iGL map	1	63.009	423	32458467	1.52e-19	yes	PolyHighResolution	1	A	1	1	1	0	0	0.368093	0.976204
9454	-	SNP_FB_0448114	AX-115183848		Retained from iGL map	1	63.009	424	32460970	1.52e-19	yes	No Minor Homozygous	1	A	1	1	1	0	0	0.0913719	0.926797
9455	-	SNP_FB_0448118	AX-115183849		Successfully placed via physical information	1	63.009	425	32462772	1.52e-19	yes	PolyHighResolution	1	A	1	1	1	1	0	0.0232765	0.503473
15684	-	SNP_FB_0948090	AX-115183869		Retained from iGL map	1	63.009	426	32474315	1.52e-19	yes	PolyHighResolution	1	A	1	1	1	1	1	0.252681	0.846559
15685	-	SNP_FB_0948091	AX-115183870		Retained from iGL map	1	63.009	427	32474515	1.52e-19	yes	No Minor Homozygous	1	A	2	2	2	0	0	0.0619248	0.505528
15686	-	SNP_FB_0948100	AX-115183872		Retained from iGL map	1	63.009	428	32479161	1.52e-19	-	No Minor Homozygous	1	A	1	1	1	1	0	0.0905371	0.980451
15689	-	SNP_FB_0948507	AX-115192090		Retained from iGL map	2	0	429	31061	1.52e-19	-	PolyHighResolution	1	A	1	1	1	0	0	0.11179	0.96395
9464	-	SNP_FB_0449393	AX-115192091		Retained from iGL map	2	0.574	430	76735	1.52e-19	yes	PolyHighResolution	1	D	1	1	1	0	0	0.267998	0.978531
9465	-	SNP_FB_0449395	AX-115192092		Retained from iGL map	2	0.574	431	76924	1.52e-19	yes	PolyHighResolution	1	A	1	1	1	0	0	0.377925	0.95796
9466	-	SNP_FB_0449396	AX-115192093		Retained from iGL map	2	0.574	432	77180	1.52e-19	yes	PolyHighResolution	1	A	1	1	1	0	0	0.382503	0.938329
17294	-	SNP_FB_1082837	AX-115193073		Retained from iGL map	2	0.907	433	205915	1.52e-19	-	ABvarianceX	1	A	2	2	2	1	1	0.405443	0.988786
2746	7240	RosBREEDSNP_SNP_TC_1219423_Lg2_00348_MAF20_1649423_exon1	AX-115182786		Retained from iGL map	2	1.196	434	246562	1.52e-19	yes	PolyHighResolution	1	A	2	1	1	0	0	0.253768	0.517586
2747	7243	RosBREEDSNP_SNP_TC_1229074_Lg2_01134_MAF10_1625597_exon3	AX-115182787		Retained from iGL map	2	1.196	435	257110	1.52e-19	yes	PolyHighResolution	1	A	1	1	1	0	0	0.155519	0.977215
1500	4038	RosBREEDSNP_SNP_CT_1237816_Lg2_01134_MAF20_1625352_exon1	AX-105217702		Retained from iGL map	2	1.196	436	265853	1.52e-19	yes	PolyHighResolution	1	A	2	1	1	0	0	0.0829095	0.982058
805	2349	RosBREEDSNP_SNP_AG_1241012_Lg2_01134_MAF30_215646_exon1	AX-115182212		Retained from iGL map	2	1.196	437	269036	1.52e-19	yes	PolyHighResolution	1	A	2	2	1	0	0	0.0884076	0.831724
9469	-	SNP_FB_0450001	AX-115192096		Retained from iGL map	2	1.352	438	294553	1.52e-19	yes	PolyHighResolution	1	G	1	1	1	1	1	0.440525	0.990343
9470	-	SNP_FB_0450005	AX-115192097		Retained from iGL map	2	1.352	439	295283	1.52e-19	yes	PolyHighResolution	1	A	1	1	1	0	0	0.35529	0.974806
3204	8425	RosBREEDSNP_SNP_TG_1270705_Lg2_01134_MAF10_484985_exon2	AX-115192104		Retained from iGL map	2	1.352	440	295747	1.52e-19	-	PolyHighResolution	1	C	1	1	1	0	0	0.0965895	0.964473
9472	-	SNP_FB_0450010	AX-115192099		Retained from iGL map	2	1.352	441	296780	1.52e-19	-	ABvarianceX	1	A	1	1	1	0	0	0.348103	0.98915
1507	4047	RosBREEDSNP_SNP_CT_1272762_Lg2_01134_MAF50_617054_exon1	AX-105218094		Retained from iGL map	2	1.352	442	297798	1.52e-19	yes	PolyHighResolution	1	A	1	1	1	1	1	0.447496	0.9943
264	354	GDsnp01134	AX-105210843		Retained from iGL map	2	1.352	443	298356	1.52e-19	yes	PolyHighResolution	1	A	1	1	1	1	1	0.450828	0.953081
9475	-	SNP_FB_0450019	AX-115192102		Retained from iGL map	2	1.352	444	298482	1.52e-19	yes	PolyHighResolution	1	A	1	1	1	0	0	0.446515	0.92988
9476	-	SNP_FB_0450024	AX-115192103		Retained from iGL map	2	1.352	445	300918	1.52e-19	yes	UnexpectedHeterozygosity	1	A	1	1	1	0	0	0.070684	0.937146
2031	5461	RosBREEDSNP_SNP_GA_1278998_Lg2_01134_MAF30_MDP0000233214_exon4	AX-105205383		Retained from iGL map	2	1.352	446	304024	1.52e-19	-	Other	0	L	1	1	1	0	0	0.0748899	0.863765
2033	5465	RosBREEDSNP_SNP_GA_1285091_Lg2_01134_MAF50_864622_exon1	AX-105185222		Retained from iGL map	2	1.352	447	310112	1.52e-19	-	PolyHighResolution	1	D	2	2	1	1	1	0.356653	0.578093
9478	-	SNP_FB_0450656	AX-115192106		Retained from iGL map	2	2.443	448	628889	1.52e-19	yes	PolyHighResolution	1	A	1	1	1	1	0	0.136063	0.995343
9480	-	SNP_FB_0450661	AX-115192108		Retained from iGL map	2	2.443	449	630213	1.52e-19	-	PolyHighResolution	1	B	1	1	1	0	0	0.499098	0.879889
9481	-	SNP_FB_0450663	AX-115192109		Retained from iGL map	2	2.443	450	630361	1.52e-19	yes	PolyHighResolution	1	A	1	1	1	0	0	0.386797	0.984518
9482	-	SNP_FB_0450665	AX-115192110		Retained from iGL map	2	2.443	451	630719	1.52e-19	yes	PolyHighResolution	1	A	1	1	1	1	0	0.387839	0.973956
9483	-	SNP_FB_0450669	AX-115192111		Retained from iGL map	2	2.443	452	631349	1.52e-19	yes	PolyHighResolution	1	A	1	1	1	1	0	0.333121	0.990492
9485	-	SNP_FB_0450673	AX-115192113		Retained from iGL map	2	2.443	453	632077	1.52e-19	-	PolyHighResolution	1	A	1	1	1	1	1	0.1642	0.996287
9486	-	SNP_FB_0450676	AX-115192114		Retained from iGL map	2	2.443	454	632990	1.52e-19	-	CallRateBelowThreshold	0	K	1	1	1	2	0	0.363884	0.981912
9487	-	SNP_FB_0450690	AX-115192115		Retained from iGL map	2	2.443	455	634880	1.52e-19	-	Other	0	J	2	2	1	0	0	0.0629038	0.675146
9583	-	SNP_FB_0460363	AX-115192291		Retained from iGL map	2	2.785	456	684577	1.52e-19	-	CallRateBelowThreshold	0	K	1	1	1	1	1	0.193954	0.98959
9586	-	SNP_FB_0460377	AX-115192294		Retained from iGL map	2	2.785	457	687080	1.52e-19	yes	PolyHighResolution	1	A	1	1	1	1	1	0.453221	0.898291
9587	-	SNP_FB_0460384	AX-115192295		Retained from iGL map	2	2.785	458	694446	9.33e-14	-	No Minor Homozygous	0	K	1	0	0	2	0	0.12	0.997016
9589	-	SNP_FB_0460395	AX-115192297		Retained from iGL map	2	2.785	459	696154	8.28e-18	-	No Minor Homozygous	0	O	1	1	1	1	1	0.145713	0.983277
882	2564	RosBREEDSNP_SNP_AG_1869486_Lg2_01735_MAF20_477197_exon1	AX-105216674		Retained from iGL map	2	3.211	460	821789	1.52e-19	yes	PolyHighResolution	1	A	1	1	1	1	0	0.144275	0.997147
9492	-	SNP_FB_0451021	AX-115192121		Retained from iGL map	2	3.211	461	823770	1.52e-19	yes	PolyHighResolution	1	A	1	1	1	1	0	0.02746	0.499678
9493	-	SNP_FB_0451026	AX-115192123		Retained from iGL map	2	3.211	462	826658	1.52e-19	-	PolyHighResolution	1	B	1	1	1	0	0	0.195602	0.989287
2580	6848	RosBREEDSNP_SNP_GT_1877053_Lg2_01735_MAF40_554134_exon1	AX-115192124		Retained from iGL map	2	3.333	463	829353	1.52e-19	yes	PolyHighResolution	1	B	2	2	1	0	0	0.383936	0.680631
886	2577	RosBREEDSNP_SNP_AG_1908444_Lg2_01735_MAF50_979810_exon1	AX-105175414		Retained from iGL map	2	3.333	464	848015	1.52e-19	-	PolyHighResolution	1	B	1	1	1	2	1	0.474473	0.863701
2828	7476	RosBREEDSNP_SNP_TC_1910740_Lg2_01735_MAF10_458777_exon1	AX-105176431		Retained from iGL map	2	3.333	465	850465	1.52e-19	-	CallRateBelowThreshold	0	K	1	1	1	1	1	0.149881	0.978968
3227	8487	RosBREEDSNP_SNP_TG_1926287_Lg2_01735_MAF50_1659427_exon1	AX-105186504		Retained from iGL map	2	3.333	466	866925	1.52e-19	-	PolyHighResolution	1	A	1	1	1	0	0	0.276758	0.980488
2136	5716	RosBREEDSNP_SNP_GA_1958621_Lg2_AAT1_MAF20_1677156_exon1	AX-105191497		Retained from iGL map	2	3.342	467	910864	1.52e-19	-	PolyHighResolution	0	K	2	2	2	0	0	0.158828	0.85595
1322	3638	RosBREEDSNP_SNP_CA_1964290_Lg2_AAT1_MAF30_MDP0000307571_exon2	AX-115182385		Retained from iGL map	2	3.343	468	916531	1.52e-19	-	Other	0	J	1	1	1	7	5	0.155855	1
2142	5730	RosBREEDSNP_SNP_GA_1979331_Lg2_AAT1_MAF50_MDP0000307573_exon4	AX-105208487		Retained from iGL map	2	3.348	469	939240	1.52e-19	yes	PolyHighResolution	1	A	1	1	1	0	0	0.436371	0.95742
9494	-	SNP_FB_0451339	AX-115192131		Retained from iGL map	2	3.409	470	1233329	1.52e-19	yes	UnexpectedHeterozygosity	1	A	1	1	1	0	0	0.0429916	0.572795
9495	-	SNP_FB_0451346	AX-115192132		Retained from iGL map	2	3.409	471	1235058	1.52e-19	yes	No Minor Homozygous	1	A	1	1	1	0	0	0.059654	0.997371
9496	-	SNP_FB_0451351	AX-115192133		Retained from iGL map	2	3.409	472	1235592	1.52e-19	yes	PolyHighResolution	1	A	1	1	1	0	0	0.362108	0.99774
9497	-	SNP_FB_0451356	AX-115192134		Retained from iGL map	2	3.409	473	1236946	1.52e-19	-	PolyHighResolution	1	E	1	1	1	0	0	0.446077	0.987839
9498	-	SNP_FB_0451368	AX-115192135		Retained from iGL map	2	3.409	474	1240614	1.52e-19	yes	PolyHighResolution	1	A	1	1	1	0	0	0.335453	0.999352
2191	5881	RosBREEDSNP_SNP_GA_2408882_Lg2_01565_MAF40_MDP0000189794_exon1	AX-105177901		Retained from iGL map	2	4.615	475	1475684	1.52e-19	yes	PolyHighResolution	1	D	1	1	1	0	0	0.270287	0.976827
9499	-	SNP_FB_0452018	AX-115192140		Retained from iGL map	2	4.615	476	1475988	1.52e-19	-	PolyHighResolution	0	K	1	1	1	1	0	0.45339	0.982693
9500	-	SNP_FB_0452019	AX-115192141		Retained from iGL map	2	4.615	477	1476056	1.52e-19	-	Other	0	L	1	1	1	1	1	0.452881	0.963034
9501	-	SNP_FB_0452022	AX-115192143		Retained from iGL map	2	4.615	478	1476393	1.52e-19	yes	PolyHighResolution	1	A	1	1	1	0	0	0.176755	0.993446
1648	4466	RosBREEDSNP_SNP_CT_2425858_Lg2_01565_MAF50_1673213_exon1	AX-105195586		Retained from iGL map	2	4.724	479	1481013	1.52e-19	yes	PolyHighResolution	1	A	1	1	1	0	0	0.449299	0.980302
342	449	GDsnp01565	AX-105195759		Retained from iGL map	2	5.177	480	1505253	1.52e-19	yes	PolyHighResolution	1	A	1	1	1	0	0	0.326081	0.977438
9502	-	SNP_FB_0452358	AX-115192146		Retained from iGL map	2	6.161	481	2040098	1.51e-08	-	PolyHighResolution	0	K	0	0	0	3	2	0.427989	1
9504	-	SNP_FB_0452368	AX-115192148		Retained from iGL map	2	6.161	482	2041461	1.52e-19	yes	UnexpectedHeterozygosity	1	A	1	1	1	0	0	0.086027	0.992096
9505	-	SNP_FB_0452371	AX-115192149		Retained from iGL map	2	6.161	483	2041698	1.52e-19	-	PolyHighResolution	1	C	1	1	1	0	0	0.272111	0.95624
9506	-	SNP_FB_0452379	AX-115192150		Retained from iGL map	2	6.161	484	2043077	1.52e-19	yes	PolyHighResolution	1	A	1	1	1	0	0	0.220697	0.941002
9507	-	SNP_FB_0452383	AX-115192151		Retained from iGL map	2	6.161	485	2044266	1.52e-19	-	PolyHighResolution	1	B	1	1	1	0	0	0.429328	0.985558
9508	-	SNP_FB_0452388	AX-115192152		Retained from iGL map	2	6.161	486	2045713	1.52e-19	-	UnexpectedHeterozygosity	0	J	1	1	1	3	2	0.0513733	0.405026
9510	-	SNP_FB_0452407	AX-115192154		Retained from iGL map	2	6.161	487	2049401	1.52e-19	yes	PolyHighResolution	1	A	1	1	1	1	1	0.417368	0.783896
9511	-	SNP_FB_0452865	AX-115192164		Retained from iGL map	2	6.6	488	2306225	1.52e-19	yes	UnexpectedHeterozygosity	1	A	1	1	1	0	0	0.151527	0.978982
3260	8578	RosBREEDSNP_SNP_TG_2987146_Lg2_RosCOS2955_MAF20_1632390_exon5	AX-105181680		Retained from iGL map	2	6.6	489	2307483	1.52e-19	yes	PolyHighResolution	1	A	1	1	1	0	0	0.109669	0.960468
9512	-	SNP_FB_0452878	AX-115192165		Retained from iGL map	2	6.6	490	2308488	1.52e-19	yes	PolyHighResolution	1	A	2	2	1	0	0	0.185958	0.990491
9513	-	SNP_FB_0452893	AX-115192166		Retained from iGL map	2	6.6	491	2311354	1.52e-19	yes	PolyHighResolution	1	A	1	1	1	1	0	0.30436	0.542428
2267	6090	RosBREEDSNP_SNP_GA_2995367_Lg2_RosCOS2955_MAF20_1629016_exon2	AX-105222116		Retained from iGL map	2	6.6	492	2315701	1.52e-19	yes	PolyHighResolution	1	A	2	1	1	0	0	0.122384	0.740079
15696	-	SNP_FB_0949693	AX-115192155		Retained from iGL map	2	6.809	493	2333532	1.52e-19	yes	PolyHighResolution	1	A	1	1	1	2	1	0.260178	0.965825
17296	-	SNP_FB_1083115	AX-115193120		Retained from iGL map	2	7.156	494	2404690	1.52e-19	yes	PolyHighResolution	1	A	1	1	1	0	0	0.383393	0.982578
17297	-	SNP_FB_1083118	AX-115193121		Retained from iGL map	2	7.156	495	2405026	1.52e-19	yes	PolyHighResolution	1	A	1	1	1	0	0	0.17472	0.990158
17298	-	SNP_FB_1083121	AX-115193122		Retained from iGL map	2	7.156	496	2405772	1.52e-19	yes	PolyHighResolution	1	A	2	1	1	0	0	0.177436	0.997652
17299	-	SNP_FB_1083123	AX-115193123		Retained from iGL map	2	7.156	497	2406057	1.52e-19	yes	PolyHighResolution	1	A	1	1	1	0	0	0.187707	1
17300	-	SNP_FB_1083130	AX-115193125		Retained from iGL map	2	7.156	498	2408226	1.52e-19	yes	PolyHighResolution	1	A	1	1	1	0	0	0.385692	0.994225
17301	-	SNP_FB_1083131	AX-115193126		Retained from iGL map	2	7.156	499	2408347	1.52e-19	yes	PolyHighResolution	1	A	1	1	1	0	0	0.446029	0.987481
17302	-	SNP_FB_1083133	AX-115193128		Retained from iGL map	2	7.156	500	2408579	1.52e-19	yes	UnexpectedHeterozygosity	1	A	1	1	1	0	0	0.0439868	0.470722
17303	-	SNP_FB_1083134	AX-115193129		Retained from iGL map	2	7.156	501	2409123	1.52e-19	yes	PolyHighResolution	1	A	1	1	1	0	0	0.29509	0.986276
17304	-	SNP_FB_1083139	AX-115193130		Retained from iGL map	2	7.156	502	2409868	1.52e-19	-	PolyHighResolution	1	B	1	1	1	1	1	0.1274	0.950438
2645	7001	RosBREEDSNP_SNP_GT_3252639_Lg2_RosCOS1998_MAF10_445039_exon1	AX-105197430		Retained from iGL map	2	8.174	503	2603960	1.52e-19	-	BBvarianceY	0	K	2	1	1	1	1	0.0622034	0.963937
1755	4774	RosBREEDSNP_SNP_CT_3273690_Lg2_RosCOS1998_MAF30_67740_exon1	AX-105188525		Retained from iGL map	2	8.174	504	2627241	1.52e-19	yes	PolyHighResolution	1	A	1	1	1	1	1	0.42839	0.960283
15697	-	SNP_FB_0949978	AX-115192167		Retained from iGL map	2	8.486	505	2646181	1.52e-19	-	PolyHighResolution	1	B	1	1	1	1	0	0.361417	0.914751
15698	-	SNP_FB_0949979	AX-115192168		Retained from iGL map	2	8.486	506	2646186	1.52e-19	yes	PolyHighResolution	1	A	1	1	1	0	0	0.106662	0.933268
15699	-	SNP_FB_0949981	AX-115192170		Retained from iGL map	2	8.486	507	2646659	1.52e-19	yes	PolyHighResolution	1	A	1	1	1	0	0	0.291762	0.984799
15701	-	SNP_FB_0949989	AX-115192172		Retained from iGL map	2	8.486	508	2648125	1.52e-19	yes	PolyHighResolution	1	A	1	1	1	2	0	0.0790946	0.992978
15702	-	SNP_FB_0950003	AX-115192174		Retained from iGL map	2	8.486	509	2652566	1.52e-19	yes	PolyHighResolution	1	D	1	1	1	0	0	0.179089	0.99487
2331	6240	RosBREEDSNP_SNP_GA_3428296_Lg2_01641_MAF50_MDP0000244230_exon9	AX-105186007		Retained from iGL map	2	9.091	510	2805061	1.52e-19	-	AAvarianceX	1	C	1	1	1	1	1	0.43284	0.988027
365	479	GDsnp01641	AX-105218972		Retained from iGL map	2	9.091	511	2839830	1.52e-19	yes	PolyHighResolution	1	D	1	1	1	0	0	0.298906	0.991536
1089	3070	RosBREEDSNP_SNP_AG_3463154_Lg2_01641_MAF30_MDP0000943030_exon1	AX-115182294		Retained from iGL map	2	9.091	512	2840151	1.52e-19	yes	PolyHighResolution	1	A	1	1	1	0	0	0.274427	0.979088
17306	-	SNP_FB_1083196	AX-115193132		Retained from iGL map	2	9.263	513	2896766	1.52e-19	-	Other	1	B	2	2	1	1	0	0.498032	0.984011
17307	-	SNP_FB_1083197	AX-115193133		Retained from iGL map	2	9.263	514	2896958	1.52e-19	yes	UnexpectedHeterozygosity	1	A	2	2	1	1	0	0.0454198	0.987261
17308	-	SNP_FB_1083199	AX-115193134		Successfully placed via physical information	2	9.263	515	2897191	1.52e-19	-	CallRateBelowThreshold	0	K	1	1	1	1	1	0.0374449	0.939224
17310	-	SNP_FB_1083203	AX-115193136		Retained from iGL map	2	9.263	516	2897520	1.52e-19	yes	PolyHighResolution	1	C	2	2	1	0	0	0.320837	0.996023
17311	-	SNP_FB_1083204	AX-115193137		Retained from iGL map	2	9.263	517	2897579	1.52e-19	yes	PolyHighResolution	1	A	2	2	2	0	0	0.453332	0.996465
3369	-	Rvi4_region3_K9356	AX-115182983		Retained from iGL map	2	9.73	518	3265038	1.52e-19	-	BBvarianceY	1	C	1	1	1	3	3	0.2521	0.999357
3370	-	Rvi4_region3_K9367	AX-115182984		Successfully placed via physical information	2	9.73	519	3265049	1.52e-19	-	MonoHighResolution	1	A	1	1	1	1	1	0	0.028305
2665	7057	RosBREEDSNP_SNP_GT_4012052_Lg2_01476_MAF30_143988_exon1	AX-105214587		Retained from iGL map	2	9.994	520	3473105	1.52e-19	-	ABvarianceX	1	B	2	2	1	0	0	0.271465	0.70692
9519	-	SNP_FB_0454637	AX-115192195		Retained from iGL map	2	10.337	521	3490113	2.46e-14	-	Other	0	J	1	0	0	4	3	0.0530508	0.567897
3074	8080	RosBREEDSNP_SNP_TC_4030165_Lg2_01476_MAF50_MDP0000298759_exon1	AX-115182895		Retained from iGL map	2	10.337	522	3492304	1.51e-08	yes	PolyHighResolution	1	A	0	0	0	2	1	0.447569	0.977705
9520	-	SNP_FB_0454643	AX-115192196		Retained from iGL map	2	10.337	523	3493636	2.46e-14	-	BBvarianceY	1	C	1	0	0	3	1	0.0713377	0.732105
9521	-	SNP_FB_0454647	AX-115192197		Retained from iGL map	2	10.337	524	3494335	1.52e-19	yes	PolyHighResolution	1	A	1	1	1	0	0	0.190107	0.998479
3075	8082	RosBREEDSNP_SNP_TC_4045153_Lg2_01476_MAF40_MDP0000283610_exon27	AX-105180996		Retained from iGL map	2	10.449	525	3507190	1.52e-19	yes	PolyHighResolution	1	A	2	2	2	0	0	0.131565	0.541316
18018	-	Vr2_9C10T7_Y111	AX-115182999		Successfully placed via physical information	2	10.449	526	3514942	1.52e-19	yes	PolyHighResolution	1	A	2	1	1	0	0	0.0269514	0.470752
317	420	GDsnp01476	AX-115182042		Retained from iGL map	2	10.449	527	3515534	1.52e-19	yes	PolyHighResolution	1	A	1	1	1	1	0	0.203539	0.913503
15704	-	SNP_FB_0950382	AX-115192188		Retained from iGL map	2	10.523	528	3567207	1.52e-19	yes	PolyHighResolution	1	A	1	1	1	0	0	0.275325	0.909496
1842	4975	RosBREEDSNP_SNP_CT_4173601_Lg2_00203_MAF20_405292_exon1	AX-115182526		Retained from iGL map	2	10.696	529	3629875	1.52e-19	yes	PolyHighResolution	1	B	1	1	1	1	0	0.155004	0.948971
1153	3193	RosBREEDSNP_SNP_AG_4176344_Lg2_00203_MAF50_1638544_exon5	AX-115182319		Retained from iGL map	2	10.696	530	3632730	1.52e-19	yes	PolyHighResolution	1	B	1	1	1	1	0	0.444771	0.765792
2396	6385	RosBREEDSNP_SNP_GA_4194273_Lg2_00203_MAF30_436930_exon1	AX-115182683		Retained from iGL map	2	10.696	531	3666490	1.52e-19	yes	PolyHighResolution	1	A	2	1	1	0	0	0.419634	0.900876
9524	-	SNP_FB_0455065	AX-115192200		Retained from iGL map	2	10.785	532	3679888	1.52e-19	-	ABvarianceX	1	A	1	1	1	1	1	0.400484	0.993849
9525	-	SNP_FB_0455066	AX-115192201		Successfully placed via physical information	2	10.785	533	3680020	1.52e-19	yes	No Minor Homozygous	1	A	1	1	1	1	1	0.0043224	0.054611
9527	-	SNP_FB_0455073	AX-115192203		Retained from iGL map	2	10.785	534	3681839	8.28e-18	-	BBvarianceX	0	J	2	1	1	1	1	0.254993	0.773166
9528	-	SNP_FB_0455077	AX-115192204		Retained from iGL map	2	10.785	535	3683154	1.52e-19	-	PolyHighResolution	1	B	2	1	1	0	0	0.202111	0.641042
9529	-	SNP_FB_0455078	AX-115192205		Retained from iGL map	2	10.785	536	3683376	1.52e-19	yes	PolyHighResolution	1	A	2	2	1	1	1	0.070229	0.524586
9530	-	SNP_FB_0455080	AX-115192206		Retained from iGL map	2	10.785	537	3683826	1.52e-19	yes	PolyHighResolution	1	A	1	1	1	0	0	0.345381	0.952555
9531	-	SNP_FB_0455086	AX-115192207		Retained from iGL map	2	10.785	538	3685454	1.52e-19	yes	PolyHighResolution	1	A	2	1	1	0	0	0.135472	0.825654
9533	-	SNP_FB_0455094	AX-115192209		Retained from iGL map	2	10.785	539	3687844	1.52e-19	yes	PolyHighResolution	1	D	1	1	1	0	0	0.285274	0.933577
1154	3194	RosBREEDSNP_SNP_AG_4227094_Lg2_00203_MAF50_MDP0000251579_exon2	AX-105215579		Retained from iGL map	2	10.785	540	3696407	1.52e-19	yes	PolyHighResolution	1	A	1	1	1	0	0	0.341389	0.937062
17313	-	SNP_FB_1083233	AX-115193139		Retained from iGL map	2	11.642	541	3786064	1.52e-19	yes	PolyHighResolution	1	A	1	1	1	4	1	0.0515136	0.397683
17314	-	SNP_FB_1083237	AX-115193140		Retained from iGL map	2	11.642	542	3787107	1.52e-19	-	CallRateBelowThreshold	1	C	2	1	1	0	0	0.318101	0.636658
17316	-	SNP_FB_1083242	AX-115193142		Retained from iGL map	2	11.642	543	3787645	1.52e-19	-	MonoHighResolution	0	L	1	1	1	2	1	0.126653	0.98917
3299	8666	RosBREEDSNP_SNP_TG_4345275_Lg2_01945_MAF40_888400_exon1	AX-115182950		Retained from iGL map	2	11.714	544	3801983	1.52e-19	yes	PolyHighResolution	1	A	1	1	1	0	0	0.295015	0.967413
2400	6400	RosBREEDSNP_SNP_GA_4352570_Lg2_01945_MAF50_MDP0000276088_exon7	AX-115182684		Retained from iGL map	2	11.714	545	3809987	1.52e-19	yes	PolyHighResolution	1	A	1	1	1	0	0	0.452175	0.981623
2401	6401	RosBREEDSNP_SNP_GA_4373183_Lg2_01945_MAF10_1634079_exon4	AX-105186635		Retained from iGL map	2	12.08	546	3844237	1.52e-19	yes	PolyHighResolution	1	A	2	2	1	0	0	0.105565	0.612735
1158	3202	RosBREEDSNP_SNP_AG_4411200_Lg2_RosCOS2816_MAF20_176823_exon1	AX-115182321		Retained from iGL map	2	12.581	547	3890682	1.52e-19	-	Other	0	J	1	1	1	0	0	0.308814	0.99261
9539	-	SNP_FB_0455810	AX-115192220		Retained from iGL map	2	13.145	548	5021333	1.52e-19	yes	PolyHighResolution	0	K	1	1	1	2	2	0.138767	0.995186
9538	-	SNP_FB_0455806	AX-115192219		Retained from iGL map	2	13.145	549	5022230	1.52e-19	-	Off Target Variant	0	K	1	1	1	3	2	0.0913887	0.946834
9536	-	SNP_FB_0455797	AX-115192217		Retained from iGL map	2	13.145	550	5024576	1.52e-19	-	PolyHighResolution	1	I	1	1	1	2	0	0.159326	0.931996
2404	6417	RosBREEDSNP_SNP_GA_4554201_Lg2_MDP0000519575_MAF20_MDP0000519575_exon1	AX-105221648		Retained from iGL map	2	13.145	551	5036446	3.54e-13	-	PolyHighResolution	1	E	1	0	0	2	1	0.495645	0.891785
9535	-	SNP_FB_0455794	AX-115192216		Retained from iGL map	2	13.145	552	5024923	1.52e-19	yes	PolyHighResolution	1	A	1	1	1	2	1	0.196642	0.927488
9541	-	SNP_FB_0456226	AX-115192229		Retained from iGL map	2	14.081	553	4659474	1.52e-19	-	PolyHighResolution	1	A	1	1	1	0	0	0.212939	0.966374
9542	-	SNP_FB_0456228	AX-115192230		Retained from iGL map	2	14.081	554	4659796	1.52e-19	yes	PolyHighResolution	1	A	1	1	1	0	0	0.212052	0.998678
744	2180	RosBREEDSNP_SNP_AC_4873695_Lg2_RosCOS3565_MAF30_1663792_exon1	AX-115192228		Retained from iGL map	2	14.081	555	4660805	1.52e-19	-	PolyHighResolution	1	A	1	1	1	0	0	0.296489	0.996535
9543	-	SNP_FB_0456233	AX-115192231		Retained from iGL map	2	14.081	556	4660942	1.52e-19	yes	PolyHighResolution	0	K	1	1	1	0	0	0.465932	0.972616
15709	-	SNP_FB_0950607	AX-115192223		Retained from iGL map	2	14.291	557	4682534	(Required result from source sequence)	-	Other	0	J	0	0	0	0	0	0.333446	0.952435
2409	6436	RosBREEDSNP_SNP_GA_4895867_Lg2_RosCOS3565_MAF20_MDP0000203071_exon11	AX-115192232		Retained from iGL map	2	14.291	558	4682690	1.52e-19	-	PolyHighResolution	0	J	1	1	1	1	1	0.206492	0.967147
15710	-	SNP_FB_0950614	AX-115192224		Retained from iGL map	2	14.291	559	4688892	1.52e-19	-	ABvarianceX	1	B	1	1	1	2	1	0.268302	0.986877
15711	-	SNP_FB_0950619	AX-115192225		Retained from iGL map	2	14.291	560	4690050	1.52e-19	-	PolyHighResolution	1	C	1	1	1	1	1	0.223537	0.950108
15712	-	SNP_FB_0950621	AX-115192226		Retained from iGL map	2	14.291	561	4690450	1.52e-19	-	BBvarianceX	0	K	1	1	1	3	3	0.358257	0.966567
2417	6449	RosBREEDSNP_SNP_GA_5074647_Lg2_00077_MAF40_1649337_exon1	AX-105196685		Retained from iGL map	2	15.283	562	4862177	1.52e-19	yes	PolyHighResolution	1	A	1	1	1	0	0	0.280956	0.928519
48	90	GDsnp00077	AX-105184990		Retained from iGL map	2	15.283	563	4877016	1.71e-15	yes	PolyHighResolution	1	A	1	1	0	1	0	0.267802	0.900191
9546	-	SNP_FB_0456718	AX-115192235		Retained from iGL map	2	15.283	564	4877316	1.52e-19	yes	PolyHighResolution	1	A	2	2	1	0	0	0.143876	0.72494
2418	6450	RosBREEDSNP_SNP_GA_5083524_Lg2_00077_MAF10_1657011_exon1	AX-115192244		Retained from iGL map	2	15.283	565	4877547	1.52e-19	-	PolyHighResolution	1	A	2	2	2	0	0	0.142144	0.646868
9547	-	SNP_FB_0456724	AX-115192236		Retained from iGL map	2	15.283	566	4878505	1.52e-19	-	PolyHighResolution	1	C	2	2	1	1	1	0.207199	0.569723
9548	-	SNP_FB_0456727	AX-115192237		Retained from iGL map	2	15.283	567	4878894	1.52e-19	yes	PolyHighResolution	1	A	1	1	1	3	2	0.406481	0.902146
9549	-	SNP_FB_0456731	AX-115192238		Retained from iGL map	2	15.283	568	4879555	1.52e-19	yes	PolyHighResolution	1	A	1	1	1	1	0	0.214976	0.980367
9550	-	SNP_FB_0456732	AX-115192239		Retained from iGL map	2	15.283	569	4879692	1.52e-19	yes	PolyHighResolution	1	A	1	1	1	2	0	0.387405	0.991551
9551	-	SNP_FB_0456733	AX-115192240		Retained from iGL map	2	15.283	570	4879751	1.52e-19	-	PolyHighResolution	1	A	1	1	1	4	2	0.157483	0.888873
9554	-	SNP_FB_0456743	AX-115192243		Retained from iGL map	2	15.283	571	4881984	1.52e-19	yes	PolyHighResolution	1	A	1	1	1	0	0	0.338037	0.994179
2429	6474	RosBREEDSNP_SNP_GA_5335844_Lg2_00158_MAF50_MDP0000223169_exon3	AX-115182693		Retained from iGL map	2	16.148	572	5354411	1.52e-19	yes	PolyHighResolution	1	A	1	1	1	0	0	0.458927	0.948072
9555	-	SNP_FB_0457219	AX-115192248		Retained from iGL map	2	16.405	573	5462719	1.71e-15	-	PolyHighResolution	1	A	1	1	0	1	1	0.237144	0.99116
9558	-	SNP_FB_0457233	AX-115192252		Retained from iGL map	2	16.405	574	5465885	1.52e-19	yes	PolyHighResolution	1	A	1	1	1	0	0	0.224638	0.974579
9560	-	SNP_FB_0457262	AX-115192255		Retained from iGL map	2	16.405	575	5471241	1.52e-19	yes	PolyHighResolution	1	A	1	1	1	0	0	0.333673	0.99461
17879	-	SNP_FB_1113562	AX-115192962		Retained from iGL map	2	17.744	576	5874735	1.52e-19	yes	PolyHighResolution	1	A	1	1	1	2	0	0.274706	0.604408
17882	-	SNP_FB_1113571	AX-115192965		Retained from iGL map	2	17.744	577	5879380	1.52e-19	yes	PolyHighResolution	1	C	1	1	1	0	0	0.0685124	0.951921
17883	-	SNP_FB_1113577	AX-115192966		Retained from iGL map	2	17.744	578	5880892	1.52e-19	yes	PolyHighResolution	1	A	1	1	1	0	0	0.133969	0.939396
17884	-	SNP_FB_1113583	AX-115192967		Retained from iGL map	2	17.744	579	5882554	1.52e-19	yes	UnexpectedHeterozygosity	1	A	1	1	1	0	0	0.0367591	0.591328
17885	-	SNP_FB_1113585	AX-115192969		Retained from iGL map	2	17.744	580	5882967	1.52e-19	yes	PolyHighResolution	1	A	1	1	1	0	0	0.195879	0.954815
17886	-	SNP_FB_1113586	AX-115192970		Retained from iGL map	2	17.744	581	5883073	1.52e-19	yes	PolyHighResolution	1	A	1	1	1	0	0	0.214849	0.964953
2446	6510	RosBREEDSNP_SNP_GA_5926620_Lg2_01663_MAF30_1632302_exon1	AX-115192265		Retained from iGL map	2	18.027	582	6096120	1.52e-19	-	AAvarianceX	1	C	2	1	1	1	1	0.224822	0.982228
2449	6513	RosBREEDSNP_SNP_GA_5931646_Lg2_01663_MAF10_144193_exon1	AX-105209543		Retained from iGL map	2	19.008	583	6101308	1.52e-19	-	AAvarianceX	1	C	1	1	1	0	0	0.176718	0.833202
9569	-	SNP_FB_0458613	AX-115192266		Retained from iGL map	2	19.291	584	6423370	1.52e-19	-	BBvarianceY	1	C	2	1	1	1	1	0.215539	0.995865
9570	-	SNP_FB_0458614	AX-115192267		Retained from iGL map	2	19.291	585	6423617	1.52e-19	yes	PolyHighResolution	1	A	1	1	1	0	0	0.420764	0.980787
9572	-	SNP_FB_0458618	AX-115192269		Retained from iGL map	2	19.291	586	6424128	1.52e-19	yes	PolyHighResolution	1	A	1	1	1	0	0	0.201095	0.796337
1910	5131	RosBREEDSNP_SNP_CT_6261234_Lg2_00308_MAF40_MDP0000292425_exon4	AX-105208601		Retained from iGL map	2	19.291	587	6427359	1.52e-19	yes	PolyHighResolution	1	A	1	1	1	0	0	0.20173	0.977979
9576	-	SNP_FB_0458637	AX-115192273		Retained from iGL map	2	19.291	588	6427407	8.28e-18	-	CallRateBelowThreshold	1	C	1	1	1	2	1	0.0766488	0.995456
9577	-	SNP_FB_0458644	AX-115192274		Retained from iGL map	2	19.291	589	6428040	1.52e-19	yes	PolyHighResolution	1	A	2	2	1	0	0	0.234463	0.697932
9578	-	SNP_FB_0458664	AX-115192275		Retained from iGL map	2	19.291	590	6431821	1.52e-19	yes	PolyHighResolution	1	A	3	1	1	0	0	0.187277	0.936869
17332	-	SNP_FB_1083541	AX-115193158		Retained from iGL map	2	19.497	591	6444145	1.52e-19	-	PolyHighResolution	1	A	1	1	1	0	0	0.198113	0.973779
17333	-	SNP_FB_1083547	AX-115193160		Retained from iGL map	2	19.497	592	6445549	1.52e-19	yes	PolyHighResolution	1	A	1	1	1	1	0	0.261517	0.985283
17335	-	SNP_FB_1083561	AX-115193162		Retained from iGL map	2	19.497	593	6448958	1.52e-19	yes	PolyHighResolution	1	A	1	1	1	0	0	0.344331	0.932675
17336	-	SNP_FB_1083564	AX-115193163		Retained from iGL map	2	19.497	594	6449207	1.52e-19	yes	PolyHighResolution	1	A	2	2	1	0	0	0.443561	0.781662
3317	8714	RosBREEDSNP_SNP_TG_6290792_Lg2_00308_MAF20_596831_exon1	AX-115182954		Successfully placed via physical information	2	19.548	595	6454820	1.52e-19	yes	PolyHighResolution	1	A	1	1	1	0	0	0.0446338	0.537875
112	173	GDsnp00308	AX-105208465		Retained from iGL map	2	19.686	596	6470113	1.52e-19	-	PolyHighResolution	1	A	1	1	1	0	0	0.403366	0.995493
1916	5143	RosBREEDSNP_SNP_CT_6466363_Lg2_01162_MAF20_484253_exon1	AX-105223784		Retained from iGL map	2	20.206	597	6636646	1.52e-19	yes	PolyHighResolution	1	A	1	1	1	0	0	0.212487	0.945113
1917	5144	RosBREEDSNP_SNP_CT_6473341_Lg2_01162_MAF40_1639321_exon2	AX-115182543		Retained from iGL map	2	20.206	598	6643395	1.52e-19	yes	PolyHighResolution	1	A	2	1	1	0	0	0.259392	0.763733
1438	3910	RosBREEDSNP_SNP_CA_6477411_Lg2_01162_MAF20_147931_exon1	AX-105195997		Retained from iGL map	2	20.206	599	6647412	1.52e-19	yes	PolyHighResolution	1	A	1	1	1	0	0	0.116607	0.964805
1918	5145	RosBREEDSNP_SNP_CT_6482710_Lg2_01162_MAF10_MDP0000231672_exon7	AX-105192899		Retained from iGL map	2	20.206	600	6652783	1.52e-19	yes	PolyHighResolution	1	A	2	2	1	0	0	0.197544	0.744895
1203	3322	RosBREEDSNP_SNP_AG_6499131_Lg2_01162_MAF30_862418_exon1	AX-105216265		Retained from iGL map	2	20.206	601	6668946	2.18e-18	yes	PolyHighResolution	1	A	2	2	1	0	0	0.246375	0.812393
3132	8234	RosBREEDSNP_SNP_TC_6567574_Lg2_00333_MAF20_MDP0000881125_exon1	AX-105200393		Retained from iGL map	2	20.634	602	6741406	1.52e-19	yes	PolyHighResolution	1	A	1	1	1	0	0	0.199465	0.945285
2469	6553	RosBREEDSNP_SNP_GA_6573609_Lg2_00333_MAF30_220959_exon1	AX-105199970		Retained from iGL map	2	20.634	603	6747479	1.52e-19	-	PolyHighResolution	1	B	2	2	1	3	1	0.130919	0.880114
9581	-	SNP_FB_0459462	AX-115192283		Retained from iGL map	2	20.634	604	6748081	1.52e-19	-	Other	0	J	2	2	2	2	2	0.445066	0.962861
17887	-	SNP_FB_1113871	AX-115193011		Retained from iGL map	2	21.443	605	6904055	1.52e-19	-	PolyHighResolution	1	B	2	2	1	1	0	0.478517	0.94692
17888	-	SNP_FB_1113873	AX-115193012		Retained from iGL map	2	21.443	606	6904247	1.52e-19	-	PolyHighResolution	1	B	1	1	1	0	0	0.470908	0.992968
17889	-	SNP_FB_1113880	AX-115193013		Retained from iGL map	2	21.443	607	6904956	1.52e-19	yes	PolyHighResolution	1	A	2	1	1	0	0	0.30894	0.787344
17346	-	SNP_FB_1084022	AX-115193173		Retained from iGL map	2	21.802	608	7131624	1.52e-19	yes	PolyHighResolution	1	A	1	1	1	0	0	0.493769	0.993868
17348	-	SNP_FB_1084024	AX-115193175		Retained from iGL map	2	21.802	609	7131934	1.52e-19	yes	PolyHighResolution	1	B	1	1	1	0	0	0.489153	0.987018
17349	-	SNP_FB_1084031	AX-115193176		Retained from iGL map	2	21.802	610	7133501	1.52e-19	yes	PolyHighResolution	1	A	1	1	1	0	0	0.495924	0.992486
17350	-	SNP_FB_1084033	AX-115193177		Retained from iGL map	2	21.802	611	7134477	1.52e-19	yes	PolyHighResolution	1	E	1	1	1	0	0	0.0831849	0.974915
17351	-	SNP_FB_1084034	AX-115193178		Retained from iGL map	2	21.802	612	7134651	1.52e-19	yes	PolyHighResolution	1	A	1	1	1	0	0	0.463368	0.913744
3148	8283	RosBREEDSNP_SNP_TC_7318523_Lg2_RosCOS718_MAF50_1679029_exon1	AX-105200987		Retained from iGL map	2	22.838	613	7555603	1.52e-19	-	PolyHighResolution	1	A	1	1	1	2	0	0.334564	1
17355	-	SNP_FB_1084117	AX-115193182		Retained from iGL map	2	22.846	614	7558907	4.51e-16	-	Other	0	L	1	1	0	5	3	0.201259	0.873525
17354	-	SNP_FB_1084116	AX-115193181		Retained from iGL map	2	22.846	615	7559329	8.28e-18	-	PolyHighResolution	1	E	34	13	1	3	1	0.216852	0.94402
17352	-	SNP_FB_1084103	AX-115193179		Retained from iGL map	2	22.846	616	7563380	8.28e-18	-	BBvarianceY	1	C	1	1	1	1	1	0.328575	0.938215
159	230	GDsnp00505	AX-105197740		Retained from iGL map	2	22.929	617	7602641	1.52e-19	-	CallRateBelowThreshold	0	J	1	1	1	1	1	0.240258	0.985871
1932	5193	RosBREEDSNP_SNP_CT_7255188_Lg2_00505_MAF50_571945_exon1	AX-115182547		Retained from iGL map	2	22.929	618	7614273	1.52e-19	-	AAvarianceY	1	C	1	1	1	3	1	0.467272	0.902383
2485	6600	RosBREEDSNP_SNP_GA_7279497_Lg2_00505_MAF20_MDP0000886637_exon4	AX-115181859		Successfully placed via physical information	2	22.929	619	7637706	1.52e-19	yes	PolyHighResolution	1	A	1	1	1	0	0	0.0375414	0.531105
1225	3379	RosBREEDSNP_SNP_AG_7300476_Lg2_RosCOS718_MAF10_522878_exon3	AX-105187186		Retained from iGL map	2	22.929	620	7659507	1.52e-19	yes	PolyHighResolution	1	A	1	1	1	0	0	0.119654	0.985727
3147	8282	RosBREEDSNP_SNP_TC_7302620_Lg2_RosCOS718_MAF20_1672533_exon2	AX-115182913		Retained from iGL map	2	22.929	621	7661626	1.52e-19	yes	PolyHighResolution	1	A	1	1	1	0	0	0.0403411	0.547039
9603	-	SNP_FB_0461479	AX-115192328		Retained from iGL map	2	24.098	622	7985292	8.28e-18	-	Other	0	K	1	1	1	1	1	0.100782	0.99563
9605	-	SNP_FB_0461755	AX-115192331		Retained from iGL map	2	24.359	623	8285681	1.52e-19	yes	PolyHighResolution	1	A	1	1	1	0	0	0.362293	0.948155
9606	-	SNP_FB_0461757	AX-115192332		Retained from iGL map	2	24.359	624	8287131	1.52e-19	yes	No Minor Homozygous	1	A	1	1	1	1	0	0.107761	0.95924
9607	-	SNP_FB_0461758	AX-115192333		Retained from iGL map	2	24.359	625	8287722	4.51e-16	-	Other	0	L	1	1	0	2	2	0.221864	0.985033
9609	-	SNP_FB_0461769	AX-115192336		Retained from iGL map	2	24.359	626	8290266	1.52e-19	yes	PolyHighResolution	1	B	1	1	1	1	1	0.468017	0.987854
9610	-	SNP_FB_0461770	AX-115192337		Retained from iGL map	2	24.359	627	8291303	1.52e-19	-	PolyHighResolution	1	A	1	1	1	3	2	0.346281	0.987356
9611	-	SNP_FB_0461772	AX-115192338		Retained from iGL map	2	24.359	628	8291563	1.52e-19	-	PolyHighResolution	1	A	3	2	1	0	0	0.206588	0.618267
9612	-	SNP_FB_0461773	AX-115192339		Retained from iGL map	2	24.359	629	8291566	1.52e-19	-	AAvarianceY	0	K	1	1	1	1	1	0.408792	0.944341
9614	-	SNP_FB_0462357	AX-115192343		Retained from iGL map	2	25.806	630	8728990	4.51e-16	yes	PolyHighResolution	1	A	1	1	0	2	1	0.337659	0.941927
9615	-	SNP_FB_0462359	AX-115192344		Retained from iGL map	2	25.806	631	8733231	1.71e-15	-	Other	0	J	1	1	0	2	1	0.424602	0.999393
1963	5269	RosBREEDSNP_SNP_CT_8928904_Lg2_00407_MAF30_1636661_exon1	AX-115192346		Retained from iGL map	2	25.806	632	8733798	1.52e-19	yes	PolyHighResolution	1	A	1	1	1	0	0	0.225261	0.917334
3341	8764	RosBREEDSNP_SNP_TG_8922212_Lg2_00407_MAF40_779714_exon1	AX-105212136		Retained from iGL map	2	25.806	633	8738302	1.52e-19	yes	PolyHighResolution	1	D	1	1	1	0	0	0.494149	0.981734
1261	3467	RosBREEDSNP_SNP_AG_8936738_Lg2_00407_MAF50_483435_exon1	AX-105212688		Retained from iGL map	2	25.92	634	8741631	1.52e-19	-	CallRateBelowThreshold	1	B	1	1	1	3	2	0.490254	0.990873
1262	3468	RosBREEDSNP_SNP_AG_8945207_Lg2_00407_MAF30_284458_exon1	AX-115182360		Retained from iGL map	2	25.932	635	8759370	1.52e-19	yes	PolyHighResolution	1	A	1	1	1	0	0	0.293332	0.98762
11398	-	SNP_FB_0597564	AX-115195006		Retained from iGL map	2	26.279	636	9277668	1.52e-19	yes	PolyHighResolution	1	A	2	1	1	0	0	0.143806	0.87534
11399	-	SNP_FB_0597567	AX-115195007		Retained from iGL map	2	26.279	637	9278419	1.52e-19	-	PolyHighResolution	1	C	2	1	1	0	0	0.23212	0.844255
777	2285	RosBREEDSNP_SNP_AG_10654569_Lg2_01223_MAF40_MDP0000265378_exon1	AX-105212045		Retained from iGL map	2	26.343	638	9281079	1.52e-19	-	MonoHighResolution	0	J	1	1	1	1	0	0.130634	0.977606
2716	7170	RosBREEDSNP_SNP_TC_10669023_Lg2_01223_MAF20_384631_exon2	AX-105194324		Retained from iGL map	2	26.435	639	9285204	1.52e-19	-	ABvarianceX	1	C	1	1	1	4	2	0.188313	0.989915
1988	5341	RosBREEDSNP_SNP_GA_10678809_Lg2_01223_MAF30_1669670_exon1	AX-105180990		Retained from iGL map	2	26.494	640	9302813	1.52e-19	yes	PolyHighResolution	1	A	2	2	1	0	0	0.244942	0.75977
15726	-	SNP_FB_0953837	AX-115192162		Retained from iGL map	2	26.539	641	9317521	1.52e-19	yes	PolyHighResolution	1	A	1	1	1	0	0	0.465223	0.889133
282	375	GDsnp01223	AX-105183853		Retained from iGL map	2	26.539	642	9318493	1.52e-19	yes	PolyHighResolution	1	A	2	1	1	0	0	0.397006	0.75697
1451	3942	RosBREEDSNP_SNP_CA_9337414_Lg2_167070_MAF10_167070_exon1	AX-105205328		Retained from iGL map	2	26.71	643	9492310	1.52e-19	-	AAvarianceX	1	C	4	2	2	0	0	0.174419	0.733346
15720	-	SNP_FB_0953388	AX-115192159		Retained from iGL map	2	27.036	644	9508431	1.52e-19	yes	PolyHighResolution	1	C	1	1	1	1	1	0.130891	0.700102
15721	-	SNP_FB_0953394	AX-115192160		Retained from iGL map	2	27.036	645	9509472	1.52e-19	yes	PolyHighResolution	1	A	1	1	1	0	0	0.196211	0.890435
9647	-	SNP_FB_0464926	AX-115192383		Retained from iGL map	2	28.36	646	9953680	1.52e-19	-	ABvarianceY	1	C	1	1	1	1	1	0.279521	0.999352
17363	-	SNP_FB_1084296	AX-115192079		Retained from iGL map	2	29.28	647	10203172	1.52e-19	-	ABvarianceX	1	B	1	1	1	1	0	0.200639	0.964834
17367	-	SNP_FB_1084305	AX-115192083		Retained from iGL map	2	29.28	648	10205528	1.52e-19	-	PolyHighResolution	0	J	1	1	1	4	3	0.178851	0.83204
2536	6751	RosBREEDSNP_SNP_GT_11438433_Lg2_00159_MAF50_1633417_exon7	AX-115182726		Retained from iGL map	2	29.545	649	10241756	1.52e-19	yes	PolyHighResolution	1	A	1	1	1	0	0	0.464742	0.829084
1281	3530	RosBREEDSNP_SNP_CA_11451663_Lg2_00159_MAF50_331702_exon1	AX-115182369		Retained from iGL map	2	29.545	650	10247755	1.52e-19	yes	PolyHighResolution	1	A	1	1	1	0	0	0.265808	0.95293
9648	-	SNP_FB_0465710	AX-115192384		Retained from iGL map	2	29.912	651	10315977	1.52e-19	yes	UnexpectedHeterozygosity	1	A	2	1	1	0	0	0.271559	0.913928
9649	-	SNP_FB_0465713	AX-115192385		Retained from iGL map	2	29.912	652	10316865	1.52e-19	yes	UnexpectedHeterozygosity	1	A	1	1	1	1	0	0.152799	0.98926
9650	-	SNP_FB_0465714	AX-115192386		Retained from iGL map	2	29.912	653	10317826	1.52e-19	yes	PolyHighResolution	1	A	1	1	1	0	0	0.421561	0.973543
9651	-	SNP_FB_0465722	AX-115192388		Retained from iGL map	2	29.912	654	10319920	1.52e-19	-	PolyHighResolution	1	B	1	1	1	0	0	0.234517	0.976883
9652	-	SNP_FB_0465724	AX-115192389		Retained from iGL map	2	29.912	655	10320458	1.52e-19	-	Other	0	J	1	1	1	1	1	0.0623729	0.991223
9653	-	SNP_FB_0465725	AX-115192390		Retained from iGL map	2	29.912	656	10320540	1.52e-19	yes	PolyHighResolution	1	A	1	1	1	0	0	0.189234	0.92972
2726	7201	RosBREEDSNP_SNP_TC_11509973_Lg2_01005_MAF30_504806_exon3	AX-105191755		Retained from iGL map	2	29.912	657	10320651	1.52e-19	yes	PolyHighResolution	1	B	1	1	1	1	0	0.204069	0.987366
9654	-	SNP_FB_0465726	AX-115192391		Retained from iGL map	2	29.912	658	10320772	1.52e-19	yes	PolyHighResolution	1	B	1	1	1	0	0	0.420321	0.987367
9655	-	SNP_FB_0465730	AX-115192393		Retained from iGL map	2	29.912	659	10321191	1.52e-19	yes	PolyHighResolution	1	A	2	2	1	0	0	0.194706	0.690521
9656	-	SNP_FB_0465732	AX-115192394		Retained from iGL map	2	29.912	660	10321611	1.52e-19	yes	PolyHighResolution	0	K	1	1	1	1	1	0.381017	0.96815
2727	7202	RosBREEDSNP_SNP_TC_11512294_Lg2_01005_MAF50_791189_exon1	AX-105186293		Retained from iGL map	2	30.173	661	10322930	1.52e-19	yes	PolyHighResolution	1	A	1	1	1	0	0	0.402976	0.990767
2729	7206	RosBREEDSNP_SNP_TC_11544405_Lg2_01005_MAF10_1632826_exon1	AX-105196677		Successfully placed via physical information	2	30.173	662	10360455	8.28e-18	-	AAvarianceY	0	J	2	2	1	0	0	0.0464564	0.472158
253	339	GDsnp01005	AX-115182022		Retained from iGL map	2	30.173	663	10367237	1.52e-19	yes	PolyHighResolution	1	A	1	1	1	1	1	0.311323	0.993067
9657	-	SNP_FB_0466092	AX-115192395		Retained from iGL map	2	30.721	664	10524388	1.52e-19	yes	PolyHighResolution	1	A	1	1	1	0	0	0.491201	0.846637
9659	-	SNP_FB_0466103	AX-115192397		Retained from iGL map	2	30.721	665	10527294	1.52e-19	-	ABvarianceX	1	D	1	1	1	1	1	0.329768	0.996126
176	252	GDsnp00614	AX-115192406		Retained from iGL map	2	30.721	666	10528096	1.52e-19	-	PolyHighResolution	0	J	1	1	1	0	0	0.329037	0.983694
794	2330	RosBREEDSNP_SNP_AG_11777704_Lg2_00614_MAF40_1665749_exon5	AX-115192407		Retained from iGL map	2	30.721	667	10528247	1.52e-19	yes	PolyHighResolution	1	A	1	1	1	1	1	0.258348	0.985416
9660	-	SNP_FB_0466107	AX-115192398		Retained from iGL map	2	30.721	668	10528509	8.28e-18	yes	PolyHighResolution	1	A	1	1	1	1	0	0.174167	0.985886
9664	-	SNP_FB_0466115	AX-115192402		Retained from iGL map	2	30.721	669	10529211	1.52e-19	yes	PolyHighResolution	1	A	1	1	1	0	0	0.407148	0.995925
9665	-	SNP_FB_0466123	AX-115192403		Retained from iGL map	2	30.721	670	10531287	1.52e-19	-	CallRateBelowThreshold	0	J	1	1	1	0	0	0.185361	1
2539	6758	RosBREEDSNP_SNP_GT_11799850_Lg2_00614_MAF50_MDP0000175404_exon2	AX-105216641		Retained from iGL map	2	30.811	671	10550368	1.52e-19	yes	PolyHighResolution	1	A	1	1	1	1	0	0.302722	0.908681
795	2332	RosBREEDSNP_SNP_AG_11806852_Lg2_00614_MAF50_175518_exon1	AX-105191635		Retained from iGL map	2	30.811	672	10557372	1.52e-19	yes	PolyHighResolution	1	A	1	1	1	0	0	0.332484	0.986577
2012	5408	RosBREEDSNP_SNP_GA_11950668_Lg2_RosCOS2709_MAF40_1639624_exon2	AX-115182571		Retained from iGL map	2	31.065	673	10729169	1.52e-19	yes	PolyHighResolution	1	A	2	2	1	0	0	0.267176	0.893779
2013	5410	RosBREEDSNP_SNP_GA_11965366_Lg2_RosCOS2709_MAF20_MDP0000266475_exon2	AX-115182572		Retained from iGL map	2	31.065	674	10743848	1.52e-19	yes	PolyHighResolution	1	A	1	1	1	0	0	0.0929552	0.503307
2541	6760	RosBREEDSNP_SNP_GT_11969851_Lg2_RosCOS2709_MAF30_1618610_exon1	AX-105183590		Retained from iGL map	2	31.065	675	10748336	1.52e-19	yes	PolyHighResolution	1	A	1	1	1	2	0	0.376653	0.965555
2734	7221	RosBREEDSNP_SNP_TC_11972340_Lg2_RosCOS2709_MAF40_889572_exon1	AX-105213485		Retained from iGL map	2	31.065	676	10750825	1.52e-19	yes	PolyHighResolution	1	A	1	1	1	1	1	0.26738	0.979635
3197	8412	RosBREEDSNP_SNP_TG_11993525_Lg2_RosCOS2709_MAF10_163123_exon1	AX-105209940		Retained from iGL map	2	31.065	677	10772003	1.52e-19	yes	PolyHighResolution	1	A	1	1	1	2	1	0.117557	0.974327
632	1892	RosBREEDSNP_SNP_AC_11996518_Lg2_RosCOS2709_MAF30_1663531_exon1	AX-115182156		Retained from iGL map	2	31.065	678	10774993	1.52e-19	yes	PolyHighResolution	1	A	1	1	1	2	1	0.169797	0.918828
11732	-	SNP_FB_0627911	AX-115195595		Retained from iGL map	2	31.678	679	9013049	1.52e-19	-	Off Target Variant	0	J	1	1	1	2	2	0.435719	0.995886
1514	4065	RosBREEDSNP_SNP_CT_13055225_Lg2_324795_MAF40_324795_exon2	AX-105207818		Retained from iGL map	2	31.978	680	11357058	1.52e-19	yes	PolyHighResolution	1	B	1	1	1	0	0	0.147846	0.785547
1511	4059	RosBREEDSNP_SNP_CT_12933833_Lg2_01552_MAF40_1644477_exon4	AX-105211773		Retained from iGL map	2	32.499	681	11474595	1.52e-19	yes	PolyHighResolution	1	A	1	1	1	0	0	0.273328	0.971146
338	445	GDsnp01552	AX-105196297		Retained from iGL map	2	32.663	682	11478748	1.52e-19	yes	PolyHighResolution	1	A	1	1	1	0	0	0.375827	0.992804
9679	-	SNP_FB_0467398	AX-115192425		Retained from iGL map	2	32.663	683	11478800	1.52e-19	-	PolyHighResolution	1	C	1	1	1	0	0	0.481763	0.972642
2034	5466	RosBREEDSNP_SNP_GA_12926120_Lg2_01552_MAF50_683506_exon1	AX-115192426		Retained from iGL map	2	32.663	684	11482310	1.52e-19	yes	PolyHighResolution	1	D	2	2	2	0	0	0.280338	0.612428
9677	-	SNP_FB_0467387	AX-115192422		Retained from iGL map	2	32.663	685	11482598	1.52e-19	yes	PolyHighResolution	1	A	2	2	1	0	0	0.397227	0.997239
9675	-	SNP_FB_0467379	AX-115192419		Retained from iGL map	2	32.663	686	11485020	1.52e-19	yes	PolyHighResolution	1	A	1	1	1	0	0	0.335411	0.99446
9674	-	SNP_FB_0467378	AX-115192418		Retained from iGL map	2	32.663	687	11485045	1.52e-19	yes	PolyHighResolution	1	B	1	1	1	0	0	0.352151	0.981578
9673	-	SNP_FB_0467373	AX-115192416		Retained from iGL map	2	32.663	688	11485753	1.52e-19	yes	PolyHighResolution	1	A	2	1	1	0	0	0.251843	0.923717
9672	-	SNP_FB_0467370	AX-115192415		Retained from iGL map	2	32.663	689	11486633	1.52e-19	yes	PolyHighResolution	1	A	1	1	1	0	0	0.426373	0.988368
1510	4058	RosBREEDSNP_SNP_CT_12903929_Lg2_01552_MAF30_1660471_exon1	AX-105184515		Retained from iGL map	2	32.663	690	11503767	1.52e-19	yes	PolyHighResolution	1	A	1	1	1	0	0	0.254326	0.980709
15733	-	SNP_FB_0954530	AX-115192213		Retained from iGL map	2	32.891	691	11529376	1.52e-19	-	PolyHighResolution	0	J	1	1	1	0	0	0.442105	0.979085
15732	-	SNP_FB_0954525	AX-115192212		Retained from iGL map	2	32.891	692	11530187	1.52e-19	yes	PolyHighResolution	1	D	2	2	1	0	0	0.178789	0.984334
15731	-	SNP_FB_0954523	AX-115192211		Retained from iGL map	2	32.891	693	11530466	1.52e-19	-	PolyHighResolution	1	D	1	1	1	1	0	0.359387	0.724171
1520	4080	RosBREEDSNP_SNP_CT_13641108_Lg2_00214_MAF40_MDP0000281231_exon6	AX-105192453		Retained from iGL map	2	34.065	694	11939271	1.52e-19	-	PolyHighResolution	1	E	1	1	1	1	1	0.219155	0.945806
1521	4081	RosBREEDSNP_SNP_CT_13646169_Lg2_00214_MAF50_1635069_exon1	AX-115182437		Retained from iGL map	2	34.065	695	11944337	1.52e-19	yes	PolyHighResolution	1	A	1	1	1	0	0	0.352089	0.796836
2767	7293	RosBREEDSNP_SNP_TC_13673501_Lg2_00214_MAF30_MDP0000235958_exon9	AX-115182795		Retained from iGL map	2	34.065	696	11971185	1.52e-19	-	PolyHighResolution	1	D	2	1	1	0	0	0.120046	0.628961
2552	6781	RosBREEDSNP_SNP_GT_13683046_Lg2_00214_MAF10_76634_exon1	AX-115182731		Retained from iGL map	2	34.065	697	11980725	1.52e-19	yes	PolyHighResolution	1	A	1	1	1	0	0	0.046553	0.522202
9688	-	SNP_FB_0468392	AX-115192436		Retained from iGL map	2	34.471	698	11984806	1.52e-19	yes	PolyHighResolution	1	A	1	1	1	0	0	0.353578	0.986453
9689	-	SNP_FB_0468393	AX-115192437		Retained from iGL map	2	34.471	699	11984833	1.52e-19	yes	PolyHighResolution	1	A	1	1	1	0	0	0.105116	0.876037
9690	-	SNP_FB_0468399	AX-115192438		Retained from iGL map	2	34.471	700	11985946	1.52e-19	yes	PolyHighResolution	1	A	1	1	1	1	0	0.470745	0.975296
89	143	GDsnp00214	AX-115192440		Retained from iGL map	2	34.471	701	11988541	1.52e-19	-	PolyHighResolution	1	B	1	1	1	0	0	0.479082	0.922444
17371	-	SNP_FB_1084869	AX-115192125		Retained from iGL map	2	34.974	702	12179302	1.52e-19	-	ABvarianceX	1	B	1	1	1	1	1	0.268068	0.996765
17373	-	SNP_FB_1084872	AX-115192127		Retained from iGL map	2	34.974	703	12181868	1.52e-19	yes	PolyHighResolution	1	B	1	1	1	1	1	0.439305	0.869674
17374	-	SNP_FB_1084878	AX-115192128		Retained from iGL map	2	34.974	704	12184811	1.52e-19	-	MonoHighResolution	0	L	1	1	1	2	2	0.0491359	0.445541
1298	3566	RosBREEDSNP_SNP_CA_13921344_Lg2_248148__248148_exon1	AX-115182378		Retained from iGL map	2	35.23	705	12250223	1.52e-19	yes	PolyHighResolution	1	A	1	1	1	0	0	0.370593	0.876787
9692	-	SNP_FB_0468895	AX-115192442		Retained from iGL map	2	35.397	706	12299319	1.52e-19	yes	PolyHighResolution	1	A	1	1	1	0	0	0.442494	0.98664
9695	-	SNP_FB_0468907	AX-115192446		Retained from iGL map	2	35.397	707	12303284	1.52e-19	-	BBvarianceY	1	C	1	1	1	3	1	0.241862	0.992784
9696	-	SNP_FB_0468911	AX-115192447		Retained from iGL map	2	35.397	708	12303516	1.52e-19	yes	PolyHighResolution	1	D	1	1	1	0	0	0.253697	0.990176
9697	-	SNP_FB_0468913	AX-115192448		Retained from iGL map	2	35.397	709	12304031	1.52e-19	yes	PolyHighResolution	1	A	1	1	1	0	0	0.312293	0.980979
9699	-	SNP_FB_0468919	AX-115192450		Retained from iGL map	2	35.397	710	12305310	1.52e-19	yes	PolyHighResolution	1	A	1	1	1	2	1	0.281705	0.981496
9700	-	SNP_FB_0469340	AX-115192451		Retained from iGL map	2	36.175	711	12525675	1.52e-19	yes	PolyHighResolution	1	A	1	1	1	2	2	0.241425	0.914299
9701	-	SNP_FB_0469341	AX-115192452		Retained from iGL map	2	36.175	712	12526039	1.52e-19	-	BBvarianceY	1	A	1	1	1	2	1	0.384743	0.895404
9702	-	SNP_FB_0469344	AX-115192453		Retained from iGL map	2	36.175	713	12526403	1.52e-19	yes	PolyHighResolution	1	A	1	1	1	0	0	0.485874	0.944259
9703	-	SNP_FB_0469345	AX-115192454		Retained from iGL map	2	36.175	714	12527058	1.52e-19	-	Other	0	K	1	1	1	2	2	0.474507	0.958161
9705	-	SNP_FB_0469356	AX-115192456		Retained from iGL map	2	36.175	715	12529964	1.52e-19	yes	PolyHighResolution	1	C	1	1	1	4	3	0.138745	0.990623
9706	-	SNP_FB_0469362	AX-115192457		Retained from iGL map	2	36.175	716	12531489	1.52e-19	yes	PolyHighResolution	1	A	1	1	1	0	0	0.409692	1
9707	-	SNP_FB_0469366	AX-115192458		Retained from iGL map	2	36.175	717	12532517	1.52e-19	yes	PolyHighResolution	1	A	1	1	1	0	0	0.310094	0.989615
9708	-	SNP_FB_0469367	AX-115192459		Retained from iGL map	2	36.175	718	12533087	1.52e-19	yes	PolyHighResolution	1	A	1	1	1	0	0	0.494119	0.849601
9709	-	SNP_FB_0469368	AX-115192460		Retained from iGL map	2	36.175	719	12533408	1.52e-19	yes	PolyHighResolution	1	A	1	1	1	0	0	0.121281	0.999088
9710	-	SNP_FB_0469373	AX-115192461		Retained from iGL map	2	36.175	720	12533896	1.52e-19	yes	PolyHighResolution	1	B	1	1	1	0	0	0.468383	0.875528
76	125	GDsnp00174	AX-105180413		Retained from iGL map	2	36.369	721	no_hits	-	yes	PolyHighResolution	1	A	0	0	0	-	-	0.17998	0.931347
9713	-	SNP_FB_0469786	AX-115192464		Retained from iGL map	2	36.796	722	12761745	1.52e-19	yes	PolyHighResolution	1	A	1	1	1	1	1	0.0963104	0.647548
1532	4126	RosBREEDSNP_SNP_CT_14484409_Lg2_00002_MAF40_219048_exon1	AX-115192468		Retained from iGL map	2	36.796	723	12763392	1.52e-19	yes	PolyHighResolution	1	A	1	1	1	0	0	0.430262	0.994006
9716	-	SNP_FB_0469793	AX-115192467		Retained from iGL map	2	36.796	724	no_hits	-	yes	PolyHighResolution	1	A	0	0	0	-	-	0.257757	0.972664
1300	3580	RosBREEDSNP_SNP_CA_14512918_Lg2_00002_MAF20_577821_exon1	AX-115182379		Retained from iGL map	2	37.022	725	12796369	1.52e-19	-	Other	0	L	1	1	1	0	0	0.0811589	0.938368
33	72	GDsnp00002	AX-105196456		Retained from iGL map	2	37.022	726	12807175	1.52e-19	yes	PolyHighResolution	1	A	1	1	1	0	0	0.18501	0.978982
829	2434	RosBREEDSNP_SNP_AG_14573434_Lg2_00987_MAF40_1674211_exon1	AX-115182221		Retained from iGL map	2	37.022	727	12852786	1.52e-19	yes	PolyHighResolution	1	A	2	1	1	0	0	0.243326	0.954625
2063	5546	RosBREEDSNP_SNP_GA_14588942_Lg2_00987_MAF30_1674484_exon1	AX-105192638		Retained from iGL map	2	37.022	728	12868327	1.52e-19	yes	PolyHighResolution	1	A	1	1	1	0	0	0.466175	0.987153
830	2435	RosBREEDSNP_SNP_AG_14599407_Lg2_00987_MAF40_375341_exon1	AX-115182222		Retained from iGL map	2	37.282	729	12881673	1.52e-19	yes	PolyHighResolution	1	A	1	1	1	1	1	0.298906	0.991612
9717	-	SNP_FB_0470609	AX-115192469		Retained from iGL map	2	37.867	730	13121619	1.52e-19	yes	PolyHighResolution	1	A	1	1	1	0	0	0.268526	0.9645
9718	-	SNP_FB_0470613	AX-115192471		Retained from iGL map	2	37.867	731	13122055	1.52e-19	yes	PolyHighResolution	1	A	1	1	1	1	1	0.223112	0.980979
9719	-	SNP_FB_0470616	AX-115192472		Retained from iGL map	2	37.867	732	13123703	1.52e-19	yes	PolyHighResolution	1	A	1	1	1	0	0	0.262475	0.907166
9720	-	SNP_FB_0470617	AX-115192473		Retained from iGL map	2	37.867	733	13123795	1.52e-19	yes	PolyHighResolution	1	A	1	1	1	0	0	0.270415	0.988525
9721	-	SNP_FB_0470620	AX-115192474		Retained from iGL map	2	37.867	734	13123935	8.28e-18	yes	PolyHighResolution	1	A	1	1	1	1	0	0.296537	0.993953
9722	-	SNP_FB_0470622	AX-115192475		Retained from iGL map	2	37.867	735	13124973	1.52e-19	yes	PolyHighResolution	1	A	1	1	1	0	0	0.444049	0.977105
2070	5573	RosBREEDSNP_SNP_GA_15184323_Lg2_00222_MAF30_MDP0000298218_exon2	AX-105194100		Retained from iGL map	2	38.486	736	13438220	1.52e-19	-	PolyHighResolution	1	A	3	3	3	1	0	0.362778	0.980839
1304	3592	RosBREEDSNP_SNP_CA_15211202_Lg2_00222_MAF10_MDP0000236750_exon9	AX-105190028		Retained from iGL map	2	38.546	737	13463551	1.52e-19	yes	PolyHighResolution	1	A	1	1	1	2	1	0.0872996	0.978281
9724	-	SNP_FB_0471065	AX-115192477		Retained from iGL map	2	38.546	738	13466792	1.52e-19	yes	PolyHighResolution	1	A	1	1	1	0	0	0.477863	0.978406
2071	5574	RosBREEDSNP_SNP_GA_15214773_Lg2_00222_MAF40_54312_exon1	AX-115192485		Retained from iGL map	2	38.546	739	13467122	1.52e-19	-	PolyHighResolution	0	M	1	1	1	1	1	0.261445	1
9725	-	SNP_FB_0471069	AX-115192478		Retained from iGL map	2	38.546	740	13467564	1.52e-19	yes	PolyHighResolution	1	A	1	1	1	0	0	0.095117	0.974923
9726	-	SNP_FB_0471071	AX-115192479		Retained from iGL map	2	38.546	741	13468076	1.52e-19	yes	PolyHighResolution	1	A	1	1	1	0	0	0.282896	0.99783
9727	-	SNP_FB_0471072	AX-115192480		Retained from iGL map	2	38.546	742	13468148	1.52e-19	-	Other	0	J	1	1	1	0	0	0.309037	0.975334
91	145	GDsnp00222	AX-115181967		Retained from iGL map	2	38.546	743	13481981	1.52e-19	yes	PolyHighResolution	1	A	1	1	1	0	0	0.282045	0.917408
2072	5576	RosBREEDSNP_SNP_GA_15230080_Lg2_00222_MAF40_1630459_exon1	AX-105190361		Retained from iGL map	2	38.546	744	13482301	1.52e-19	yes	PolyHighResolution	1	A	1	1	1	0	0	0.223537	0.948427
9731	-	SNP_FB_0471591	AX-115192486		Retained from iGL map	2	38.9	745	13721999	1.52e-19	yes	PolyHighResolution	0	M	2	1	1	1	0	0.357506	0.626072
9732	-	SNP_FB_0471598	AX-115192487		Retained from iGL map	2	38.9	746	13723872	1.52e-19	-	Other	0	K	1	1	1	1	1	0.281301	0.891202
9733	-	SNP_FB_0471602	AX-115192488		Retained from iGL map	2	38.9	747	13724092	1.52e-19	-	Other	0	J	1	1	1	2	1	0.497964	0.986009
9734	-	SNP_FB_0471603	AX-115192489		Retained from iGL map	2	38.9	748	13724303	1.52e-19	yes	PolyHighResolution	1	A	1	1	1	0	0	0.136965	0.995208
9735	-	SNP_FB_0471604	AX-115192490		Retained from iGL map	2	38.9	749	13724405	1.52e-19	yes	PolyHighResolution	1	A	1	1	1	0	0	0.353308	0.982478
2565	6816	RosBREEDSNP_SNP_GT_16174412_Lg2_01309_MAF30_MDP0000197883_exon1	AX-115182737		Retained from iGL map	2	38.913	750	13917921	1.52e-19	yes	PolyHighResolution	1	A	1	1	1	6	5	0.224936	0.975409
2086	5602	RosBREEDSNP_SNP_GA_16177297_Lg2_01309_MAF50_330377_exon1	AX-115192491		Successfully placed via physical information	2	38.913	751	13920912	1.52e-19	-	PolyHighResolution	0	J	1	1	1	1	1	0.416326	0.813903
9736	-	SNP_FB_0472022	AX-115192493		Retained from iGL map	2	38.913	752	13922801	1.52e-19	-	PolyHighResolution	1	A	2	2	2	0	0	0.219586	0.572896
9737	-	SNP_FB_0472023	AX-115192494		Retained from iGL map	2	38.913	753	13922862	1.52e-19	yes	PolyHighResolution	1	A	1	1	1	0	0	0.228255	0.999373
9738	-	SNP_FB_0472026	AX-115192495		Retained from iGL map	2	38.913	754	13924580	1.52e-19	yes	PolyHighResolution	1	A	1	1	1	0	0	0.0254323	0.576447
9739	-	SNP_FB_0472029	AX-115192496		Retained from iGL map	2	38.913	755	13925441	1.52e-19	-	PolyHighResolution	1	B	1	1	1	1	1	0.148233	0.975086
9742	-	SNP_FB_0472605	AX-115192499		Retained from iGL map	2	39.31	756	14216562	1.52e-19	yes	PolyHighResolution	1	A	1	1	1	0	0	0.23027	0.982307
9744	-	SNP_FB_0472612	AX-115192501		Retained from iGL map	2	39.31	757	14217371	1.52e-19	yes	PolyHighResolution	1	A	1	1	1	0	0	0.247896	0.989439
571	746	MdCCD7a	AX-115192505		Retained from iGL map	2	39.31	758	14219512	1.52e-19	-	Other	0	J	1	1	1	0	0	0.414886	0.997801
15737	-	SNP_FB_0956205	AX-115192287		Retained from iGL map	2	39.402	759	14223066	1.52e-19	-	No Minor Homozygous	0	O	1	1	1	6	6	0.118854	0.947439
15738	-	SNP_FB_0956215	AX-115192288		Retained from iGL map	2	39.402	760	14225772	1.52e-19	yes	PolyHighResolution	1	A	3	3	2	0	0	0.384655	0.905377
15739	-	SNP_FB_0956216	AX-115192289		Retained from iGL map	2	39.402	761	14225983	1.52e-19	yes	PolyHighResolution	1	A	2	2	2	0	0	0.316794	0.985344
860	2507	RosBREEDSNP_SNP_AG_16803165_Lg2_RosCOS836_MAF10_406840_exon1	AX-105208853		Retained from iGL map	2	40.497	762	14485236	1.52e-19	yes	UnexpectedHeterozygosity	1	A	1	1	1	0	0	0.0746439	0.960471
15090	-	SNP_FB_0888762	AX-115188724		Retained from iGL map	2	40.779	763	14525527	1.52e-19	yes	PolyHighResolution	1	A	1	1	1	2	0	0.117752	0.980905
15089	-	SNP_FB_0888754	AX-115188723		Retained from iGL map	2	40.779	764	14526527	1.52e-19	-	AAvarianceY	0	J	1	1	1	0	0	0.388399	0.978356
15088	-	SNP_FB_0888751	AX-115188722		Retained from iGL map	2	40.779	765	14526944	1.52e-19	-	MonoHighResolution	0	J	1	1	1	0	0	0.377038	0.930075
15086	-	SNP_FB_0888741	AX-115188720		Retained from iGL map	2	40.779	766	14527766	1.52e-19	yes	UnexpectedHeterozygosity	1	A	1	1	1	0	0	0.0444953	0.994488
15084	-	SNP_FB_0888732	AX-115188718		Retained from iGL map	2	40.779	767	14529555	1.52e-19	yes	PolyHighResolution	1	A	1	1	1	0	0	0.0799644	0.614232
15083	-	SNP_FB_0888731	AX-115188717		Retained from iGL map	2	40.779	768	14529621	1.52e-19	-	PolyHighResolution	0	K	1	1	1	0	0	0.388098	0.997997
15082	-	SNP_FB_0888730	AX-115188716		Retained from iGL map	2	40.779	769	14530033	1.52e-19	yes	PolyHighResolution	1	A	1	1	1	0	0	0.353099	0.994408
9749	-	SNP_FB_0473493	AX-115192507		Retained from iGL map	2	40.788	770	14605951	1.52e-19	yes	PolyHighResolution	1	A	2	1	1	0	0	0.478577	0.803932
9750	-	SNP_FB_0473495	AX-115192508		Retained from iGL map	2	40.788	771	14607542	1.52e-19	yes	PolyHighResolution	1	B	1	1	1	0	0	0.283529	0.964823
9751	-	SNP_FB_0473496	AX-115192509		Retained from iGL map	2	40.788	772	14607824	1.52e-19	-	PolyHighResolution	1	C	1	1	1	0	0	0.394067	0.99455
9752	-	SNP_FB_0473499	AX-115192510		Retained from iGL map	2	40.788	773	14608879	1.52e-19	yes	PolyHighResolution	1	A	1	1	1	0	0	0.110714	0.974248
9754	-	SNP_FB_0473506	AX-115192512		Retained from iGL map	2	40.788	774	14610220	1.52e-19	yes	PolyHighResolution	1	A	1	1	1	0	0	0.477679	0.868002
9756	-	SNP_FB_0474177	AX-115192516		Retained from iGL map	2	41.806	775	14849504	1.52e-19	-	BBvarianceX	0	K	1	1	1	2	2	0.408675	0.93772
9757	-	SNP_FB_0474178	AX-115192517		Retained from iGL map	2	41.806	776	14849775	1.52e-19	-	Other	0	J	1	1	1	0	0	0.276347	0.998392
868	2520	RosBREEDSNP_SNP_AG_17179555_Lg2_327287_MAF30_327287_exon1	AX-115192526		Retained from iGL map	2	41.806	777	14850917	1.52e-19	-	PolyHighResolution	0	K	1	1	1	1	1	0.225653	0.989898
2099	5631	RosBREEDSNP_SNP_GA_17179731_Lg2_327287_MAF30_327287_exon1	AX-105210999		Retained from iGL map	2	41.806	778	14851093	1.52e-19	-	AAvarianceX	1	C	1	1	1	0	0	0.250384	0.970144
9758	-	SNP_FB_0474189	AX-115192518		Retained from iGL map	2	41.806	779	14852227	1.52e-19	yes	PolyHighResolution	1	A	1	1	1	0	0	0.402672	0.986445
9759	-	SNP_FB_0474192	AX-115192519		Retained from iGL map	2	41.806	780	14853415	1.52e-19	yes	PolyHighResolution	1	A	1	1	1	0	0	0.462204	0.9829
9760	-	SNP_FB_0474195	AX-115192520		Retained from iGL map	2	41.806	781	14854139	1.52e-19	yes	PolyHighResolution	1	A	1	1	1	0	0	0.125254	0.947084
9761	-	SNP_FB_0474197	AX-115192521		Retained from iGL map	2	41.806	782	14854658	1.52e-19	yes	PolyHighResolution	1	A	1	1	1	1	0	0.193999	0.953204
9762	-	SNP_FB_0474198	AX-115192522		Retained from iGL map	2	41.806	783	14854768	1.52e-19	yes	UnexpectedHeterozygosity	1	A	2	2	2	0	0	0.0448636	0.632469
9763	-	SNP_FB_0474199	AX-115192523		Retained from iGL map	2	41.806	784	14854991	1.52e-19	yes	PolyHighResolution	1	D	1	1	1	0	0	0.285187	0.897262
9764	-	SNP_FB_0474201	AX-115192525		Retained from iGL map	2	41.806	785	14855267	1.52e-19	-	PolyHighResolution	0	K	1	1	1	1	1	0.261017	0.985376
9765	-	SNP_FB_0475045	AX-115192532		Retained from iGL map	2	42.102	786	15210263	1.52e-19	yes	PolyHighResolution	1	A	1	1	1	0	0	0.46766	0.993636
9766	-	SNP_FB_0475051	AX-115192535		Retained from iGL map	2	42.102	787	15212267	1.52e-19	yes	PolyHighResolution	1	A	1	1	1	0	0	0.207437	0.941643
9772	-	SNP_FB_0475657	AX-115192541		Retained from iGL map	2	43.994	788	15652415	1.52e-19	-	No Minor Homozygous	1	B	3	1	1	7	6	0.0190732	0.353271
9773	-	SNP_FB_0475663	AX-115192542		Retained from iGL map	2	43.994	789	15653243	1.52e-19	-	PolyHighResolution	0	J	2	1	1	1	1	0.0716244	0.647305
9774	-	SNP_FB_0475668	AX-115192543		Retained from iGL map	2	43.994	790	15654119	1.52e-19	-	BBvarianceX	1	B	1	1	1	0	0	0.344078	0.979655
9775	-	SNP_FB_0475671	AX-115192544		Retained from iGL map	2	43.994	791	15654611	1.52e-19	-	Other	0	J	1	1	1	3	3	0.0296019	0.416313
1576	4251	RosBREEDSNP_SNP_CT_18003967_Lg2_325713_MAF20_325713_exon3	AX-105215026		Retained from iGL map	2	44.199	792	15663312	1.52e-19	yes	PolyHighResolution	1	A	1	1	1	0	0	0.117243	0.928949
1577	4252	RosBREEDSNP_SNP_CT_18004558_Lg2_72623_MAF40_72623_exon1	AX-115182452		Retained from iGL map	2	44.199	793	15663903	1.52e-19	yes	PolyHighResolution	1	D	1	1	1	0	0	0.470334	0.968597
2111	5652	RosBREEDSNP_SNP_GA_18005006_Lg2_325713_MAF20_325713_exon1	AX-105201964		Retained from iGL map	2	44.199	794	15664351	1.52e-19	yes	PolyHighResolution	1	A	1	1	1	0	0	0.109498	0.773061
2816	7440	RosBREEDSNP_SNP_TC_18005035_Lg2_325713_MAF40_325713_exon1	AX-115182812		Retained from iGL map	2	44.199	795	15664380	1.52e-19	yes	PolyHighResolution	1	A	1	1	1	0	0	0.47112	0.985933
6306	-	SNP_FB_0206550	AX-115188182		Retained from iGL map	2	44.694	796	15862848	1.52e-19	yes	PolyHighResolution	1	E	1	1	1	1	0	0.120326	0.982132
6307	-	SNP_FB_0206551	AX-115188183		Retained from iGL map	2	44.694	797	15863012	1.52e-19	yes	PolyHighResolution	1	A	1	1	1	0	0	0.46193	0.9889
6308	-	SNP_FB_0206552	AX-115188184		Retained from iGL map	2	44.694	798	15863141	1.52e-19	-	PolyHighResolution	0	K	1	1	1	1	1	0.0613976	0.964104
6309	-	SNP_FB_0206553	AX-115188185		Retained from iGL map	2	44.694	799	15863423	1.52e-19	yes	PolyHighResolution	1	A	1	1	1	0	0	0.28133	0.996197
6310	-	SNP_FB_0206556	AX-115188186		Retained from iGL map	2	44.694	800	15863732	1.52e-19	-	PolyHighResolution	1	A	1	1	1	0	0	0.261262	1
6311	-	SNP_FB_0206557	AX-115188187		Retained from iGL map	2	44.694	801	15863947	1.52e-19	-	PolyHighResolution	0	J	1	1	1	0	0	0.366102	0.963178
9102	-	SNP_FB_0424912	AX-115183331		Retained from iGL map	2	44.975	802	16121431	1.52e-19	-	Other	0	L	23	8	2	2	2	0.164288	0.817554
9783	-	SNP_FB_0476268	AX-115192552		Retained from iGL map	2	45.599	803	16328284	1.52e-19	yes	PolyHighResolution	1	A	1	1	1	2	1	0.0532943	0.661883
9784	-	SNP_FB_0476271	AX-115192553		Retained from iGL map	2	45.599	804	16330195	1.52e-19	-	CallRateBelowThreshold	0	J	1	1	1	2	2	0.0929444	0.985435
9785	-	SNP_FB_0476272	AX-115192554		Retained from iGL map	2	45.599	805	16330397	1.52e-19	yes	PolyHighResolution	1	A	1	1	1	0	0	0.131056	0.994984
2579	6847	RosBREEDSNP_SNP_GT_18746181_Lg2_02076_MAF20_MDP0000178428_exon1	AX-105223677		Retained from iGL map	2	45.599	806	16332777	1.52e-19	yes	PolyHighResolution	1	A	1	1	1	0	0	0.110659	0.989008
2823	7465	RosBREEDSNP_SNP_TC_18748787_Lg2_02076_MAF20_MDP0000274383_exon1	AX-105199119		Retained from iGL map	2	45.599	807	16335384	1.52e-19	yes	PolyHighResolution	1	A	1	1	1	0	0	0.12366	0.747283
9787	-	SNP_FB_0476288	AX-115192556		Retained from iGL map	2	45.599	808	16336979	1.52e-19	-	AAvarianceY	0	K	1	1	1	0	0	0.0508302	0.973206
884	2570	RosBREEDSNP_SNP_AG_18785188_Lg2_02076_MAF10_MDP0000141906_exon1	AX-115182232		Successfully placed via physical information	2	45.671	809	16359009	1.52e-19	yes	PolyHighResolution	1	B	2	1	1	0	0	0.10646	0.786627
2825	7468	RosBREEDSNP_SNP_TC_18803921_Lg2_02076_MAF40_1665585_exon2	AX-105198249		Retained from iGL map	2	45.753	810	16384006	1.52e-19	-	ABvarianceX	1	A	1	1	1	1	1	0.263292	0.960878
2131	5697	RosBREEDSNP_SNP_GA_18834678_Lg2_02651_MAF40_1629384_exon1	AX-115182606		Retained from iGL map	2	46.013	811	16420312	1.52e-19	-	PolyHighResolution	0	K	1	1	1	1	1	0.268735	0.939909
1590	4285	RosBREEDSNP_SNP_CT_18837099_Lg2_02651_MAF30_426760_exon2	AX-115182456		Retained from iGL map	2	46.013	812	16422733	1.52e-19	yes	PolyHighResolution	1	A	2	2	2	0	0	0.229214	0.966336
1591	4286	RosBREEDSNP_SNP_CT_18843281_Lg2_02651_MAF20_1673395_exon1	AX-105209732		Retained from iGL map	2	46.013	813	16428916	1.52e-19	yes	PolyHighResolution	1	D	1	1	1	0	0	0.157841	0.923541
2827	7471	RosBREEDSNP_SNP_TC_18848241_Lg2_02651_MAF30_1636407_exon1	AX-105199391		Retained from iGL map	2	46.013	814	16433876	1.52e-19	yes	PolyHighResolution	1	A	2	2	1	0	0	0.228175	0.896838
9790	-	SNP_FB_0476515	AX-115192560		Retained from iGL map	2	46.092	815	16469829	1.52e-19	yes	PolyHighResolution	1	A	1	1	1	0	0	0.372457	0.945582
9791	-	SNP_FB_0476519	AX-115192563		Retained from iGL map	2	46.092	816	16470543	1.52e-19	yes	PolyHighResolution	1	A	1	1	1	1	1	0.223112	0.985657
9794	-	SNP_FB_0476526	AX-115192567		Retained from iGL map	2	46.092	817	16471596	1.52e-19	-	CallRateBelowThreshold	1	C	1	1	1	1	1	0.31642	0.992105
15751	-	SNP_FB_0957128	AX-115192300		Retained from iGL map	2	46.514	818	16530950	1.52e-19	-	PolyHighResolution	1	A	2	2	1	0	0	0.336428	0.971697
15750	-	SNP_FB_0957124	AX-115192299		Retained from iGL map	2	46.514	819	16620763	1.52e-19	yes	PolyHighResolution	1	A	2	2	2	2	2	0.228939	0.947904
9797	-	SNP_FB_0477196	AX-115192570		Retained from iGL map	2	46.56	820	16658435	1.52e-19	yes	PolyHighResolution	1	A	1	1	1	0	0	0.297634	0.985983
887	2581	RosBREEDSNP_SNP_AG_19239039_Lg2_00934_MAF30_1661651_exon1	AX-105197598		Retained from iGL map	2	46.56	821	16658830	1.52e-19	yes	PolyHighResolution	1	A	2	2	2	0	0	0.233433	0.66273
9798	-	SNP_FB_0477197	AX-115192571		Retained from iGL map	2	46.56	822	16660341	1.52e-19	yes	PolyHighResolution	1	A	1	1	1	0	0	0.230349	0.983415
888	2582	RosBREEDSNP_SNP_AG_19241986_Lg2_00934_MAF20_1669248_exon2	AX-105218630		Retained from iGL map	2	46.56	823	16661776	1.52e-19	yes	UnexpectedHeterozygosity	1	A	1	1	1	0	0	0.109327	0.598914
9799	-	SNP_FB_0477200	AX-115192572		Retained from iGL map	2	46.56	824	16661973	1.52e-19	yes	PolyHighResolution	1	A	1	1	1	0	0	0.363218	0.967833
9800	-	SNP_FB_0477201	AX-115192573		Retained from iGL map	2	46.56	825	16662726	1.52e-19	-	AAvarianceX	1	C	1	1	1	1	1	0.436433	0.989817
9801	-	SNP_FB_0477203	AX-115192574		Retained from iGL map	2	46.56	826	16663481	1.52e-19	yes	PolyHighResolution	1	A	1	1	1	0	0	0.200483	0.996441
2134	5705	RosBREEDSNP_SNP_GA_19258873_Lg2_00934_MAF30_MDP0000306825_exon1	AX-105221730		Retained from iGL map	2	46.811	827	16678657	1.52e-19	yes	PolyHighResolution	1	A	1	1	1	0	0	0.228706	0.977785
3226	8486	RosBREEDSNP_SNP_TG_19261463_Lg2_00934_MAF20_1667145_exon5	AX-115182935		Retained from iGL map	2	46.811	828	16681245	1.52e-19	yes	PolyHighResolution	1	A	1	1	1	0	0	0.202747	0.968028
889	2583	RosBREEDSNP_SNP_AG_19287810_Lg2_00934_MAF10_1630326_exon2	AX-115182233		Retained from iGL map	2	46.811	829	16706831	1.52e-19	yes	PolyHighResolution	1	A	1	1	1	1	0	0.0622137	0.909306
241	324	GDsnp00934	AX-115182016		Retained from iGL map	2	46.811	830	16707511	1.52e-19	yes	PolyHighResolution	1	A	1	1	1	1	1	0.452557	0.976525
1592	4296	RosBREEDSNP_SNP_CT_19301602_Lg2_00934_MAF10_MDP0000305427_exon3	AX-105201730		Retained from iGL map	2	46.811	831	16724025	1.52e-19	yes	PolyHighResolution	1	A	2	1	1	0	0	0.110941	0.795389
2830	7486	RosBREEDSNP_SNP_TC_19428938_Lg2_217573_MAF30_217573_exon1	AX-115182815		Retained from iGL map	2	47.47	832	16855243	1.52e-19	yes	PolyHighResolution	1	A	1	1	1	0	0	0.230094	0.998331
897	2598	RosBREEDSNP_SNP_AG_19557571_Lg2_01840_MAF30_1661441_exon2	AX-115182237		Retained from iGL map	2	47.885	833	17006664	1.52e-19	yes	PolyHighResolution	1	A	1	1	1	0	0	0.171469	0.899858
9802	-	SNP_FB_0477914	AX-115192575		Retained from iGL map	2	48.001	834	17048778	1.52e-19	yes	PolyHighResolution	1	A	1	1	1	1	0	0.228258	0.943513
9807	-	SNP_FB_0477927	AX-115192580		Retained from iGL map	2	48.001	835	17050837	1.52e-19	yes	PolyHighResolution	1	E	2	1	1	1	0	0.195243	0.941334
9808	-	SNP_FB_0477928	AX-115192581		Retained from iGL map	2	48.001	836	17051238	1.52e-19	yes	PolyHighResolution	1	A	1	1	1	1	0	0.193717	0.990558
9809	-	SNP_FB_0477932	AX-115192582		Retained from iGL map	2	48.001	837	17052284	1.52e-19	yes	PolyHighResolution	1	A	1	1	1	0	0	0.312007	0.972542
9810	-	SNP_FB_0477941	AX-115192583		Retained from iGL map	2	48.001	838	17053753	1.52e-19	-	Other	0	L	1	1	1	1	1	0.161597	0.694545
9841	-	SNP_FB_0480259	AX-115192615		Retained from iGL map	2	48.549	839	17480136	1.52e-19	yes	PolyHighResolution	1	A	1	1	1	1	1	0.283131	0.936809
9842	-	SNP_FB_0480264	AX-115192616		Retained from iGL map	2	48.549	840	17481480	1.52e-19	yes	PolyHighResolution	1	A	1	1	1	1	1	0.466565	0.99549
9844	-	SNP_FB_0480277	AX-115192618		Successfully placed via physical information	2	48.549	841	17483233	1.52e-19	-	PolyHighResolution	1	A	1	1	1	1	1	0.0233978	0.578349
915	2645	RosBREEDSNP_SNP_AG_21105289_Lg2_MDP0000801540_MAF40_MDP0000801540_exon1	AX-105177239		Retained from iGL map	2	48.549	842	17483995	1.52e-19	yes	PolyHighResolution	1	A	1	1	1	1	1	0.248972	0.932035
9846	-	SNP_FB_0480283	AX-115192620		Retained from iGL map	2	48.549	843	17487414	1.52e-19	yes	PolyHighResolution	1	A	1	1	1	0	0	0.146438	0.987932
9847	-	SNP_FB_0480287	AX-115192621		Retained from iGL map	2	48.549	844	17488377	1.52e-19	-	AAvarianceY	0	K	1	1	1	1	1	0.216706	0.974635
9848	-	SNP_FB_0480288	AX-115192622		Retained from iGL map	2	48.549	845	17488536	1.52e-19	yes	PolyHighResolution	1	A	1	1	1	0	0	0.409542	0.909192
477	623	GDsnp02076	AX-115181857		Retained from iGL map	2	48.709	846	17541197	1.52e-19	yes	PolyHighResolution	1	D	1	1	1	0	0	0.37054	0.98419
9851	-	SNP_FB_0480730	AX-115192627		Retained from iGL map	2	48.92	847	17692253	1.52e-19	yes	PolyHighResolution	1	A	1	1	1	0	0	0.412894	0.982567
9853	-	SNP_FB_0480741	AX-115192629		Retained from iGL map	2	48.92	848	17693708	1.52e-19	-	PolyHighResolution	1	A	1	1	1	0	0	0.291147	0.994069
16191	-	SNP_FB_0996182	AX-115195367		Retained from iGL map	2	48.979	849	17897625	1.52e-19	-	CallRateBelowThreshold	0	K	1	1	1	1	1	0.217679	0.994263
16190	-	SNP_FB_0996173	AX-115195365		Retained from iGL map	2	48.979	850	17899660	1.52e-19	yes	PolyHighResolution	1	A	1	1	1	0	0	0.268693	0.986403
16189	-	SNP_FB_0996172	AX-115195364		Retained from iGL map	2	48.979	851	17899690	1.52e-19	-	PolyHighResolution	1	F	1	1	1	0	0	0.268181	0.976705
16188	-	SNP_FB_0996171	AX-115195363		Retained from iGL map	2	48.979	852	17899771	1.52e-19	yes	PolyHighResolution	1	A	1	1	1	0	0	0.40535	0.964441
9893	-	SNP_FB_0482662	AX-115192673		Retained from iGL map	2	49.001	853	18257165	1.52e-19	yes	PolyHighResolution	1	A	1	1	1	1	0	0.407968	0.97241
9891	-	SNP_FB_0482647	AX-115192671		Retained from iGL map	2	49.001	854	18261859	1.52e-19	yes	PolyHighResolution	1	A	1	1	1	0	0	0.416645	0.984869
9890	-	SNP_FB_0482638	AX-115192670		Retained from iGL map	2	49.001	855	18262840	1.52e-19	yes	PolyHighResolution	1	A	1	1	1	0	0	0.12376	0.614505
9889	-	SNP_FB_0482637	AX-115192669		Retained from iGL map	2	49.001	856	18263899	1.52e-19	yes	PolyHighResolution	1	A	1	1	1	1	0	0.416688	0.997853
943	2709	RosBREEDSNP_SNP_AG_23095096_Lg2_RosCOS292_MAF40_1643572_exon1	AX-105211560		Retained from iGL map	2	49.229	857	18436954	1.52e-19	yes	PolyHighResolution	1	A	2	2	1	0	0	0.152368	0.96571
2879	7622	RosBREEDSNP_SNP_TC_23088754_Lg2_RosCOS292_MAF30_MDP0000228900_exon4	AX-105199089		Retained from iGL map	2	49.229	858	18443298	1.52e-19	-	BBvarianceX	1	C	5	2	1	2	0	0.150539	0.622944
9887	-	SNP_FB_0482226	AX-115192667		Retained from iGL map	2	49.347	859	18450129	1.52e-19	-	PolyHighResolution	1	B	1	1	1	0	0	0.137039	0.998401
9886	-	SNP_FB_0482224	AX-115192666		Retained from iGL map	2	49.347	860	18450321	1.52e-19	-	PolyHighResolution	0	J	1	1	1	0	0	0.400679	0.965573
9860	-	SNP_FB_0481283	AX-115192636		Retained from iGL map	2	49.562	861	18664819	1.52e-19	yes	PolyHighResolution	1	A	2	1	1	0	0	0.0520092	0.442195
9861	-	SNP_FB_0481284	AX-115192637		Retained from iGL map	2	49.562	862	18664987	1.52e-19	yes	PolyHighResolution	1	A	1	1	1	0	0	0.268184	0.972529
9862	-	SNP_FB_0481285	AX-115192638		Retained from iGL map	2	49.562	863	18665499	1.52e-19	yes	PolyHighResolution	1	A	1	1	1	1	1	0.258651	0.984782
9863	-	SNP_FB_0481298	AX-115192639		Retained from iGL map	2	49.562	864	18668630	1.52e-19	yes	UnexpectedHeterozygosity	1	A	1	1	1	0	0	0.0693384	0.868318
9864	-	SNP_FB_0481301	AX-115192641		Retained from iGL map	2	49.562	865	18669052	1.52e-19	-	CallRateBelowThreshold	0	J	1	1	1	2	2	0.290268	0.987188
9866	-	SNP_FB_0481306	AX-115192643		Retained from iGL map	2	49.562	866	18669597	1.52e-19	-	AAvarianceX	1	C	1	1	1	2	1	0.189809	1
9867	-	SNP_FB_0481309	AX-115192644		Retained from iGL map	2	49.562	867	18670719	1.52e-19	yes	PolyHighResolution	1	A	1	1	1	7	3	0.35525	0.979597
9868	-	SNP_FB_0481312	AX-115192645		Retained from iGL map	2	49.562	868	18671235	1.52e-19	yes	PolyHighResolution	1	A	1	1	1	1	1	0.433062	0.964027
9869	-	SNP_FB_0481315	AX-115192646		Retained from iGL map	2	49.562	869	18671538	1.52e-19	yes	PolyHighResolution	1	B	1	1	1	0	0	0.315367	0.962067
5342	-	SNP_FB_0136073	AX-115186728		Retained from iGL map	2	49.831	870	19009308	1.52e-19	yes	PolyHighResolution	1	A	1	1	1	1	1	0.145059	0.934153
5343	-	SNP_FB_0136074	AX-115186729		Retained from iGL map	2	49.831	871	19009348	1.52e-19	-	PolyHighResolution	1	B	1	1	1	3	3	0.0909091	0.989577
5345	-	SNP_FB_0136078	AX-115186731		Retained from iGL map	2	49.831	872	19009982	1.52e-19	-	PolyHighResolution	1	B	1	1	1	3	1	0.457	0.988972
5346	-	SNP_FB_0136080	AX-115186732		Retained from iGL map	2	49.831	873	19010313	1.52e-19	-	Other	0	K	1	1	1	2	2	0.120549	0.992953
5349	-	SNP_FB_0136086	AX-115186735		Retained from iGL map	2	49.831	874	19011249	1.52e-19	-	ABvarianceX	1	B	1	1	1	1	1	0.25013	0.986954
9901	-	SNP_FB_0483064	AX-115192682		Retained from iGL map	2	50.195	875	19088413	1.52e-19	yes	PolyHighResolution	1	D	1	1	1	0	0	0.490204	0.975466
9903	-	SNP_FB_0483282	AX-115192684		Retained from iGL map	2	50.565	876	19261819	1.52e-19	yes	UnexpectedHeterozygosity	1	A	1	1	1	0	0	0.0703204	0.913639
9904	-	SNP_FB_0483284	AX-115192685		Retained from iGL map	2	50.565	877	19262011	1.52e-19	yes	PolyHighResolution	1	A	1	1	1	0	0	0.496057	0.976864
1645	4458	RosBREEDSNP_SNP_CT_24104888_Lg2_MDP0000136940_MAF50_MDP0000136940_exon1	AX-115192687		Retained from iGL map	2	50.565	878	19263032	1.52e-19	yes	PolyHighResolution	1	A	1	1	1	0	0	0.430153	0.991635
9905	-	SNP_FB_0483831	AX-115192689		Retained from iGL map	2	51.141	879	19660211	1.52e-19	-	PolyHighResolution	0	J	1	1	1	0	0	0.410038	0.976175
9906	-	SNP_FB_0483839	AX-115192690		Retained from iGL map	2	51.141	880	19661043	1.52e-19	-	Other	0	J	1	1	1	1	1	0.0583929	0.97836
9907	-	SNP_FB_0483840	AX-115192691		Retained from iGL map	2	51.141	881	19661232	1.52e-19	yes	PolyHighResolution	1	A	1	1	1	0	0	0.0413276	0.550369
1349	3706	RosBREEDSNP_SNP_CA_24744626_Lg2_00833_MAF50_MDP0000263007_exon1	AX-105198503		Retained from iGL map	2	51.358	882	19975783	1.52e-19	-	Other	1	A	1	1	1	2	1	0.497953	0.92969
9910	-	SNP_FB_0484398	AX-115192695		Retained from iGL map	2	51.358	883	19975828	1.52e-19	yes	PolyHighResolution	1	A	1	1	1	1	0	0.112977	0.814102
9911	-	SNP_FB_0484405	AX-115192696		Retained from iGL map	2	51.358	884	19976537	1.52e-19	yes	PolyHighResolution	1	A	1	1	1	0	0	0.251081	0.931504
1350	3707	RosBREEDSNP_SNP_CA_24747820_Lg2_00833_MAF30_45322_exon1	AX-105188185		Retained from iGL map	2	51.358	885	19978980	1.52e-19	-	PolyHighResolution	0	K	1	1	1	2	1	0.201358	0.90228
2901	7676	RosBREEDSNP_SNP_TC_24790175_Lg2_00833_MAF20_339998_exon1	AX-115182843		Retained from iGL map	2	51.396	886	20022235	1.52e-19	yes	PolyHighResolution	1	A	1	1	1	0	0	0.116255	0.974023
2203	5910	RosBREEDSNP_SNP_GA_24792350_Lg2_00833_MAF20_1661346_exon1	AX-105211805		Retained from iGL map	2	51.397	887	20024410	1.52e-19	-	No Minor Homozygous	0	K	2	1	1	0	0	0.0843251	0.475451
218	298	GDsnp00833	AX-105212368		Retained from iGL map	2	51.398	888	20024984	1.52e-19	yes	PolyHighResolution	1	A	1	1	1	0	0	0.226923	0.801963
3351	-	Rvi11_Vbj20_Y60	AX-115182965		Successfully placed via physical information	2	51.507	889	20150573	1.52e-19	-	No Minor Homozygous	1	A	1	1	1	0	0	0.000254259	0.0904671
3349	-	Rvi11_Vbj20_Y111	AX-115182963		Successfully placed via physical information	2	51.507	890	20150624	1.52e-19	-	MonoHighResolution	0	J	1	1	1	0	0	0	0.0205351
3350	-	Rvi11_Vbj20_Y268	AX-115182964		Successfully placed via physical information	2	51.507	891	20150781	8.28e-18	-	MonoHighResolution	1	E	1	1	1	2	1	0.000254323	0.0318674
3357	-	Rvi2_region20.4_K58	AX-115182971		Retained from iGL map	2	51.508	892	20151723	1.52e-19	yes	PolyHighResolution	1	A	1	1	1	0	0	0.133393	0.990956
15757	-	SNP_FB_0958357	AX-115192709		Retained from iGL map	2	52.643	893	21281554	1.52e-19	yes	PolyHighResolution	1	A	1	1	1	0	0	0.345332	0.995955
15756	-	SNP_FB_0958353	AX-115192708		Retained from iGL map	2	52.643	894	21283023	1.52e-19	yes	PolyHighResolution	1	A	1	1	1	1	0	0.383057	0.996568
489	637	GDsnp02155	AX-115181858		Retained from iGL map	2	52.668	895	no_hits	-	-	Other	0	L	0	0	0	-	-	0.352105	0.850111
17487	-	SNP_FB_1093760	AX-115194921		Retained from iGL map	2	52.854	896	21932761	8.28e-18	yes	PolyHighResolution	1	A	1	1	1	0	0	0.473416	0.985483
17486	-	SNP_FB_1093757	AX-115194920		Retained from iGL map	2	52.854	897	21934363	1.52e-19	yes	PolyHighResolution	1	A	1	1	1	0	0	0.307018	0.985752
17484	-	SNP_FB_1093754	AX-115194918		Retained from iGL map	2	52.854	898	21936213	1.52e-19	yes	PolyHighResolution	1	A	2	1	1	0	0	0.474193	0.983864
517	672	GDsnp02376	AX-115192769		Retained from iGL map	2	52.875	899	23725903	1.52e-19	-	MonoHighResolution	0	L	1	1	1	0	0	0.213148	0.999794
9956	-	SNP_FB_0487488	AX-115192767		Retained from iGL map	2	52.875	900	23728326	1.52e-19	-	UnexpectedHeterozygosity	1	A	1	1	1	0	0	0.171807	0.93046
9955	-	SNP_FB_0487487	AX-115192766		Retained from iGL map	2	52.875	901	23728585	1.52e-19	yes	PolyHighResolution	1	A	3	1	1	0	0	0.491862	0.912924
9954	-	SNP_FB_0487486	AX-115192765		Retained from iGL map	2	52.875	902	23728710	1.52e-19	yes	UnexpectedHeterozygosity	1	A	7	2	1	0	0	0.171764	0.720485
9953	-	SNP_FB_0487462	AX-115192764		Retained from iGL map	2	52.875	903	23732985	1.52e-19	-	Other	0	J	1	1	1	1	1	0.0884446	0.992229
5264	-	SNP_FB_0132758	AX-115186623		Retained from iGL map	2	52.986	904	23849319	1.52e-19	yes	PolyHighResolution	1	A	1	1	1	0	0	0.492497	0.979764
1662	4527	RosBREEDSNP_SNP_CT_25680654_Lg2_01935_MAF40_403139_exon1	AX-105182830		Retained from iGL map	2	53.028	905	24760396	1.52e-19	yes	PolyHighResolution	1	A	1	1	1	1	1	0.437643	0.908058
446	584	GDsnp01935	AX-105190131		Retained from iGL map	2	53.028	906	24761038	1.52e-19	-	AAvarianceY	0	M	1	1	1	2	2	0.375085	0.933945
2618	6938	RosBREEDSNP_SNP_GT_25677361_Lg2_01935_MAF50_1635560_exon1	AX-105176555		Retained from iGL map	2	53.028	907	24763689	1.52e-19	yes	PolyHighResolution	1	A	1	1	1	0	0	0.494149	0.968546
690	2041	RosBREEDSNP_SNP_AC_25674246_Lg2_01935_MAF40_1688931_exon1	AX-105185352		Retained from iGL map	2	53.028	908	24766521	1.52e-19	yes	PolyHighResolution	1	A	1	1	1	0	0	0.257765	0.897893
16320	-	SNP_FB_1006754	AX-115196199		Retained from iGL map	2	53.212	909	25286938	1.52e-19	-	PolyHighResolution	0	J	1	1	1	0	0	0.375593	0.974747
12281	-	SNP_FB_0667266	AX-115196437		Retained from iGL map	2	53.231	910	25340406	1.52e-19	yes	PolyHighResolution	1	C	1	1	1	1	1	0.274452	0.967673
12280	-	SNP_FB_0667262	AX-115196436		Retained from iGL map	2	53.231	911	25341897	1.52e-19	-	PolyHighResolution	0	J	1	1	1	2	1	0.404447	0.984997
12279	-	SNP_FB_0667258	AX-115196435		Retained from iGL map	2	53.231	912	25342518	1.52e-19	-	Other	0	M	1	1	1	2	2	0.141017	0.9939
9927	-	SNP_FB_0486153	AX-115192736		Retained from iGL map	2	53.396	913	25527478	1.52e-19	yes	PolyHighResolution	1	A	1	1	1	0	0	0.0486906	0.661193
1668	4555	RosBREEDSNP_SNP_CT_26342765_Lg2_00092_MAF20_1632883_exon1	AX-115192739		Retained from iGL map	2	53.396	914	25529089	1.52e-19	yes	PolyHighResolution	1	A	2	1	1	0	0	0.137751	0.640826
9928	-	SNP_FB_0486156	AX-115192737		Retained from iGL map	2	53.396	915	25529749	1.52e-19	yes	PolyHighResolution	1	A	1	1	1	0	0	0.354962	0.986854
9929	-	SNP_FB_0486161	AX-115192738		Retained from iGL map	2	53.396	916	25531722	1.52e-19	-	Other	0	L	1	1	1	0	0	0.212445	1
53	96	GDsnp00092	AX-105177259		Retained from iGL map	2	53.457	917	25554011	1.52e-19	-	PolyHighResolution	0	K	3	1	1	1	1	0.349111	0.714649
2221	5964	RosBREEDSNP_SNP_GA_26390694_Lg2_00092_MAF30_MDP0000236703_exon5	AX-105183667		Retained from iGL map	2	53.457	918	25558806	1.52e-19	yes	PolyHighResolution	1	B	1	1	1	1	1	0.360041	0.894503
2222	5965	RosBREEDSNP_SNP_GA_26406280_Lg2_00092_MAF10_MDP0000252877_exon2	AX-105180652		Retained from iGL map	2	53.457	919	25572506	1.52e-19	yes	PolyHighResolution	1	C	1	1	1	0	0	0.0421241	0.573463
9940	-	SNP_FB_0487035	AX-115192750		Retained from iGL map	2	53.88	920	26060054	1.52e-19	yes	PolyHighResolution	1	A	1	1	1	0	0	0.0700103	0.946306
9942	-	SNP_FB_0487044	AX-115192752		Retained from iGL map	2	53.88	921	26063170	1.52e-19	yes	PolyHighResolution	1	A	1	1	1	0	0	0.3859	0.962933
9943	-	SNP_FB_0487045	AX-115192753		Retained from iGL map	2	53.88	922	26063600	1.52e-19	-	PolyHighResolution	0	K	1	1	1	0	0	0.429837	0.937669
9944	-	SNP_FB_0487049	AX-115192754		Retained from iGL map	2	53.88	923	26063924	1.52e-19	-	CallRateBelowThreshold	0	J	1	1	1	0	0	0.256102	1
9945	-	SNP_FB_0487051	AX-115192755		Retained from iGL map	2	53.88	924	26064100	1.52e-19	yes	PolyHighResolution	1	A	1	1	1	0	0	0.384135	0.974607
9947	-	SNP_FB_0487275	AX-115192757		Retained from iGL map	2	54.633	925	26671699	7.31e-11	-	BBvarianceY	1	C	0	0	0	5	1	0.232777	0.986244
999	2861	RosBREEDSNP_SNP_AG_27286399_Lg2_02271_MAF50_MDP0000291692_exon7	AX-115192763		Retained from iGL map	2	54.633	926	26671864	4.51e-16	yes	PolyHighResolution	1	A	1	1	0	2	2	0.359033	0.996792
9948	-	SNP_FB_0487276	AX-115192758		Retained from iGL map	2	54.633	927	26672656	4.51e-16	-	No Minor Homozygous	0	O	1	1	0	3	3	0.3857	0.960547
9951	-	SNP_FB_0487282	AX-115192761		Retained from iGL map	2	54.633	928	26675070	1.52e-19	-	No Minor Homozygous	0	O	1	1	1	3	2	0.462406	0.928455
9952	-	SNP_FB_0487284	AX-115192762		Retained from iGL map	2	54.633	929	26675521	1.52e-19	yes	PolyHighResolution	1	A	1	1	1	0	0	0.040056	0.610057
2923	7756	RosBREEDSNP_SNP_TC_27298641_Lg2_02271_MAF40_952256_exon1	AX-115182849		Retained from iGL map	2	54.658	930	26683848	1.52e-19	-	PolyHighResolution	1	D	2	2	1	0	0	0.262847	0.55619
2924	7757	RosBREEDSNP_SNP_TC_27303643_Lg2_02271_MAF40_MDP0000305756_exon1	AX-115182850		Retained from iGL map	2	54.658	931	26693903	1.52e-19	-	PolyHighResolution	1	B	2	2	1	0	0	0.237206	0.438939
695	2061	RosBREEDSNP_SNP_AC_27306234_Lg2_02271_MAF50_MDP0000898595_exon4	AX-115182179		Retained from iGL map	2	54.658	932	26696494	1.52e-19	-	Other	0	L	1	1	1	0	0	0.465061	0.969785
2231	5992	RosBREEDSNP_SNP_GA_27335209_Lg2_02271_MAF30_490252_exon3	AX-115182632		Retained from iGL map	2	54.658	933	26722837	1.52e-19	yes	PolyHighResolution	1	A	1	1	1	0	0	0.148308	0.859735
1001	2865	RosBREEDSNP_SNP_AG_27373895_Lg2_02271_MAF10_893726_exon1	AX-105186674		Retained from iGL map	2	54.658	934	26757930	1.52e-19	yes	PolyHighResolution	1	A	1	1	1	0	0	0.0405646	0.759523
998	2860	RosBREEDSNP_SNP_AG_27281402_Lg2_02271_MAF20_98805_exon1	AX-105199191		Retained from iGL map	2	54.658	935	No_hits	-	yes	PolyHighResolution	1	A	0	0	0	-	-	0.0934794	0.972216
3259	8577	RosBREEDSNP_SNP_TG_29827721_Lg2_MDP0000556302_MAF30_MDP0000556302_exon1	AX-105181595		Retained from iGL map	2	54.856	936	27037165	8.28e-18	yes	PolyHighResolution	1	A	1	1	1	1	0	0.188614	0.977564
9986	-	SNP_FB_0489674	AX-115192827		Retained from iGL map	2	54.856	937	27037382	8.28e-18	-	PolyHighResolution	1	A	2	1	1	1	1	0.373568	0.990941
9987	-	SNP_FB_0489772	AX-115192828		Retained from iGL map	2	55.014	938	27247538	1.52e-19	yes	PolyHighResolution	0	K	1	1	1	0	0	0.434237	0.98354
9989	-	SNP_FB_0489775	AX-115192830		Retained from iGL map	2	55.014	939	27247804	1.52e-19	yes	PolyHighResolution	1	B	2	1	1	0	0	0.136667	0.844993
9990	-	SNP_FB_0489789	AX-115192831		Retained from iGL map	2	55.014	940	27252564	1.52e-19	-	PolyHighResolution	1	C	1	1	1	1	1	0.0972258	0.964745
1382	3768	RosBREEDSNP_SNP_CA_30305383_Lg2_01251_MAF20_MDP0000184026_exon9	AX-105189222		Retained from iGL map	2	55.093	941	28370636	1.52e-19	-	PolyHighResolution	1	A	1	1	1	0	0	0.104867	0.979798
1381	3767	RosBREEDSNP_SNP_CA_30299235_Lg2_01251_MAF30_MDP0000184026_exon1	AX-115192841		Retained from iGL map	2	55.093	942	28376842	1.52e-19	-	ABvarianceX	1	E	1	1	1	3	2	0.432883	0.983564
1036	2949	RosBREEDSNP_SNP_AG_30377236_Lg2_01251_MAF30_MDP0000216184_exon4	AX-115182280		Retained from iGL map	2	55.093	943	28307162	1.52e-19	-	Other	0	J	2	1	1	0	0	0.305707	0.713978
2271	6110	RosBREEDSNP_SNP_GA_30314379_Lg2_01251_MAF50_MDP0000246555_exon1	AX-115182643		Retained from iGL map	2	55.172	944	28361642	1.52e-19	-	Other	1	B	1	1	1	1	1	0.456303	0.995688
10003	-	SNP_FB_0490927	AX-115192846		Retained from iGL map	2	56.008	945	27958069	1.52e-19	-	PolyHighResolution	0	K	1	1	1	1	1	0.155137	0.988832
10005	-	SNP_FB_0490930	AX-115192848		Retained from iGL map	2	56.008	946	27960946	1.52e-19	-	PolyHighResolution	0	O	1	1	1	1	1	0.481193	0.914074
10006	-	SNP_FB_0490931	AX-115192849		Retained from iGL map	2	56.008	947	27961077	1.52e-19	-	PolyHighResolution	1	A	1	1	1	1	1	0.409728	0.977019
2278	6125	RosBREEDSNP_SNP_GA_30846147_Lg2_261916__261916_exon2	AX-105213651		Retained from iGL map	2	56.008	948	27962342	1.52e-19	yes	PolyHighResolution	1	A	2	1	1	1	1	0.422774	0.964026
2963	7845	RosBREEDSNP_SNP_TC_30846189_Lg2_263337__263337_exon2	AX-105209900		Retained from iGL map	2	56.008	949	27962384	1.52e-19	-	CallRateBelowThreshold	0	K	2	2	1	2	1	0.490329	0.979358
2279	6126	RosBREEDSNP_SNP_GA_30846235_Lg2_263337_MAF20_263337_exon2	AX-105195841		Retained from iGL map	2	56.008	950	27962430	1.52e-19	yes	PolyHighResolution	1	A	1	1	1	1	0	0.136352	0.935931
1723	4706	RosBREEDSNP_SNP_CT_30846581_Lg2_263337__263337_exon1	AX-115192850		Retained from iGL map	2	56.008	951	27962776	1.52e-19	yes	PolyHighResolution	1	A	1	1	1	0	0	0.462869	0.952823
15778	-	SNP_FB_0960305	AX-115192937		Retained from iGL map	2	56.824	952	No_hits	-	-	No Minor Homozygous	0	K	0	0	0	-	-	0.315632	0.752242
10017	-	SNP_FB_0492190	AX-115192865		Retained from iGL map	2	56.931	953	28501820	4.51e-16	-	BBvarianceX	0	J	1	1	0	4	3	0.391552	0.947334
10018	-	SNP_FB_0492193	AX-115192866		Retained from iGL map	2	56.931	954	28502138	1.52e-19	yes	PolyHighResolution	1	A	1	1	1	1	0	0.467939	0.968436
10019	-	SNP_FB_0492194	AX-115192867		Retained from iGL map	2	56.931	955	28502313	1.52e-19	-	CallRateBelowThreshold	1	C	1	1	1	1	1	0.129427	0.998408
10021	-	SNP_FB_0492208	AX-115192869		Retained from iGL map	2	56.931	956	28506690	1.52e-19	-	PolyHighResolution	1	A	1	1	1	0	0	0.322285	0.993804
10024	-	SNP_FB_0492225	AX-115192872		Retained from iGL map	2	56.931	957	28509591	1.52e-19	-	CallRateBelowThreshold	0	J	1	1	1	0	0	0.397831	0.99389
288	382	GDsnp01251	AX-115192873		Retained from iGL map	2	57.35	958	29452006	1.52e-19	-	BBvarianceX	1	C	1	1	1	1	1	0.447824	0.938307
2296	6168	RosBREEDSNP_SNP_GA_32168123_Lg2_00022_MAF30_1687463_exon3	AX-105210991		Retained from iGL map	2	58.082	959	29808427	1.52e-19	-	PolyHighResolution	1	A	2	2	1	0	0	0.198933	0.67994
1389	3788	RosBREEDSNP_SNP_CA_32171222_Lg2_00022_MAF40_980613_exon1	AX-105221341		Retained from iGL map	2	58.088	960	29811526	1.52e-19	-	PolyHighResolution	1	A	1	1	1	1	0	0.35378	0.993419
10025	-	SNP_FB_0493175	AX-115192874		Retained from iGL map	2	58.324	961	29925499	8.28e-18	yes	UnexpectedHeterozygosity	1	A	1	1	1	1	0	0.165816	0.992701
10026	-	SNP_FB_0493179	AX-115192875		Retained from iGL map	2	58.324	962	29926195	1.52e-19	yes	PolyHighResolution	1	A	1	1	1	0	0	0.288804	0.969671
10028	-	SNP_FB_0493182	AX-115192877		Retained from iGL map	2	58.324	963	29929908	1.52e-19	yes	PolyHighResolution	1	A	2	1	1	0	0	0.0540575	0.546886
10029	-	SNP_FB_0493186	AX-115192879		Retained from iGL map	2	58.324	964	29931287	1.52e-19	yes	PolyHighResolution	1	A	1	1	1	0	0	0.163697	0.998559
10030	-	SNP_FB_0493187	AX-115192880		Retained from iGL map	2	58.324	965	29931387	1.52e-19	-	Other	0	J	1	1	1	0	0	0.414092	0.989705
10031	-	SNP_FB_0493192	AX-115192881		Retained from iGL map	2	58.324	966	29932188	1.52e-19	yes	PolyHighResolution	1	A	1	1	1	1	0	0.211216	0.953159
10032	-	SNP_FB_0493193	AX-115192882		Retained from iGL map	2	58.324	967	29932797	1.52e-19	yes	PolyHighResolution	1	A	2	1	1	0	0	0.209054	0.970556
10033	-	SNP_FB_0493196	AX-115192883		Retained from iGL map	2	58.324	968	29933630	1.52e-19	-	ABvarianceX	1	A	1	1	1	1	1	0.485496	0.987924
1748	4761	RosBREEDSNP_SNP_CT_32422332_Lg2_327917_MAF10_327917_exon1	AX-105193274		Successfully placed via physical information	2	58.94	969	30459267	1.52e-19	-	No Minor Homozygous	1	A	6	4	4	0	0	0.0368863	0.497804
10035	-	SNP_FB_0493532	AX-115192886		Retained from iGL map	2	59.253	970	30725987	1.52e-19	-	ABvarianceX	1	F	1	1	1	0	0	0.303339	0.979626
10036	-	SNP_FB_0493534	AX-115192888		Retained from iGL map	2	59.253	971	30726501	1.52e-19	yes	PolyHighResolution	1	A	1	1	1	0	0	0.423175	0.965723
10037	-	SNP_FB_0493535	AX-115192889		Retained from iGL map	2	59.253	972	30726517	1.52e-19	-	Off Target Variant	0	K	1	1	1	1	1	0.335254	0.984256
3366	-	Rvi2_region41_Y341	AX-115182980		Retained from iGL map	2	59.494	973	30757511	1.52e-19	-	CallRateBelowThreshold	0	K	1	1	1	0	0	0.444369	0.996833
714	2108	RosBREEDSNP_SNP_AC_32854243_Lg2_MDP0000185319_MAF20_MDP0000185319_exon1	AX-115182187		Retained from iGL map	2	59.841	974	30912309	1.52e-19	yes	PolyHighResolution	1	A	1	1	1	0	0	0.179144	0.938113
1758	4780	RosBREEDSNP_SNP_CT_32854273_Lg2_MDP0000185319_MAF20_MDP0000185319_exon1	AX-115182501		Retained from iGL map	2	59.841	975	30912339	1.52e-19	yes	PolyHighResolution	1	A	2	1	1	0	0	0.177744	0.837866
3358	-	Rvi2_region21_Y693	AX-115182972		Retained from iGL map	2	60.444	976	31017300	1.52e-19	yes	PolyHighResolution	1	E	2	2	1	0	0	0.477437	0.99732
1065	3016	RosBREEDSNP_SNP_AG_32997136_Lg2_02223_MAF20_570205_exon1	AX-105211500		Retained from iGL map	2	60.444	977	31062613	1.52e-19	-	PolyHighResolution	0	J	1	1	1	2	2	0.188141	0.882178
499	649	GDsnp02223	AX-115192898		Retained from iGL map	2	60.444	978	31063109	1.52e-19	yes	PolyHighResolution	1	D	1	1	1	0	0	0.366607	0.943806
1762	4789	RosBREEDSNP_SNP_CT_32999908_Lg2_02223_MAF50_1631749_exon1	AX-105185531		Retained from iGL map	2	60.444	979	31065385	1.52e-19	yes	PolyHighResolution	1	A	1	1	1	0	0	0.398506	0.802285
10040	-	SNP_FB_0494250	AX-115192896		Retained from iGL map	2	60.444	980	31066675	1.52e-19	-	BBvarianceY	0	J	1	1	1	2	2	0.140291	0.998051
2310	6197	RosBREEDSNP_SNP_GA_33002490_Lg2_02223_MAF40_1642591_exon3	AX-115182654		Retained from iGL map	2	60.444	981	31067967	1.52e-19	yes	PolyHighResolution	1	A	2	2	1	0	0	0.414891	0.774008
3360	-	Rvi2_region23_R366	AX-115182974		Retained from iGL map	2	60.513	982	31105374	9.33e-14	-	AAvarianceX	0	J	1	0	0	3	1	0.405337	0.970878
3364	-	Rvi2_region27.2_M133-bis	AX-115182976		Retained from iGL map	2	60.513	983	31259060	1.52e-19	-	Other	0	L	1	1	1	3	3	0.254005	0.989204
15785	-	SNP_FB_0961303	AX-115193005		Retained from iGL map	2	60.997	984	31279146	1.52e-19	-	PolyHighResolution	1	B	1	1	1	1	1	0.392278	0.965535
15786	-	SNP_FB_0961305	AX-115193006		Retained from iGL map	2	60.997	985	31279472	1.52e-19	-	Other	0	J	1	1	1	0	0	0.227966	0.998206
3275	8611	RosBREEDSNP_SNP_TG_33257933_Lg2_00629_MAF30_1656170_exon2	AX-105209755		Retained from iGL map	2	61.317	986	31430234	1.52e-19	yes	PolyHighResolution	1	A	1	1	1	0	0	0.196338	1
716	2111	RosBREEDSNP_SNP_AC_33262034_Lg2_00629_MAF30_532453_exon1	AX-115182188		Retained from iGL map	2	61.317	987	31434519	1.52e-19	yes	PolyHighResolution	1	A	2	2	1	0	0	0.22293	0.573201
2999	7929	RosBREEDSNP_SNP_TC_33272338_Lg2_00629_MAF20_MDP0000126888_exon7	AX-115181866		Successfully placed via physical information	2	61.389	988	31444357	1.52e-19	yes	PolyHighResolution	1	A	3	3	3	1	0	0.0888351	0.601837
10042	-	SNP_FB_0494999	AX-115192899		Retained from iGL map	2	61.59	989	31471941	1.52e-19	-	CallRateBelowThreshold	1	B	1	1	1	2	2	0.337743	0.912523
10043	-	SNP_FB_0495002	AX-115192900		Retained from iGL map	2	61.59	990	31472494	1.52e-19	-	AAvarianceX	1	A	1	1	1	0	0	0.095135	0.951536
10044	-	SNP_FB_0495003	AX-115192901		Retained from iGL map	2	61.59	991	31472555	1.52e-19	-	Other	0	J	1	1	1	1	1	0.0813795	0.959069
10045	-	SNP_FB_0495004	AX-115192902		Retained from iGL map	2	61.59	992	31472660	1.52e-19	-	PolyHighResolution	1	C	1	1	1	2	0	0.460897	0.953967
10046	-	SNP_FB_0495005	AX-115192903		Retained from iGL map	2	61.59	993	31474126	1.52e-19	-	PolyHighResolution	1	A	1	1	1	0	0	0.470356	0.994936
10047	-	SNP_FB_0495006	AX-115192904		Retained from iGL map	2	61.59	994	31474252	3.14e-17	-	CallRateBelowThreshold	0	J	1	1	1	1	0	0.27366	0.996521
183	259	GDsnp00629	AX-105219015		Retained from iGL map	2	61.59	995	31475778	1.52e-19	yes	PolyHighResolution	1	A	1	1	1	0	0	0.339822	0.897092
10048	-	SNP_FB_0495014	AX-115192906		Retained from iGL map	2	61.59	996	31476056	1.52e-19	-	PolyHighResolution	0	K	1	1	1	0	0	0.310316	0.923747
10049	-	SNP_FB_0495016	AX-115192907		Retained from iGL map	2	61.59	997	31476497	1.52e-19	yes	PolyHighResolution	0	P	1	1	1	0	0	0.344629	0.985676
10050	-	SNP_FB_0495018	AX-115192908		Retained from iGL map	2	61.59	998	31476698	1.52e-19	-	No Minor Homozygous	0	J	1	1	1	0	0	0.277702	0.986507
10051	-	SNP_FB_0495030	AX-115192909		Retained from iGL map	2	61.59	999	31480014	1.52e-19	yes	PolyHighResolution	1	A	2	2	2	0	0	0.161261	0.432069
17389	-	SNP_FB_1086523	AX-115192778		Retained from iGL map	2	61.899	1000	31654205	1.52e-19	yes	PolyHighResolution	1	A	1	1	1	0	0	0.328924	0.967361
17391	-	SNP_FB_1086525	AX-115192780		Retained from iGL map	2	61.899	1001	31654653	1.93e-11	-	PolyHighResolution	1	B	0	0	0	3	3	0.427254	0.97689
17392	-	SNP_FB_1086530	AX-115192781		Retained from iGL map	2	61.899	1002	31655791	1.52e-19	yes	PolyHighResolution	1	A	1	1	1	0	0	0.316285	0.999551
17393	-	SNP_FB_1086535	AX-115192782		Retained from iGL map	2	61.899	1003	31656546	1.52e-19	-	Off Target Variant	0	P	1	1	1	3	2	0.047611	0.937366
3353	-	Rvi11_Vbj34_R60	AX-115182967		Successfully placed via physical information	2	62.038	1004	31690379	1.52e-19	yes	No Minor Homozygous	1	A	2	2	2	2	1	0.0160914	0.459964
3355	-	Rvi11_Vbj34_Y733	AX-115182969		Successfully placed via physical information	2	62.041	1005	31691052	1.52e-19	yes	No Minor Homozygous	1	B	3	2	1	1	1	0	0.198529
3354	-	Rvi11_Vbj34_R775	AX-115182968		Successfully placed via physical information	2	62.041	1006	31691094	1.52e-19	yes	No Minor Homozygous	1	A	2	1	1	0	0	0.000636456	0.0279361
3356	-	Rvi11_Vbj34_Y874	AX-115182970		Successfully placed via physical information	2	62.042	1007	31691193	1.52e-19	-	MonoHighResolution	1	A	2	1	1	1	1	0.000127259	0.0411122
3365	-	Rvi2_region36_R243	AX-115182979		Successfully placed via physical information	2	62.576	1008	31820852	1.52e-19	-	MonoHighResolution	1	A	3	3	2	1	1	0.00254712	0.123763
15791	-	SNP_FB_0961621	AX-115193015		Retained from iGL map	2	62.833	1009	31883600	1.52e-19	-	CallRateBelowThreshold	0	J	1	1	1	2	2	0.24042	0.993939
15794	-	SNP_FB_0961628	AX-115193018		Retained from iGL map	2	62.833	1010	31884650	1.52e-19	-	BBvarianceY	1	C	1	1	1	1	1	0.238958	0.94745
10052	-	SNP_FB_0495611	AX-115192910		Retained from iGL map	2	62.919	1011	31925314	1.52e-19	-	AAvarianceX	1	A	1	1	1	0	0	0.264158	0.990868
10054	-	SNP_FB_0495616	AX-115192912		Retained from iGL map	2	62.919	1012	31926273	6.49e-15	yes	PolyHighResolution	1	A	1	1	0	0	0	0.486143	0.993707
10055	-	SNP_FB_0495625	AX-115192913		Retained from iGL map	2	62.919	1013	31929089	1.52e-19	yes	PolyHighResolution	0	K	1	1	1	1	1	0.199593	0.991698
10056	-	SNP_FB_0495643	AX-115192915		Retained from iGL map	2	62.919	1014	31931575	1.52e-19	-	PolyHighResolution	1	A	2	2	1	0	0	0.0917874	0.975958
10057	-	SNP_FB_0495649	AX-115192916		Retained from iGL map	2	62.919	1015	31932124	1.52e-19	yes	PolyHighResolution	1	A	1	1	1	0	0	0.352365	0.986402
12171	-	SNP_FB_0659583	AX-115196259		Retained from iGL map	2	63.593	1016	32000754	1.52e-19	yes	PolyHighResolution	1	A	1	1	1	0	0	0.452023	0.967991
12172	-	SNP_FB_0659592	AX-115196260		Retained from iGL map	2	63.593	1017	32003336	1.52e-19	-	BBvarianceY	1	C	1	1	1	1	1	0.341562	0.952841
12173	-	SNP_FB_0659593	AX-115196261		Retained from iGL map	2	63.593	1018	32003358	1.52e-19	-	PolyHighResolution	0	K	4	2	2	0	0	0.493557	0.956511
12174	-	SNP_FB_0659598	AX-115196262		Retained from iGL map	2	63.593	1019	32004205	1.52e-19	yes	PolyHighResolution	1	A	2	1	1	0	0	0.0940936	0.785421
12175	-	SNP_FB_0659606	AX-115196263		Retained from iGL map	2	63.593	1020	32005087	1.52e-19	-	ABvarianceX	1	B	1	1	1	1	0	0.3011	0.969137
12177	-	SNP_FB_0659615	AX-115196265		Successfully placed via physical information	2	63.593	1021	32006880	1.52e-19	-	CallRateBelowThreshold	0	K	5	1	1	3	2	0	0.0554745
12178	-	SNP_FB_0659619	AX-115196267		Retained from iGL map	2	63.593	1022	32007141	1.52e-19	-	CallRateBelowThreshold	0	J	1	1	1	3	2	0.3382	0.946042
12180	-	SNP_FB_0659635	AX-115196269		Retained from iGL map	2	63.593	1023	32009198	1.52e-19	-	PolyHighResolution	0	K	1	1	1	1	1	0.337662	0.895704
12181	-	SNP_FB_0659636	AX-115196270		Retained from iGL map	2	63.593	1024	32009249	1.52e-19	-	Off Target Variant	0	J	1	1	1	3	3	0.115332	0.950788
10058	-	SNP_FB_0495939	AX-115192918		Retained from iGL map	2	63.774	1025	32116670	1.52e-19	yes	PolyHighResolution	1	A	1	1	1	1	1	0.0425284	0.820251
10059	-	SNP_FB_0495942	AX-115192919		Retained from iGL map	2	63.774	1026	32116987	1.52e-19	-	ABvarianceX	1	A	1	1	1	1	1	0.377291	0.990513
10061	-	SNP_FB_0495951	AX-115192921		Retained from iGL map	2	63.774	1027	32117975	1.52e-19	yes	PolyHighResolution	1	A	1	1	1	0	0	0.410605	0.984773
10062	-	SNP_FB_0495955	AX-115192922		Retained from iGL map	2	63.774	1028	32118819	1.52e-19	yes	PolyHighResolution	1	D	1	1	1	1	0	0.448148	0.99502
10063	-	SNP_FB_0495964	AX-115192923		Retained from iGL map	2	63.774	1029	32119939	1.52e-19	yes	PolyHighResolution	1	A	1	1	1	0	0	0.340434	0.98664
10064	-	SNP_FB_0495966	AX-115192924		Retained from iGL map	2	63.774	1030	32120032	1.52e-19	yes	PolyHighResolution	1	A	2	2	1	1	0	0.124586	0.772392
10065	-	SNP_FB_0495972	AX-115192925		Retained from iGL map	2	63.774	1031	32120873	1.52e-19	-	CallRateBelowThreshold	0	J	1	1	1	0	0	0.35051	0.910641
3010	7953	RosBREEDSNP_SNP_TC_33873171_Lg2_01349_MAF40_1648732_exon10	AX-115192917		Retained from iGL map	2	63.774	1032	32121544	1.52e-19	-	PolyHighResolution	1	A	1	1	1	0	0	0.244692	0.599025
3011	7954	RosBREEDSNP_SNP_TC_33891250_Lg2_01349_MAF20_1649557_exon1	AX-115182868		Retained from iGL map	2	63.967	1033	32130907	1.52e-19	-	PolyHighResolution	0	M	1	1	1	1	1	0.166095	0.964871
15800	-	SNP_FB_0961812	AX-115193025		Retained from iGL map	2	64.143	1034	32139489	6.49e-15	yes	PolyHighResolution	1	A	1	1	0	0	0	0.0559369	0.977082
15801	-	SNP_FB_0961817	AX-115193026		Retained from iGL map	2	64.143	1035	32140381	1.52e-19	-	BBvarianceY	0	K	1	1	1	1	1	0.462047	0.936434
15802	-	SNP_FB_0961850	AX-115193027		Retained from iGL map	2	64.143	1036	32146638	1.71e-15	yes	PolyHighResolution	1	A	2	2	0	1	1	0.488787	0.760509
304	402	GDsnp01349	AX-105222902		Retained from iGL map	2	64.234	1037	32157766	1.52e-19	-	PolyHighResolution	1	A	2	2	1	0	0	0.193524	0.627857
10067	-	SNP_FB_0496336	AX-115192929		Retained from iGL map	2	64.287	1038	32275432	1.52e-19	yes	PolyHighResolution	1	A	1	1	1	0	0	0.494403	0.966511
10068	-	SNP_FB_0496337	AX-115192930		Retained from iGL map	2	64.287	1039	32275495	1.52e-19	yes	PolyHighResolution	1	A	1	1	1	0	0	0.41071	0.981808
10069	-	SNP_FB_0496338	AX-115192931		Retained from iGL map	2	64.287	1040	32275644	1.52e-19	yes	PolyHighResolution	1	A	1	1	1	0	0	0.215924	0.993305
10070	-	SNP_FB_0496340	AX-115192932		Retained from iGL map	2	64.287	1041	32275737	1.52e-19	yes	PolyHighResolution	1	B	1	1	1	0	0	0.444459	0.902903
10071	-	SNP_FB_0496343	AX-115192933		Retained from iGL map	2	64.287	1042	32275972	1.52e-19	-	Other	0	J	1	1	1	2	2	0.463051	0.893992
10073	-	SNP_FB_0496358	AX-115192936		Retained from iGL map	2	64.287	1043	32280434	1.52e-19	yes	PolyHighResolution	1	A	1	1	1	1	0	0.0433511	0.559536
15803	-	SNP_FB_0961854	AX-115193036		Retained from iGL map	2	64.587	1044	32338933	1.52e-19	yes	PolyHighResolution	1	A	1	1	1	0	0	0.307555	0.974295
15804	-	SNP_FB_0961856	AX-115193037		Retained from iGL map	2	64.587	1045	32339317	1.52e-19	-	PolyHighResolution	0	J	1	1	1	0	0	0.0288136	0.726678
15806	-	SNP_FB_0961868	AX-115193039		Retained from iGL map	2	64.587	1046	32341223	1.52e-19	-	CallRateBelowThreshold	0	J	2	1	1	1	0	0.334574	0.810622
15807	-	SNP_FB_0961869	AX-115193040		Retained from iGL map	2	64.587	1047	32341520	1.52e-19	yes	PolyHighResolution	1	A	1	1	1	6	3	0.267235	0.953763
3013	7958	RosBREEDSNP_SNP_TC_34194147_Lg2_RosCOS2050_MAF50_838967_exon2	AX-105205016		Retained from iGL map	2	64.986	1048	32441075	1.52e-19	yes	PolyHighResolution	1	A	1	1	1	2	2	0.404938	0.982515
720	2124	RosBREEDSNP_SNP_AC_34225113_Lg2_00624_MAF40_1624980_exon2	AX-105204124		Retained from iGL map	2	64.986	1049	32473947	1.52e-19	yes	PolyHighResolution	1	A	1	1	1	0	0	0.312118	0.988404
1080	3054	RosBREEDSNP_SNP_AG_34228187_Lg2_00624_MAF20_146458_exon1	AX-105201094		Retained from iGL map	2	64.986	1050	32476958	1.52e-19	yes	UnexpectedHeterozygosity	1	A	2	1	1	0	0	0.0428753	0.364457
2330	6239	RosBREEDSNP_SNP_GA_34231106_Lg2_00624_MAF10_849393_exon1	AX-105221377		Retained from iGL map	2	64.986	1051	32479876	1.52e-19	-	PolyHighResolution	1	A	2	2	1	0	0	0.229758	0.802373
1081	3055	RosBREEDSNP_SNP_AG_34233785_Lg2_00624_MAF20_983148_exon1	AX-105200536		Retained from iGL map	2	64.986	1052	32482500	8.28e-18	-	Other	0	J	1	1	1	1	1	0.186949	0.963277
10076	-	SNP_FB_0497067	AX-115192942		Retained from iGL map	2	65.758	1053	32613142	1.52e-19	yes	PolyHighResolution	1	A	1	1	1	0	0	0.0553007	0.964819
10077	-	SNP_FB_0497074	AX-115192944		Retained from iGL map	2	65.758	1054	32613854	1.52e-19	yes	PolyHighResolution	1	A	1	1	1	0	0	0.248898	0.956234
10078	-	SNP_FB_0497077	AX-115192945		Retained from iGL map	2	65.758	1055	32614052	1.52e-19	yes	PolyHighResolution	1	B	1	1	1	0	0	0.468031	0.997217
10079	-	SNP_FB_0497082	AX-115192946		Retained from iGL map	2	65.758	1056	32614519	1.52e-19	yes	PolyHighResolution	1	B	1	1	1	0	0	0.115257	0.932099
17394	-	SNP_FB_1086648	AX-115192771		Retained from iGL map	2	67.179	1057	phys_lg_mismatch	-	yes	PolyHighResolution	1	A	1	0	0	-	-	0.318728	0.917119
3030	8000	RosBREEDSNP_SNP_TC_35446282_Lg2_155393_MAF10_155393_exon2	AX-105207772		Retained from iGL map	2	67.617	1058	33373447	1.52e-19	yes	PolyHighResolution	1	A	2	1	1	0	0	0.228455	0.631867
10088	-	SNP_FB_0498468	AX-115192975		Retained from iGL map	2	67.775	1059	33433346	1.52e-19	yes	PolyHighResolution	1	A	2	1	1	0	0	0.102215	0.981141
103	159	GDsnp00267	AX-115192982		Retained from iGL map	2	67.775	1060	33435668	1.52e-19	yes	PolyHighResolution	1	A	1	1	1	1	1	0.34395	0.861057
10090	-	SNP_FB_0498492	AX-115192978		Retained from iGL map	2	67.775	1061	33438872	1.52e-19	-	Other	0	J	1	1	1	0	0	0.438605	0.950949
10091	-	SNP_FB_0498497	AX-115192979		Retained from iGL map	2	67.775	1062	33439510	1.52e-19	-	BBvarianceX	0	K	1	1	1	1	0	0.403898	0.99311
10093	-	SNP_FB_0498502	AX-115192981		Successfully placed via physical information	2	67.776	1063	33439989	1.52e-19	-	Off Target Variant	0	J	1	1	1	1	1	0.0155879	0.555625
3286	8635	RosBREEDSNP_SNP_TG_36182763_Lg2_00914_MAF20_1649979_exon1	AX-115193002		Retained from iGL map	2	70.061	1064	34381469	1.52e-19	-	BBvarianceX	1	C	1	1	1	2	2	0.102881	0.986757
2354	6297	RosBREEDSNP_SNP_GA_36185368_Lg2_00914_MAF40_521919_exon1	AX-115193001		Retained from iGL map	2	70.061	1065	34400329	1.52e-19	-	CallRateBelowThreshold	0	J	1	1	1	0	0	0.468432	0.966656
10097	-	SNP_FB_0499624	AX-115192994		Retained from iGL map	2	70.061	1066	34401467	1.52e-19	yes	PolyHighResolution	1	A	1	1	1	0	0	0.416095	0.891287
10098	-	SNP_FB_0499627	AX-115192996		Retained from iGL map	2	70.061	1067	34401705	1.52e-19	yes	PolyHighResolution	1	A	1	1	1	0	0	0.141277	0.943065
10099	-	SNP_FB_0499629	AX-115192997		Retained from iGL map	2	70.061	1068	34402421	1.52e-19	-	Off Target Variant	0	N	3	1	1	3	2	0.196769	0.928065
10102	-	SNP_FB_0499639	AX-115193000		Retained from iGL map	2	70.061	1069	34405188	1.52e-19	-	PolyHighResolution	0	K	1	1	1	0	0	0.106441	0.987714
1800	4892	RosBREEDSNP_SNP_CT_36217156_Lg2_00914_MAF50_266158_exon1	AX-105204247		Retained from iGL map	2	70.174	1070	34425541	1.52e-19	-	PolyHighResolution	1	A	1	1	1	0	0	0.370992	0.977389
1410	3834	RosBREEDSNP_SNP_CA_36329748_Lg2_01322_MAF30_MDP0000283001_exon1	AX-105221790		Retained from iGL map	2	70.605	1071	34556242	1.52e-19	-	BBvarianceY	1	C	1	1	1	4	2	0.125642	0.977874
1411	3835	RosBREEDSNP_SNP_CA_36357685_Lg2_01322_MAF50_522361_exon2	AX-105183452		Retained from iGL map	2	70.866	1072	34581138	1.52e-19	yes	PolyHighResolution	1	A	1	1	1	0	0	0.491469	1
2355	6299	RosBREEDSNP_SNP_GA_36362741_Lg2_01322_MAF40_1677560_exon1	AX-105200353		Retained from iGL map	2	70.931	1073	34586192	1.52e-19	yes	PolyHighResolution	1	A	1	1	1	1	1	0.282443	0.984921
1801	4895	RosBREEDSNP_SNP_CT_36421423_Lg2_01322_MAF10_MDP0000758646_exon1	AX-105201622		Successfully placed via physical information	2	71.177	1074	34642338	1.52e-19	-	No Minor Homozygous	1	A	2	2	1	0	0	0.0173116	0.362742
193	271	GDsnp00669	AX-115181998		Retained from iGL map	2	71.21	1075	34659778	1.52e-19	-	BBvarianceX	0	K	1	1	1	1	0	0.200678	0.954257
1110	3115	RosBREEDSNP_SNP_AG_36448217_Lg2_00669_MAF20_1626696_exon1	AX-105180043		Successfully placed via physical information	2	71.214	1076	34661708	1.52e-19	yes	No Minor Homozygous	1	A	1	1	1	0	0	0.00572519	0.314442
3043	8025	RosBREEDSNP_SNP_TC_36462247_Lg2_00669_MAF50_262678_exon2	AX-115182880		Successfully placed via physical information	2	71.24	1077	34675739	1.52e-19	yes	PolyHighResolution	1	A	1	1	1	0	0	0.32514	0.98522
1802	4898	RosBREEDSNP_SNP_CT_36473196_Lg2_00669_MAF30_MDP0000265993_exon1	AX-105210109		Successfully placed via physical information	2	71.261	1078	34686700	1.52e-19	-	PolyHighResolution	0	K	2	2	1	2	1	0.276475	0.662868
3044	8026	RosBREEDSNP_SNP_TC_36492148_Lg2_00669_MAF50_MDP0000138033_exon10	AX-115182881		Successfully placed via physical information	2	71.301	1079	34707628	1.52e-19	-	PolyHighResolution	1	A	1	1	1	1	1	0.446828	0.942016
16955	-	SNP_FB_1063203	AX-115188291		Retained from iGL map	2	71.782	1080	34962198	1.52e-19	yes	PolyHighResolution	1	B	1	1	1	0	0	0.392575	0.97293
16954	-	SNP_FB_1063199	AX-115188290		Retained from iGL map	2	71.782	1081	34963064	1.52e-19	yes	PolyHighResolution	1	G	1	1	1	0	0	0.281355	0.927484
10111	-	SNP_FB_0501806	AX-115193043		Retained from iGL map	2	72.003	1082	35269845	1.52e-19	yes	PolyHighResolution	1	A	1	1	1	0	0	0.297634	0.985441
10112	-	SNP_FB_0501809	AX-115193044		Retained from iGL map	2	72.003	1083	35270015	8.28e-18	yes	PolyHighResolution	1	A	1	1	1	1	0	0.360087	0.971986
10113	-	SNP_FB_0501810	AX-115193045		Retained from iGL map	2	72.003	1084	35270157	2.46e-14	-	BBvarianceY	1	C	1	0	0	2	1	0.272797	0.986574
10116	-	SNP_FB_0501822	AX-115193050		Successfully placed via physical information	2	72.003	1085	35273535	1.52e-19	-	MonoHighResolution	1	A	1	1	1	0	0	0.000127129	0.0520313
10117	-	SNP_FB_0501825	AX-115193051		Retained from iGL map	2	72.003	1086	35275203	1.52e-19	yes	PolyHighResolution	1	A	1	1	1	0	0	0.0709743	0.975525
1128	3145	RosBREEDSNP_SNP_AG_38008622_Lg2_10007_MAF30_1629148_exon1	AX-105196807		Retained from iGL map	2	72.003	1087	35291857	1.52e-19	yes	PolyHighResolution	1	A	1	1	1	0	0	0.162341	0.976119
568	740	GDsnp10007	AX-105201083		Retained from iGL map	2	72.249	1088	35318328	1.52e-19	yes	PolyHighResolution	1	A	1	1	1	0	0	0.471636	1
17398	-	SNP_FB_1087142	AX-115192785		Retained from iGL map	2	72.305	1089	35433534	1.52e-19	-	Other	0	J	1	1	1	0	0	0.265514	0.999461
17399	-	SNP_FB_1087149	AX-115192786		Retained from iGL map	2	72.305	1090	35434741	1.52e-19	-	PolyHighResolution	0	M	1	1	1	1	1	0.129414	0.901921
17400	-	SNP_FB_1087151	AX-115192787		Retained from iGL map	2	72.305	1091	35434930	1.52e-19	yes	PolyHighResolution	1	A	2	2	1	0	0	0.292419	0.913116
10122	-	SNP_FB_0502408	AX-115193059		Retained from iGL map	2	73.197	1092	35617035	4.48e-05	yes	PolyHighResolution	1	A	0	0	0	2	2	0.458651	0.981539
10124	-	SNP_FB_0502931	AX-115193062		Retained from iGL map	2	74.394	1093	No_hits	-	-	PolyHighResolution	0	K	0	0	0	-	-	0.346662	0.957936
10126	-	SNP_FB_0502933	AX-115193064		Retained from iGL map	2	74.394	1094	No_hits	-	yes	PolyHighResolution	1	C	0	0	0	-	-	0.333333	0.99197
10127	-	SNP_FB_0502948	AX-115193066		Retained from iGL map	2	74.394	1095	phys_lg_mismatch	-	yes	PolyHighResolution	1	A	1	0	0	-	-	0.201055	0.85855
10128	-	SNP_FB_0502949	AX-115193067		Retained from iGL map	2	74.394	1096	phys_lg_mismatch	-	-	PolyHighResolution	1	A	1	0	0	-	-	0.221896	0.986562
10129	-	SNP_FB_0502952	AX-115193069		Retained from iGL map	2	74.394	1097	phys_lg_mismatch	-	yes	PolyHighResolution	1	A	1	1	0	-	-	0.433647	0.870546
10130	-	SNP_FB_0502954	AX-115193070		Retained from iGL map	2	74.394	1098	35928440	1.52e-19	yes	PolyHighResolution	1	A	1	1	1	0	0	0.203444	0.974443
3296	8655	RosBREEDSNP_SNP_TG_38924310_Lg2_00995_MAF20_MDP0000568968_exon3	AX-105202794		Retained from iGL map	2	75.038	1099	36321905	1.52e-19	yes	PolyHighResolution	1	A	1	1	1	0	0	0.07797	0.559404
10133	-	SNP_FB_0503322	AX-115193075		Retained from iGL map	2	75.347	1100	36384057	1.52e-19	yes	PolyHighResolution	1	A	1	1	1	0	0	0.17561	0.967956
10134	-	SNP_FB_0503323	AX-115193076		Retained from iGL map	2	75.347	1101	36384138	1.52e-19	yes	PolyHighResolution	1	A	1	1	1	0	0	0.280749	0.994459
10139	-	SNP_FB_0503334	AX-115193081		Retained from iGL map	2	75.347	1102	36386902	1.52e-19	-	PolyHighResolution	1	B	1	1	1	1	1	0.15223	0.932697
1137	3165	RosBREEDSNP_SNP_AG_38977655_Lg2_00995_MAF40_487282_exon1	AX-115193084		Retained from iGL map	2	75.347	1103	36387094	1.52e-19	yes	PolyHighResolution	1	D	1	1	1	1	0	0.347084	0.986042
1138	3166	RosBREEDSNP_SNP_AG_39010781_Lg2_00995_MAF50_262964_exon3	AX-105214234		Retained from iGL map	2	75.667	1104	36438067	1.52e-19	-	PolyHighResolution	1	A	1	1	1	1	1	0.233187	0.972153
3067	8068	RosBREEDSNP_SNP_TC_39014029_Lg2_00995_MAF50_MDP0000215541_exon1	AX-115182892		Retained from iGL map	2	75.667	1105	36441353	1.52e-19	yes	PolyHighResolution	1	A	1	1	1	0	0	0.184224	0.988413
10142	-	SNP_FB_0503611	AX-115193085		Retained from iGL map	2	76.262	1106	36708323	8.28e-18	-	MonoHighResolution	0	L	1	1	1	1	0	0.420874	0.997505
10143	-	SNP_FB_0503613	AX-115193086		Retained from iGL map	2	76.262	1107	36709004	1.52e-19	yes	PolyHighResolution	1	A	1	1	1	0	0	0.289246	0.98897
10144	-	SNP_FB_0503614	AX-115193087		Retained from iGL map	2	76.262	1108	36709512	1.52e-19	yes	PolyHighResolution	1	A	1	1	1	0	0	0.351056	0.970554
10145	-	SNP_FB_0503622	AX-115193088		Retained from iGL map	2	76.262	1109	36710672	1.52e-19	-	MonoHighResolution	0	L	25	6	1	0	0	0.12784	0.879213
10147	-	SNP_FB_0503627	AX-115193090		Retained from iGL map	2	76.262	1110	36711355	1.52e-19	yes	PolyHighResolution	1	A	1	1	1	0	0	0.427499	0.997893
10148	-	SNP_FB_0503640	AX-115193091		Retained from iGL map	2	76.262	1111	36714479	1.52e-19	yes	PolyHighResolution	1	A	1	1	1	0	0	0.426261	1
1825	4951	RosBREEDSNP_SNP_CT_39271679_Lg2_01938_MAF20_MDP0000241144_exon1	AX-115182524		Retained from iGL map	2	76.328	1112	36722151	1.52e-19	yes	PolyHighResolution	1	A	2	1	1	0	0	0.218028	0.818734
10150	-	SNP_FB_0503983	AX-115193093		Retained from iGL map	2	76.692	1113	36935551	1.52e-19	yes	PolyHighResolution	1	A	1	1	1	0	0	0.467205	1
2379	6358	RosBREEDSNP_SNP_GA_39493539_Lg2_00167_MAF20_1635758_exon2	AX-105189140		Retained from iGL map	2	76.692	1114	36935635	1.52e-19	-	PolyHighResolution	1	A	2	2	2	0	0	0.181299	0.640955
1140	3171	RosBREEDSNP_SNP_AG_39497984_Lg2_00167_MAF50_1631668_exon6	AX-105188042		Retained from iGL map	2	76.692	1115	36940080	1.52e-19	yes	PolyHighResolution	1	A	1	1	1	0	0	0.442777	0.919471
10153	-	SNP_FB_0504009	AX-115193097		Retained from iGL map	2	76.692	1116	36942747	1.52e-19	yes	PolyHighResolution	1	A	1	1	1	1	1	0.211925	0.910622
10157	-	SNP_FB_0504016	AX-115193101		Retained from iGL map	2	76.692	1117	36944046	1.52e-19	-	BBvarianceY	0	K	1	1	1	3	2	0.120508	0.99406
1827	4953	RosBREEDSNP_SNP_CT_39505783_Lg2_00167_MAF20_MDP0000862491_exon1	AX-105222566		Retained from iGL map	2	76.692	1118	36947913	1.52e-19	yes	PolyHighResolution	1	A	2	1	1	0	0	0.211925	0.965027
3070	8073	RosBREEDSNP_SNP_TC_39523918_Lg2_00167_MAF40_521654_exon1	AX-115181861		Retained from iGL map	2	76.855	1119	36968057	1.52e-19	-	PolyHighResolution	1	A	1	1	1	0	0	0.473798	0.947067
2380	6359	RosBREEDSNP_SNP_GA_39526012_Lg2_00167_MAF50_1641137_exon4	AX-105193828		Retained from iGL map	2	76.855	1120	36970142	1.52e-19	yes	PolyHighResolution	1	B	1	1	1	0	0	0.489019	0.983679
3071	8074	RosBREEDSNP_SNP_TC_39549680_Lg2_00167_MAF30_361462_exon1	AX-105212538		Retained from iGL map	2	77.37	1121	36987980	1.52e-19	yes	PolyHighResolution	1	A	1	1	1	0	0	0.0937182	0.951058
1828	4955	RosBREEDSNP_SNP_CT_39558990_Lg2_00167_MAF30_MDP0000471340_exon1	AX-105213123		Retained from iGL map	2	77.37	1122	37000426	1.52e-19	yes	PolyHighResolution	1	A	2	1	1	0	0	0.184769	0.713294
1141	3172	RosBREEDSNP_SNP_AG_39576068_Lg2_00167_MAF10_775044_exon1	AX-115182316		Retained from iGL map	2	77.37	1123	37017220	1.52e-19	yes	PolyHighResolution	1	A	1	1	1	0	0	0.116217	0.963118
10162	-	SNP_FB_0504442	AX-115193106		Retained from iGL map	2	78.055	1124	37200443	5.76e-19	yes	PolyHighResolution	1	A	1	1	1	2	1	0.139878	0.52775
1831	4959	RosBREEDSNP_SNP_CT_40079809_Lg2_02535_MAF50_1678854_exon4	AX-105219933		Retained from iGL map	2	78.416	1125	37532889	1.52e-19	yes	PolyHighResolution	1	A	1	1	1	0	0	0.474682	0.975819
10165	-	SNP_FB_0505182	AX-115193109		Successfully placed via physical information	2	78.416	1126	37536726	1.52e-19	yes	UnexpectedHeterozygosity	1	A	1	1	1	0	0	0.00724638	0.375415
10166	-	SNP_FB_0505183	AX-115193110		Retained from iGL map	2	78.416	1127	37536796	1.52e-19	-	PolyHighResolution	0	K	1	1	1	0	0	0.420285	0.973071
10167	-	SNP_FB_0505184	AX-115193111		Retained from iGL map	2	78.416	1128	37536915	1.52e-19	yes	UnexpectedHeterozygosity	1	A	1	1	1	0	0	0.0876367	0.601007
10168	-	SNP_FB_0505185	AX-115193112		Retained from iGL map	2	78.416	1129	37537290	1.52e-19	yes	PolyHighResolution	1	A	1	1	1	0	0	0.428626	0.960632
10169	-	SNP_FB_0505187	AX-115193113		Retained from iGL map	2	78.416	1130	37537447	1.52e-19	yes	PolyHighResolution	1	A	1	1	1	0	0	0.342279	0.990426
1420	3855	RosBREEDSNP_SNP_CA_40085225_Lg2_02535_MAF40_MDP0000320988_exon20	AX-115182409		Retained from iGL map	2	78.416	1131	37538299	1.52e-19	yes	PolyHighResolution	1	A	1	1	1	0	0	0.343678	0.99548
530	689	GDsnp02535	AX-115182108		Retained from iGL map	2	78.416	1132	37543196	1.52e-19	yes	PolyHighResolution	1	A	1	1	1	0	0	0.444345	0.991919
1421	3856	RosBREEDSNP_SNP_CA_40092827_Lg2_02535_MAF40_MDP0000258051_exon1	AX-105182860		Retained from iGL map	2	78.416	1133	37545891	1.52e-19	yes	PolyHighResolution	1	A	1	1	1	0	0	0.445497	0.811894
12276	-	SNP_FB_0666826	AX-115196431		Retained from iGL map	3	0	1134	74166	1.52e-19	-	No Minor Homozygous	0	K	1	1	1	4	4	0.0652764	0.488348
12274	-	SNP_FB_0666819	AX-115196429		Retained from iGL map	3	0.01	1135	75543	1.52e-19	yes	No Minor Homozygous	1	A	1	1	1	2	1	0.0293218	0.690535
12271	-	SNP_FB_0666809	AX-115196426		Retained from iGL map	3	0.018	1136	77259	1.52e-19	-	PolyHighResolution	1	A	1	1	1	2	2	0.0317985	0.668248
764	2231	RosBREEDSNP_SNP_AC_693011_Lg3_RosCOS2149_MAF50_30133_exon2	AX-115182202		Retained from iGL map	3	0.172	1137	107441	1.52e-19	yes	PolyHighResolution	1	A	1	1	1	0	0	0.317002	0.938638
1924	5179	RosBREEDSNP_SNP_CT_705112_Lg3_RosCOS2149_MAF30_1661159_exon2	AX-105206339		Retained from iGL map	3	0.232	1138	119308	1.52e-19	yes	PolyHighResolution	1	A	2	1	1	0	0	0.237411	0.983824
1216	3358	RosBREEDSNP_SNP_AG_708042_Lg3_RosCOS2149_MAF40_270922_exon1	AX-105222098		Retained from iGL map	3	0.247	1139	122275	1.52e-19	-	PolyHighResolution	1	A	1	1	1	0	0	0.315627	0.933113
2488	6608	RosBREEDSNP_SNP_GA_744263_Lg3_RosCOS2149_MAF10_476168_exon1	AX-105186876		Retained from iGL map	3	0.39	1140	150294	1.52e-19	yes	PolyHighResolution	1	A	1	1	1	0	0	0.0760621	0.546244
1980	5308	RosBREEDSNP_SNP_CT_982733_Lg3_00506_MAF30_MDP0000198677_exon1	AX-115182562		Retained from iGL map	3	1.714	1141	410495	1.52e-19	yes	PolyHighResolution	1	A	3	3	3	0	0	0.175992	0.917723
10190	-	SNP_FB_0506599	AX-115193224		Retained from iGL map	3	1.871	1142	441317	1.52e-19	-	MonoHighResolution	0	L	1	1	1	2	2	0.145063	0.998363
10192	-	SNP_FB_0506602	AX-115193226		Retained from iGL map	3	1.871	1143	442758	1.52e-19	yes	PolyHighResolution	1	A	1	1	1	0	0	0.321947	0.954774
10194	-	SNP_FB_0506611	AX-115193228		Retained from iGL map	3	1.871	1144	445466	1.52e-19	-	PolyHighResolution	1	B	1	1	1	0	0	0.178414	0.907496
10195	-	SNP_FB_0506615	AX-115193229		Retained from iGL map	3	1.871	1145	445971	1.52e-19	yes	PolyHighResolution	1	A	1	1	1	4	3	0.131994	0.972253
10196	-	SNP_FB_0506616	AX-115193230		Retained from iGL map	3	1.871	1146	446081	1.52e-19	yes	PolyHighResolution	1	A	1	1	1	4	3	0.140784	0.951789
160	231	GDsnp00506	AX-115181989		Retained from iGL map	3	1.952	1147	483830	1.52e-19	-	PolyHighResolution	1	A	1	1	1	1	1	0.241537	0.953217
1987	5333	RosBREEDSNP_SNP_GA_1057933_Lg3_00506_MAF50_38325_exon2	AX-105198195		Retained from iGL map	3	1.952	1148	522341	1.52e-19	-	ABvarianceX	1	A	1	1	1	1	1	0.424613	0.901181
1278	3523	RosBREEDSNP_SNP_CA_1101058_Lg3_00866_MAF40_1635871_exon1	AX-115182366		Retained from iGL map	3	2.124	1149	573005	1.52e-19	yes	PolyHighResolution	1	A	2	1	1	0	0	0.171527	0.690242
784	2300	RosBREEDSNP_SNP_AG_1122860_Lg3_00866_MAF20_422432_exon2	AX-105222534		Retained from iGL map	3	2.124	1150	591741	1.52e-19	yes	PolyHighResolution	1	A	2	1	1	0	0	0.110107	0.545977
785	2304	RosBREEDSNP_SNP_AG_1131825_Lg3_00866_MAF50_MDP0000151511_exon2	AX-105217838		Retained from iGL map	3	2.205	1151	600705	1.52e-19	yes	PolyHighResolution	1	A	1	1	1	1	1	0.48207	0.99302
2724	7197	RosBREEDSNP_SNP_TC_1142062_Lg3_00866_MAF50_MDP0000268101_exon2	AX-105186328		Retained from iGL map	3	2.205	1152	620274	1.52e-19	-	PolyHighResolution	1	A	1	1	1	1	0	0.423028	0.982225
225	306	GDsnp00866	AX-115182010		Retained from iGL map	3	2.205	1153	622073	1.52e-19	-	AAvarianceY	1	C	1	1	1	2	2	0.478992	0.972855
10488	-	SNP_FB_0531582	AX-115193651		Retained from iGL map	3	2.637	1154	660331	1.52e-19	yes	PolyHighResolution	1	A	1	1	1	8	6	0.101184	0.997079
598	-	MR_rp16k15_M80	AX-115182139		Successfully placed via physical information	3	2.9	1155	805636	1.52e-19	-	MonoHighResolution	1	A	1	1	1	0	0	0.000254259	0.0251179
5825	-	SNP_FB_0171159	AX-115187529		Retained from iGL map	3	3.031	1156	878230	1.52e-19	-	Other	0	J	1	1	1	1	1	0.0766102	0.985398
5824	-	SNP_FB_0171157	AX-115187528		Retained from iGL map	3	3.031	1157	878416	1.52e-19	yes	PolyHighResolution	1	A	1	1	1	0	0	0.302772	0.996124
5823	-	SNP_FB_0171143	AX-115187527		Retained from iGL map	3	3.031	1158	879992	1.52e-19	yes	PolyHighResolution	1	A	1	1	1	0	0	0.334226	0.991368
5822	-	SNP_FB_0171139	AX-115187526		Retained from iGL map	3	3.031	1159	882459	1.52e-19	yes	PolyHighResolution	1	A	1	1	1	0	0	0.275076	0.937374
5820	-	SNP_FB_0171130	AX-115187524		Retained from iGL map	3	3.031	1160	883800	1.52e-19	yes	PolyHighResolution	1	A	1	1	1	0	0	0.159374	0.975203
5819	-	SNP_FB_0171126	AX-115187523		Retained from iGL map	3	3.031	1161	884803	1.52e-19	-	CallRateBelowThreshold	0	J	1	1	1	1	1	0.487114	0.878799
5818	-	SNP_FB_0171124	AX-115187521		Retained from iGL map	3	3.031	1162	885015	1.52e-19	-	CallRateBelowThreshold	0	J	1	1	1	0	0	0.486771	0.990696
596	-	MR_EH034548_K35	AX-115182137		Successfully placed via physical information	3	3.15	1163	1050901	1.52e-19	yes	No Minor Homozygous	1	A	6	6	3	0	0	0.00203562	0.0487427
2106	5643	RosBREEDSNP_SNP_GA_1759940_Lg3_EB140229_MAF40_751059_exon1	AX-105182365		Retained from iGL map	3	3.411	1164	1185595	8.28e-18	yes	PolyHighResolution	1	A	1	1	1	1	1	0.459298	0.976135
1595	4307	RosBREEDSNP_SNP_CT_1954647_Lg3_RosCOS1698_MAF10_MDP0000482564_exon1	AX-105185446		Retained from iGL map	3	3.787	1165	1383799	1.52e-19	yes	PolyHighResolution	1	A	2	2	1	0	0	0.0692112	0.684074
10201	-	SNP_FB_0507616	AX-115193247		Retained from iGL map	3	3.916	1166	1451526	1.52e-19	yes	PolyHighResolution	1	G	1	1	1	0	0	0.417689	1
10202	-	SNP_FB_0507619	AX-115193249		Retained from iGL map	3	3.916	1167	1451923	1.52e-19	yes	PolyHighResolution	1	A	1	1	1	0	0	0.442494	0.996657
10204	-	SNP_FB_0507628	AX-115193251		Retained from iGL map	3	3.916	1168	1453538	1.52e-19	yes	PolyHighResolution	1	A	1	1	1	0	0	0.310384	0.949015
10205	-	SNP_FB_0507630	AX-115193252		Retained from iGL map	3	3.916	1169	1453619	1.52e-19	yes	PolyHighResolution	1	A	1	1	1	0	0	0.450356	0.997157
10206	-	SNP_FB_0507632	AX-115193253		Retained from iGL map	3	3.916	1170	1453805	1.52e-19	-	PolyHighResolution	1	A	1	1	1	0	0	0.463157	0.978608
4231	-	SNP_FB_0060688	AX-115185158		Retained from iGL map	3	4.6	1171	1677323	1.52e-19	yes	PolyHighResolution	1	A	1	1	1	0	0	0.293362	0.965996
4232	-	SNP_FB_0060701	AX-115185159		Retained from iGL map	3	4.6	1172	1681710	1.52e-19	-	PolyHighResolution	1	B	2	1	1	0	0	0.304856	0.829548
2200	5902	RosBREEDSNP_SNP_GA_2462827_Lg3_RosCOS1398_MAF30_1667504_exon1	AX-115193263		Retained from iGL map	3	5.697	1173	1980724	8.28e-18	yes	PolyHighResolution	1	A	1	1	1	1	1	0.287424	0.975778
4094	-	SNP_FB_0053130	AX-115184914		Successfully placed via physical information	3	6.244	1174	2108117	1.52e-19	yes	PolyHighResolution	1	A	4	4	3	0	0	0.00306044	0.309468
1670	4558	RosBREEDSNP_SNP_CT_2659646_Lg3_02300_MAF40_1678362_exon5	AX-115193274		Retained from iGL map	3	6.316	1175	2168058	1.52e-19	yes	PolyHighResolution	1	A	1	1	1	0	0	0.315823	0.950383
10211	-	SNP_FB_0508582	AX-115193266		Retained from iGL map	3	6.316	1176	2168243	1.52e-19	-	No Minor Homozygous	0	O	1	1	1	3	3	0.382063	0.993816
10212	-	SNP_FB_0508585	AX-115193267		Retained from iGL map	3	6.316	1177	2169452	1.52e-19	-	No Minor Homozygous	0	O	1	1	1	4	4	0.333616	0.990027
10213	-	SNP_FB_0508590	AX-115193268		Retained from iGL map	3	6.316	1178	2170028	1.52e-19	yes	PolyHighResolution	1	A	1	1	1	2	0	0.321374	0.957603
10216	-	SNP_FB_0508594	AX-115193271		Retained from iGL map	3	6.316	1179	2170634	1.52e-19	-	PolyHighResolution	1	B	1	1	1	0	0	0.321046	0.962225
10217	-	SNP_FB_0508595	AX-115193272		Retained from iGL map	3	6.316	1180	2170789	1.52e-19	-	BBvarianceX	1	C	1	1	1	4	1	0.0797304	0.96906
10218	-	SNP_FB_0508599	AX-115193273		Retained from iGL map	3	6.316	1181	2171664	1.52e-19	-	ABvarianceX	1	A	1	1	1	1	1	0.421776	0.997491
509	661	GDsnp02300	AX-115182103		Retained from iGL map	3	6.48	1182	2185983	1.52e-19	yes	PolyHighResolution	1	A	1	1	1	1	0	0.315122	0.964941
16825	-	SNP_FB_1055492	AX-115184666		Retained from iGL map	3	7.044	1183	2415161	1.52e-19	yes	PolyHighResolution	1	A	1	1	1	1	1	0.124904	0.869594
16821	-	SNP_FB_1055478	AX-115184661		Retained from iGL map	3	7.044	1184	2416920	1.52e-19	yes	PolyHighResolution	1	A	1	1	1	2	1	0.316032	0.980027
10220	-	SNP_FB_0508640	AX-115193283		Retained from iGL map	3	7.81	1185	2719290	1.52e-19	yes	PolyHighResolution	1	A	1	1	1	0	0	0.27563	0.973908
10219	-	SNP_FB_0508639	AX-115193282		Retained from iGL map	3	7.81	1186	2719521	1.52e-19	-	CallRateBelowThreshold	1	C	1	1	1	0	0	0.276161	0.96113
15818	-	SNP_FB_0964033	AX-115193209		Retained from iGL map	3	8.303	1187	2910882	9.33e-14	yes	PolyHighResolution	1	A	1	0	0	2	2	0.305372	0.960365
15819	-	SNP_FB_0964034	AX-115193210		Retained from iGL map	3	8.303	1188	2911073	1.52e-19	yes	PolyHighResolution	1	A	1	1	1	0	0	0.338082	0.970887
15820	-	SNP_FB_0964036	AX-115193211		Retained from iGL map	3	8.303	1189	2911676	1.52e-19	yes	PolyHighResolution	1	A	1	1	1	0	0	0.0655988	0.927724
15821	-	SNP_FB_0964039	AX-115193212		Retained from iGL map	3	8.303	1190	2912073	1.52e-19	-	PolyHighResolution	0	K	1	1	1	0	0	0.208814	0.998209
15822	-	SNP_FB_0964042	AX-115193213		Retained from iGL map	3	8.303	1191	2912313	1.52e-19	-	PolyHighResolution	1	A	1	1	1	3	2	0.411832	0.977545
15823	-	SNP_FB_0964043	AX-115193214		Retained from iGL map	3	8.303	1192	2912386	1.52e-19	-	AAvarianceY	0	K	1	1	1	1	1	0.445352	0.99308
15824	-	SNP_FB_0964044	AX-115193215		Retained from iGL map	3	8.303	1193	2912478	1.52e-19	yes	No Minor Homozygous	0	O	1	1	1	2	2	0.261186	0.950356
15825	-	SNP_FB_0964046	AX-115193216		Retained from iGL map	3	8.303	1194	2912773	1.52e-19	yes	PolyHighResolution	1	A	1	1	1	0	0	0.285878	0.987473
3060	8058	RosBREEDSNP_SNP_TC_3834966_Lg3_00124_MAF40_1646586_exon1	AX-115181873		Retained from iGL map	3	9.075	1195	3160967	1.52e-19	yes	PolyHighResolution	1	A	1	1	1	0	0	0.173576	0.997133
2376	6347	RosBREEDSNP_SNP_GA_3879835_Lg3_00124_MAF10_761908_exon1	AX-105204519		Retained from iGL map	3	9.366	1196	3203112	1.52e-19	yes	UnexpectedHeterozygosity	1	A	2	2	1	1	0	0.0889313	0.637147
1823	4944	RosBREEDSNP_SNP_CT_3897206_Lg3_00124_MAF50_1646569_exon1	AX-115193305		Retained from iGL map	3	9.486	1197	3220526	1.52e-19	yes	PolyHighResolution	1	D	3	3	2	0	0	0.254619	0.684166
10229	-	SNP_FB_0509750	AX-115193302		Retained from iGL map	3	9.486	1198	3220753	1.52e-19	yes	PolyHighResolution	1	A	3	2	2	0	0	0.297552	0.913062
10230	-	SNP_FB_0509751	AX-115193303		Retained from iGL map	3	9.486	1199	3220765	1.52e-19	yes	PolyHighResolution	1	A	3	3	3	0	0	0.0274165	0.557054
61	105	GDsnp00124	AX-105218286		Retained from iGL map	3	9.486	1200	3225256	1.52e-19	yes	PolyHighResolution	1	A	2	2	2	3	1	0.167515	0.951731
10232	-	SNP_FB_0509858	AX-115193310		Retained from iGL map	3	9.711	1201	3251266	1.52e-19	-	PolyHighResolution	1	A	1	1	1	3	1	0.298217	0.968246
10233	-	SNP_FB_0509863	AX-115193311		Retained from iGL map	3	9.711	1202	3252240	1.52e-19	-	BBvarianceY	0	M	1	1	1	5	2	0.308201	1
10234	-	SNP_FB_0509864	AX-115193312		Retained from iGL map	3	9.711	1203	3252381	1.52e-19	-	PolyHighResolution	1	G	1	1	1	7	6	0.299354	0.924085
10236	-	SNP_FB_0510256	AX-115193314		Retained from iGL map	3	9.994	1204	3345520	1.52e-19	yes	PolyHighResolution	1	A	1	1	1	0	0	0.27201	0.988285
10240	-	SNP_FB_0510270	AX-115193319		Retained from iGL map	3	9.994	1205	3349883	1.52e-19	yes	PolyHighResolution	1	A	1	1	1	0	0	0.130595	0.993599
10241	-	SNP_FB_0510271	AX-115193320		Retained from iGL map	3	9.994	1206	3350170	1.52e-19	-	PolyHighResolution	0	J	1	1	1	0	0	0.375805	0.981983
10242	-	SNP_FB_0510273	AX-115193321		Retained from iGL map	3	9.994	1207	3350379	1.52e-19	yes	PolyHighResolution	1	A	1	1	1	0	0	0.283163	0.973409
10244	-	SNP_FB_0510280	AX-115193323		Retained from iGL map	3	9.994	1208	3351984	1.52e-19	yes	PolyHighResolution	1	A	1	1	1	5	3	0.2282	0.97689
17822	-	SNP_FB_1108527	AX-115185984		Retained from iGL map	3	10.038	1209	3376610	1.52e-19	yes	PolyHighResolution	1	A	1	1	1	0	0	0.488038	0.989651
17821	-	SNP_FB_1108526	AX-115185983		Retained from iGL map	3	10.038	1210	3376680	1.52e-19	-	Other	0	J	1	1	1	1	1	0.29339	0.992574
106	162	GDsnp00276	AX-115181875		Retained from iGL map	3	10.28	1211	3512608	1.52e-19	yes	PolyHighResolution	1	A	1	1	1	1	0	0.438199	0.952086
10246	-	SNP_FB_0510353	AX-115193328		Retained from iGL map	3	10.592	1212	3524844	1.52e-19	yes	PolyHighResolution	1	A	1	1	1	0	0	0.1861	0.966322
10247	-	SNP_FB_0510355	AX-115193329		Retained from iGL map	3	10.592	1213	3525164	1.52e-19	yes	PolyHighResolution	1	A	1	1	1	0	0	0.491989	0.960624
10249	-	SNP_FB_0510361	AX-115193331		Retained from iGL map	3	10.592	1214	3525821	1.52e-19	-	AAvarianceX	0	N	1	1	1	0	0	0.259492	0.981922
10250	-	SNP_FB_0510362	AX-115193332		Retained from iGL map	3	10.592	1215	3526345	1.52e-19	yes	PolyHighResolution	1	A	1	1	1	0	0	0.17998	0.979875
10251	-	SNP_FB_0510363	AX-115193333		Retained from iGL map	3	10.592	1216	3526812	1.52e-19	yes	PolyHighResolution	1	A	1	1	1	0	0	0.17273	0.985237
10252	-	SNP_FB_0510368	AX-115193334		Retained from iGL map	3	10.592	1217	3527426	1.52e-19	yes	PolyHighResolution	1	A	1	1	1	0	0	0.263861	0.987053
2415	6446	RosBREEDSNP_SNP_GA_4958565_Lg3_MDP0000694489__MDP0000694489_exon1	AX-105183419		Retained from iGL map	3	10.592	1218	3529557	1.52e-19	yes	PolyHighResolution	1	A	2	2	1	0	0	0.172563	0.951099
10253	-	SNP_FB_0510370	AX-115193336		Retained from iGL map	3	10.592	1219	3529896	1.52e-19	yes	PolyHighResolution	0	K	1	1	1	0	0	0.159891	0.941552
10254	-	SNP_FB_0510372	AX-115193337		Retained from iGL map	3	10.592	1220	3530301	1.52e-19	-	PolyHighResolution	1	D	2	1	1	0	0	0.193054	0.664937
2419	6452	RosBREEDSNP_SNP_GA_5111953_Lg3_01957_MAF20_MDP0000389025_exon1	AX-115182687		Retained from iGL map	3	10.71	1221	3675300	1.52e-19	yes	PolyHighResolution	1	A	2	1	1	0	0	0.112157	0.951683
10255	-	SNP_FB_0510712	AX-115193338		Retained from iGL map	3	11.232	1222	3718849	1.52e-19	yes	PolyHighResolution	1	A	1	1	1	0	0	0.181603	0.900436
10256	-	SNP_FB_0510714	AX-115193339		Retained from iGL map	3	11.232	1223	3719103	1.52e-19	yes	PolyHighResolution	1	A	1	1	1	0	0	0.227389	0.990935
10257	-	SNP_FB_0510715	AX-115193340		Retained from iGL map	3	11.232	1224	3719175	1.52e-19	yes	PolyHighResolution	1	A	1	1	1	0	0	0.227932	0.994697
10258	-	SNP_FB_0510716	AX-115193341		Retained from iGL map	3	11.232	1225	3719429	1.52e-19	yes	PolyHighResolution	1	A	1	1	1	0	0	0.43157	0.963644
10259	-	SNP_FB_0510717	AX-115193342		Retained from iGL map	3	11.232	1226	3719443	1.52e-19	yes	PolyHighResolution	0	Q	1	1	1	0	0	0.014063	0.537793
453	593	GDsnp01957	AX-105194354		Retained from iGL map	3	11.232	1227	3723343	1.52e-19	yes	PolyHighResolution	1	A	1	1	1	0	0	0.22703	1
10261	-	SNP_FB_0510764	AX-115193345		Retained from iGL map	3	11.232	1228	3727104	1.52e-19	yes	PolyHighResolution	1	A	2	1	1	0	0	0.283461	0.871315
1432	3898	RosBREEDSNP_SNP_CA_5949706_Lg3_01263_MAF50_581465_exon1	AX-105203951		Retained from iGL map	3	13.321	1229	4529821	1.52e-19	yes	PolyHighResolution	1	A	1	1	1	0	0	0.369621	0.984138
3118	8201	RosBREEDSNP_SNP_TC_5968340_Lg3_01263_MAF50_20343_exon1	AX-105210807		Retained from iGL map	3	13.37	1230	4548835	1.52e-19	-	PolyHighResolution	1	A	1	1	1	0	0	0.349758	0.977163
10265	-	SNP_FB_0512515	AX-115193357		Retained from iGL map	3	13.37	1231	4553009	1.52e-19	-	Other	0	J	1	1	1	1	1	0.354629	0.993914
10266	-	SNP_FB_0512516	AX-115193358		Retained from iGL map	3	13.37	1232	4553178	1.52e-19	-	PolyHighResolution	0	K	1	1	1	0	0	0.333277	0.997121
10267	-	SNP_FB_0512519	AX-115193359		Retained from iGL map	3	13.37	1233	4553437	1.52e-19	yes	PolyHighResolution	1	A	1	1	1	0	0	0.314999	0.989808
1433	3902	RosBREEDSNP_SNP_CA_6160259_Lg3_00073_MAF20_1653735_exon1	AX-105212037		Retained from iGL map	3	13.828	1234	4774446	1.52e-19	yes	PolyHighResolution	1	A	1	1	1	0	0	0.110094	0.979703
2458	6529	RosBREEDSNP_SNP_GA_6162720_Lg3_00073_MAF20_1629415_exon4	AX-115182702		Retained from iGL map	3	13.828	1235	4776896	1.52e-19	yes	PolyHighResolution	1	B	1	1	1	0	0	0.305908	0.983465
10268	-	SNP_FB_0513152	AX-115193360		Retained from iGL map	3	14.314	1236	4830878	1.52e-19	yes	PolyHighResolution	1	A	1	1	1	0	0	0.188694	0.98003
10269	-	SNP_FB_0513157	AX-115193361		Retained from iGL map	3	14.314	1237	4831857	1.52e-19	yes	PolyHighResolution	1	A	1	1	1	0	0	0.260504	0.996622
10271	-	SNP_FB_0513161	AX-115193363		Retained from iGL map	3	14.314	1238	4832486	1.52e-19	yes	UnexpectedHeterozygosity	1	A	1	1	1	0	0	0.0959288	0.973444
10274	-	SNP_FB_0513171	AX-115193366		Retained from iGL map	3	14.314	1239	4833745	1.52e-19	yes	PolyHighResolution	1	A	1	1	1	0	0	0.199949	0.903609
1435	3905	RosBREEDSNP_SNP_CA_6212477_Lg3_00073_MAF40_1667405_exon2	AX-105191662		Retained from iGL map	3	14.314	1240	4837464	1.52e-19	yes	PolyHighResolution	1	A	1	1	1	0	0	0.245418	0.991944
10275	-	SNP_FB_0513181	AX-115193367		Retained from iGL map	3	14.314	1241	4837492	1.52e-19	-	ABvarianceX	1	A	1	1	1	1	1	0.240387	0.908116
10276	-	SNP_FB_0513187	AX-115193368		Retained from iGL map	3	14.314	1242	4839157	1.52e-19	yes	PolyHighResolution	1	A	1	1	1	0	0	0.125159	0.94393
2462	6537	RosBREEDSNP_SNP_GA_6242616_Lg3_00073_MAF30_1679536_exon2	AX-105206881		Retained from iGL map	3	14.377	1243	4867329	1.52e-19	yes	PolyHighResolution	1	A	2	2	1	0	0	0.137716	0.917063
46	88	GDsnp00073	AX-115181876		Retained from iGL map	3	14.614	1244	4973847	1.52e-19	-	Other	0	J	1	1	1	0	0	0.337209	0.73449
2468	6551	RosBREEDSNP_SNP_GA_6539382_Lg3_01921_MAF30_1666387_exon1	AX-115182704		Retained from iGL map	3	15.332	1245	5160470	1.52e-19	yes	PolyHighResolution	1	A	2	1	1	0	0	0.293795	0.791376
760	2225	RosBREEDSNP_SNP_AC_6543192_Lg3_01921_MAF10_MDP0000901621_exon1	AX-105176039		Retained from iGL map	3	15.332	1246	5164278	1.52e-19	yes	UnexpectedHeterozygosity	1	A	1	1	1	0	0	0.0823799	0.985037
10279	-	SNP_FB_0513956	AX-115193371		Retained from iGL map	3	15.441	1247	5175389	1.52e-19	-	PolyHighResolution	1	A	1	1	1	0	0	0.369084	0.996276
10280	-	SNP_FB_0513958	AX-115193372		Successfully placed via physical information	3	15.441	1248	5175523	1.52e-19	-	MonoHighResolution	1	E	2	2	2	0	0	0.000127356	0.0377167
10281	-	SNP_FB_0513959	AX-115193373		Retained from iGL map	3	15.441	1249	5178560	1.52e-19	yes	PolyHighResolution	1	A	1	1	1	0	0	0.0317985	0.617714
1920	5153	RosBREEDSNP_SNP_CT_6561113_Lg3_01921_MAF40_962276_exon1	AX-115193378		Retained from iGL map	3	15.441	1250	5179007	1.52e-19	-	PolyHighResolution	1	A	1	1	1	0	0	0.395541	0.897928
10283	-	SNP_FB_0513966	AX-115193376		Retained from iGL map	3	15.441	1251	5180570	1.52e-19	yes	PolyHighResolution	1	A	1	1	1	0	0	0.317893	0.990476
17292	-	SNP_FB_1082540	AX-115183444		Retained from iGL map	3	15.983	1252	5277866	1.52e-19	-	PolyHighResolution	1	A	1	1	1	0	0	0.365996	0.99357
17291	-	SNP_FB_1082539	AX-115183443		Retained from iGL map	3	15.983	1253	5278015	1.52e-19	yes	PolyHighResolution	1	A	1	1	1	0	0	0.476666	0.794521
17290	-	SNP_FB_1082537	AX-115183442		Retained from iGL map	3	15.983	1254	5278790	1.52e-19	yes	PolyHighResolution	1	A	1	1	1	0	0	0.435894	0.984506
17289	-	SNP_FB_1082533	AX-115183441		Retained from iGL map	3	15.983	1255	5280552	1.52e-19	yes	PolyHighResolution	1	A	1	1	1	0	0	0.339572	0.972738
17288	-	SNP_FB_1082532	AX-115183440		Retained from iGL map	3	15.983	1256	5280635	1.52e-19	-	PolyHighResolution	1	A	1	1	1	0	0	0.196288	0.979192
17287	-	SNP_FB_1082531	AX-115183439		Retained from iGL map	3	15.983	1257	5280912	1.52e-19	yes	PolyHighResolution	1	A	1	1	1	0	0	0.230466	0.982286
17286	-	SNP_FB_1082529	AX-115183438		Successfully placed via physical information	3	15.983	1258	5281306	1.52e-19	yes	PolyHighResolution	1	A	1	1	1	0	0	0.0434063	0.635754
17285	-	SNP_FB_1082527	AX-115183437		Successfully placed via physical information	3	15.983	1259	5281863	1.52e-19	yes	UnexpectedHeterozygosity	1	B	1	1	1	0	0	0.0218912	0.419797
17284	-	SNP_FB_1082526	AX-115183436		Retained from iGL map	3	15.983	1260	5282164	1.52e-19	-	UnexpectedHeterozygosity	1	D	1	1	1	0	0	0.203448	0.965121
17283	-	SNP_FB_1082525	AX-115183435		Retained from iGL map	3	15.983	1261	5282576	1.52e-19	-	MonoHighResolution	0	L	1	1	1	1	1	0.329153	0.968727
10284	-	SNP_FB_0514188	AX-115193380		Retained from iGL map	3	16.608	1262	5393440	1.52e-19	yes	UnexpectedHeterozygosity	1	A	1	1	1	0	0	0.0912911	0.988878
10285	-	SNP_FB_0514189	AX-115193381		Retained from iGL map	3	16.608	1263	5393542	1.52e-19	yes	PolyHighResolution	1	A	1	1	1	0	0	0.44173	0.999271
10286	-	SNP_FB_0514190	AX-115193382		Retained from iGL map	3	16.608	1264	5393607	1.52e-19	yes	No Minor Homozygous	0	M	2	2	1	0	0	0.0579414	0.347499
10287	-	SNP_FB_0514192	AX-115193383		Successfully placed via physical information	3	16.608	1265	5393744	1.52e-19	-	Other	1	C	1	1	1	1	1	0.0134963	0.66537
10288	-	SNP_FB_0514203	AX-115193384		Retained from iGL map	3	16.608	1266	5394847	1.52e-19	yes	PolyHighResolution	1	A	1	1	1	0	0	0.330869	0.965732
10289	-	SNP_FB_0514806	AX-115193385		Retained from iGL map	3	16.881	1267	5818869	8.23e-07	-	PolyHighResolution	1	A	0	0	0	2	1	0.316829	0.982801
1219	3364	RosBREEDSNP_SNP_AG_7146440_Lg3_01493_MAF20_MDP0000315272_exon4	AX-115193393		Retained from iGL map	3	16.881	1268	5818989	1.52e-19	yes	PolyHighResolution	1	A	1	1	1	0	0	0.365664	0.993653
10291	-	SNP_FB_0514810	AX-115193387		Retained from iGL map	3	16.881	1269	5819847	1.52e-19	yes	PolyHighResolution	1	A	1	1	1	2	2	0.316921	0.871569
10294	-	SNP_FB_0514815	AX-115193390		Retained from iGL map	3	16.881	1270	5820919	1.71e-15	-	BBvarianceX	1	C	1	1	0	0	0	0.140804	0.964451
10295	-	SNP_FB_0514816	AX-115193391		Retained from iGL map	3	16.881	1271	5821100	1.52e-19	-	Other	1	C	1	1	1	2	2	0.293024	0.993894
1221	3366	RosBREEDSNP_SNP_AG_7171067_Lg3_01493_MAF50_357233_exon1	AX-115182344		Retained from iGL map	3	16.892	1272	5844897	1.52e-19	yes	PolyHighResolution	1	A	2	2	1	0	0	0.469969	0.835759
1930	5189	RosBREEDSNP_SNP_CT_7178316_Lg3_01493_MAF30_1666882_exon4	AX-105176091		Retained from iGL map	3	16.892	1273	5852144	1.52e-19	yes	PolyHighResolution	1	A	1	1	1	0	0	0.194812	0.992999
325	428	GDsnp01493	AX-115182047		Retained from iGL map	3	16.892	1274	5853732	1.52e-19	yes	PolyHighResolution	1	A	1	1	1	0	0	0.312214	0.978688
10297	-	SNP_FB_0515428	AX-115193394		Retained from iGL map	3	18.109	1275	6157755	1.52e-19	yes	PolyHighResolution	1	A	1	1	1	0	0	0.466378	0.91831
10298	-	SNP_FB_0515431	AX-115193395		Retained from iGL map	3	18.109	1276	6158102	1.52e-19	yes	PolyHighResolution	1	A	1	1	1	0	0	0.463641	0.990088
10300	-	SNP_FB_0515435	AX-115193397		Retained from iGL map	3	18.109	1277	6158584	1.52e-19	yes	PolyHighResolution	1	A	1	1	1	1	0	0.298804	0.964871
10302	-	SNP_FB_0515442	AX-115193399		Retained from iGL map	3	18.109	1278	6160398	1.52e-19	yes	PolyHighResolution	1	A	1	1	1	1	1	0.433588	0.993415
10303	-	SNP_FB_0515444	AX-115193400		Retained from iGL map	3	18.109	1279	6160734	1.52e-19	yes	PolyHighResolution	1	A	1	1	1	0	0	0.390359	0.992577
10304	-	SNP_FB_0515445	AX-115193401		Retained from iGL map	3	18.109	1280	6160952	1.52e-19	-	PolyHighResolution	0	K	1	1	1	2	2	0.431416	0.993533
10305	-	SNP_FB_0515932	AX-115193405		Successfully placed via physical information	3	18.926	1281	6520092	1.52e-19	yes	UnexpectedHeterozygosity	1	A	1	1	1	1	0	0.0122044	0.48611
10306	-	SNP_FB_0515934	AX-115193406		Retained from iGL map	3	18.926	1282	6520282	1.52e-19	yes	PolyHighResolution	1	A	1	1	1	1	1	0.398443	0.971898
10307	-	SNP_FB_0515937	AX-115193407		Retained from iGL map	3	18.926	1283	6520716	1.52e-19	yes	PolyHighResolution	1	A	2	1	1	0	0	0.249549	0.754915
10309	-	SNP_FB_0515956	AX-115193409		Retained from iGL map	3	18.926	1284	6526057	1.52e-19	-	PolyHighResolution	0	J	1	1	1	2	2	0.301254	0.997648
10312	-	SNP_FB_0515965	AX-115193412		Retained from iGL map	3	18.926	1285	6527960	1.52e-19	-	PolyHighResolution	1	A	1	1	1	0	0	0.275051	0.965444
10313	-	SNP_FB_0516373	AX-115193417		Successfully placed via physical information	3	19.94	1286	7021309	1.52e-19	yes	UnexpectedHeterozygosity	1	A	1	1	1	0	0	0.024058	0.641756
10316	-	SNP_FB_0516380	AX-115193420		Retained from iGL map	3	19.943	1287	7022668	1.52e-19	-	AAvarianceX	1	A	1	1	1	3	2	0.147389	0.943345
10317	-	SNP_FB_0516384	AX-115193421		Retained from iGL map	3	19.943	1288	7023468	1.52e-19	-	CallRateBelowThreshold	0	J	1	1	1	0	0	0.301695	0.971329
10318	-	SNP_FB_0516385	AX-115193422		Retained from iGL map	3	19.943	1289	7023906	1.52e-19	yes	PolyHighResolution	1	A	1	1	1	4	2	0.497323	0.963718
10319	-	SNP_FB_0516386	AX-115193423		Retained from iGL map	3	19.943	1290	7024447	1.52e-19	-	Off Target Variant	0	P	1	1	1	1	1	0.403696	0.986277
10320	-	SNP_FB_0516392	AX-115193424		Retained from iGL map	3	19.943	1291	7025358	1.52e-19	yes	PolyHighResolution	1	A	1	1	1	6	1	0.33469	0.989479
10321	-	SNP_FB_0516397	AX-115193425		Retained from iGL map	3	19.943	1292	7029133	1.52e-19	yes	PolyHighResolution	1	B	2	1	1	0	0	0.275777	0.70462
10322	-	SNP_FB_0516399	AX-115193426		Retained from iGL map	3	19.943	1293	7029688	1.52e-19	yes	PolyHighResolution	1	A	2	2	1	0	0	0.119817	0.986567
1953	5247	RosBREEDSNP_SNP_CT_8503130_Lg3_RosCOS3572_MAF40_6179_exon1	AX-115182553		Retained from iGL map	3	20.027	1294	7072344	1.52e-19	yes	PolyHighResolution	1	A	1	1	1	0	0	0.291423	0.936916
1253	3445	RosBREEDSNP_SNP_AG_8507285_Lg3_RosCOS3572_MAF20_793561_exon1	AX-105198343		Retained from iGL map	3	20.027	1295	7076499	1.52e-19	yes	PolyHighResolution	1	A	1	1	1	0	0	0.0731366	0.982204
1954	5249	RosBREEDSNP_SNP_CT_8516804_Lg3_RosCOS3572_MAF30_324882_exon1	AX-115182554		Retained from iGL map	3	20.027	1296	7086019	1.52e-19	yes	PolyHighResolution	1	A	1	1	1	0	0	0.493769	0.971972
15832	-	SNP_FB_0966303	AX-115193255		Successfully placed via physical information	3	21.026	1297	7394930	1.52e-19	-	PolyHighResolution	0	J	1	1	1	0	0	0.0169549	0.409793
15833	-	SNP_FB_0966311	AX-115193256		Retained from iGL map	3	21.041	1298	7399713	1.52e-19	-	Off Target Variant	0	J	1	1	1	3	2	0.0269949	0.860603
15834	-	SNP_FB_0966313	AX-115193257		Retained from iGL map	3	21.041	1299	7400125	1.52e-19	-	AAvarianceY	0	J	1	1	1	2	2	0.217129	0.96738
15835	-	SNP_FB_0966316	AX-115193259		Retained from iGL map	3	21.041	1300	7400692	1.52e-19	-	Other	0	J	1	1	1	3	1	0.406918	0.990357
15836	-	SNP_FB_0966321	AX-115193260		Retained from iGL map	3	21.041	1301	7401856	1.52e-19	-	Other	0	J	1	1	1	1	1	0.427482	0.994863
10323	-	SNP_FB_0516970	AX-115193431		Retained from iGL map	3	21.052	1302	7422519	1.52e-19	yes	PolyHighResolution	1	A	1	1	1	0	0	0.0714649	0.599883
10327	-	SNP_FB_0516977	AX-115193435		Successfully placed via physical information	3	21.052	1303	7427575	1.52e-19	yes	PolyHighResolution	1	A	1	1	1	1	1	0.0150013	0.492736
10329	-	SNP_FB_0516982	AX-115193437		Retained from iGL map	3	21.052	1304	7428882	1.52e-19	-	PolyHighResolution	1	A	1	1	1	1	1	0.168236	0.983388
10330	-	SNP_FB_0517251	AX-115193441		Retained from iGL map	3	21.929	1305	7758640	1.52e-19	-	AAvarianceY	0	K	1	1	1	2	2	0.191251	0.990655
10333	-	SNP_FB_0517256	AX-115193444		Retained from iGL map	3	21.929	1306	7760631	1.52e-19	-	PolyHighResolution	1	A	1	1	1	3	1	0.051768	0.560729
1968	5276	RosBREEDSNP_SNP_CT_9091637_Lg3_RosCOS449_MAF40_1667685_exon1	AX-115193451		Retained from iGL map	3	21.929	1307	7763007	1.52e-19	yes	PolyHighResolution	1	A	1	1	1	1	0	0.490079	0.982858
2706	7147	RosBREEDSNP_SNP_GT_9093756_Lg3_RosCOS449_MAF20_570407_exon1	AX-105199850		Retained from iGL map	3	21.929	1308	7765126	1.52e-19	yes	PolyHighResolution	1	A	1	1	1	0	0	0.272577	0.972385
3174	8352	RosBREEDSNP_SNP_TC_9101679_Lg3_RosCOS449_MAF30_519186_exon1	AX-115182918		Retained from iGL map	3	21.929	1309	7773051	1.52e-19	-	PolyHighResolution	1	A	1	1	1	2	1	0.256643	0.959747
1267	3475	RosBREEDSNP_SNP_AG_9121744_Lg3_RosCOS449_MAF10_491206_exon2	AX-115182361		Retained from iGL map	3	21.952	1310	7803005	1.52e-19	-	ABvarianceX	1	A	1	1	1	1	1	0.124395	0.962107
1452	3943	RosBREEDSNP_SNP_CA_9464559_Lg3_02195_MAF10_1626126_exon1	AX-105188366		Retained from iGL map	3	22.211	1311	8148076	1.52e-19	yes	No Minor Homozygous	1	A	1	1	1	0	0	0.0377574	0.628659
1271	3494	RosBREEDSNP_SNP_AG_9544220_Lg3_02195_MAF50_1685314_exon2	AX-105180852		Retained from iGL map	3	22.481	1312	No_hits	-	-	PolyHighResolution	1	B	0	0	0	-	-	0.295419	0.965942
10337	-	SNP_FB_0518011	AX-115193457		Retained from iGL map	3	22.594	1313	8205566	1.52e-19	-	PolyHighResolution	1	B	1	1	1	1	1	0.295082	1
10339	-	SNP_FB_0518016	AX-115193459		Retained from iGL map	3	22.594	1314	8206600	1.52e-19	yes	PolyHighResolution	1	A	1	1	1	0	0	0.298118	0.954325
15838	-	SNP_FB_0966546	AX-115193276		Retained from iGL map	3	23.032	1315	8303443	1.52e-19	-	PolyHighResolution	1	B	2	2	2	0	0	0.462853	0.9994
15840	-	SNP_FB_0966555	AX-115193278		Retained from iGL map	3	23.032	1316	8305877	1.52e-19	yes	PolyHighResolution	1	A	2	2	2	0	0	0.261578	0.973128
15841	-	SNP_FB_0966558	AX-115193279		Retained from iGL map	3	23.032	1317	8306673	1.52e-19	-	PolyHighResolution	0	J	2	2	1	1	1	0.250085	0.979907
15842	-	SNP_FB_0966560	AX-115193280		Retained from iGL map	3	23.032	1318	8307007	1.52e-19	yes	PolyHighResolution	1	B	2	2	2	0	0	0.322834	0.955569
15843	-	SNP_FB_0966561	AX-115193281		Successfully placed via physical information	3	23.033	1319	8307173	1.52e-19	yes	PolyHighResolution	1	A	2	2	2	2	1	0.023318	0.612794
17903	-	SNP_FB_1115015	AX-115194004		Retained from iGL map	3	23.981	1320	8614088	1.52e-19	yes	PolyHighResolution	1	A	2	1	1	0	0	0.360249	0.989579
17904	-	SNP_FB_1115016	AX-115194005		Retained from iGL map	3	23.981	1321	8614133	1.52e-19	yes	PolyHighResolution	1	A	1	1	1	0	0	0.0394402	0.57884
17907	-	SNP_FB_1115033	AX-115194008		Retained from iGL map	3	23.981	1322	8617117	1.52e-19	-	PolyHighResolution	0	J	2	1	1	4	2	0.305594	0.723658
17409	-	SNP_FB_1088351	AX-115193237		Successfully placed via physical information	3	23.998	1323	8767161	1.52e-19	-	PolyHighResolution	1	A	2	1	1	0	0	0.0278562	0.464103
17410	-	SNP_FB_1088358	AX-115193239		Retained from iGL map	3	24.032	1324	8769263	1.52e-19	yes	PolyHighResolution	1	C	1	1	1	0	0	0.344577	0.97385
17411	-	SNP_FB_1088361	AX-115193240		Retained from iGL map	3	24.032	1325	8772935	1.52e-19	yes	PolyHighResolution	1	A	2	2	1	0	0	0.387208	0.985722
3346	8774	RosBREEDSNP_SNP_TG_9950780_Lg3_01990_MAF20_1650542_exon1	AX-105181139		Retained from iGL map	3	24.109	1326	8821263	8.28e-18	-	Other	0	J	1	1	1	1	1	0.0769231	0.861975
10342	-	SNP_FB_0518713	AX-115193463		Retained from iGL map	3	24.109	1327	8822734	1.52e-19	yes	PolyHighResolution	1	A	2	1	1	0	0	0.343599	0.974863
10343	-	SNP_FB_0518717	AX-115193464		Successfully placed via physical information	3	24.109	1328	8823485	1.52e-19	-	UnexpectedHeterozygosity	1	A	2	2	1	0	0	0.0119562	0.542708
10344	-	SNP_FB_0518719	AX-115193465		Retained from iGL map	3	24.109	1329	8824077	1.52e-19	yes	PolyHighResolution	1	A	1	1	1	0	0	0.343774	0.928335
10346	-	SNP_FB_0518723	AX-115193467		Retained from iGL map	3	24.109	1330	8825299	1.52e-19	yes	PolyHighResolution	1	A	1	1	1	0	0	0.342642	0.977695
2529	6728	RosBREEDSNP_SNP_GA_9966749_Lg3_01990_MAF10_266458_exon1	AX-105212140		Retained from iGL map	3	24.225	1331	phys_lg_mismatch	-	-	PolyHighResolution	1	A	1	1	0	-	-	0.0455123	0.479819
10349	-	SNP_FB_0519392	AX-115193470		Retained from iGL map	3	24.822	1332	9197821	1.52e-19	yes	PolyHighResolution	1	A	1	1	1	0	0	0.337363	0.983059
10351	-	SNP_FB_0519397	AX-115193473		Retained from iGL map	3	24.822	1333	9198539	1.52e-19	yes	UnexpectedHeterozygosity	1	A	1	1	1	1	0	0.0831423	0.972041
10352	-	SNP_FB_0519398	AX-115193474		Retained from iGL map	3	24.822	1334	9199090	1.52e-19	yes	PolyHighResolution	1	A	1	1	1	0	0	0.313199	0.98652
10353	-	SNP_FB_0519403	AX-115193475		Retained from iGL map	3	24.822	1335	9200583	1.52e-19	yes	PolyHighResolution	1	A	1	1	1	0	0	0.336343	0.975557
10354	-	SNP_FB_0519418	AX-115193477		Retained from iGL map	3	24.822	1336	9203285	1.52e-19	yes	PolyHighResolution	1	A	1	1	1	0	0	0.431355	0.96013
10357	-	SNP_FB_0519976	AX-115193480		Retained from iGL map	3	26.352	1337	9545225	1.52e-19	yes	PolyHighResolution	1	A	2	1	1	0	0	0.342857	0.955459
2532	6734	RosBREEDSNP_SNP_GT_10498941_Lg3_00194_MAF10_MDP0000276307_exon2	AX-105216944		Retained from iGL map	3	26.352	1338	9547472	8.28e-18	yes	No Minor Homozygous	1	A	1	1	1	1	0	0.0537854	0.894173
10358	-	SNP_FB_0519985	AX-115193481		Retained from iGL map	3	26.352	1339	9547914	1.52e-19	yes	PolyHighResolution	1	A	1	1	1	0	0	0.298855	0.944758
10359	-	SNP_FB_0519986	AX-115193482		Retained from iGL map	3	26.352	1340	9548107	1.52e-19	yes	No Minor Homozygous	1	A	1	1	1	0	0	0.0507634	0.932138
10360	-	SNP_FB_0519988	AX-115193483		Retained from iGL map	3	26.352	1341	9548650	1.52e-19	yes	PolyHighResolution	1	A	1	1	1	0	0	0.376684	0.961968
3192	8396	RosBREEDSNP_SNP_TG_10518958_Lg3_00194_MAF10_109422_exon1	AX-115182926		Retained from iGL map	3	26.76	1342	9570017	1.52e-19	yes	PolyHighResolution	1	D	1	1	1	1	0	0.0686848	0.502923
3193	8397	RosBREEDSNP_SNP_TG_10540206_Lg3_00194_MAF20_346466_exon1	AX-115182927		Retained from iGL map	3	26.76	1343	9591020	1.52e-19	yes	PolyHighResolution	1	A	1	1	1	0	0	0.0958991	0.929752
1989	5345	RosBREEDSNP_SNP_GA_10707191_Lg3_00874_MAF50_1649316_exon1	AX-105175016		Retained from iGL map	3	27.495	1344	8985853	1.52e-19	-	PolyHighResolution	1	A	1	1	1	1	1	0.44696	0.992537
229	310	GDsnp00874	AX-105207194		Retained from iGL map	3	27.495	1345	8988931	8.28e-18	yes	PolyHighResolution	1	A	1	1	1	1	0	0.398294	0.987154
83	134	GDsnp00194	AX-115181966		Retained from iGL map	3	27.857	1346	10012567	8.28e-18	yes	PolyHighResolution	1	A	1	1	1	2	2	0.497709	0.987786
15850	-	SNP_FB_0967952	AX-115193306		Retained from iGL map	3	27.946	1347	10029332	1.52e-19	yes	PolyHighResolution	1	A	2	2	2	0	0	0.400204	0.680643
15852	-	SNP_FB_0967968	AX-115193308		Retained from iGL map	3	27.946	1348	10032597	1.52e-19	yes	PolyHighResolution	1	A	1	1	1	0	0	0.432697	0.99947
15853	-	SNP_FB_0967988	AX-115193309		Retained from iGL map	3	27.946	1349	10035817	1.52e-19	-	Other	0	L	3	1	1	0	0	0.0354117	0.444931
15251	-	SNP_FB_0909627	AX-115189887		Retained from iGL map	3	27.959	1350	10283750	1.52e-19	-	CallRateBelowThreshold	0	J	4	2	2	0	0	0.438956	0.902043
15252	-	SNP_FB_0909632	AX-115189888		Successfully placed via physical information	3	27.959	1351	10284568	1.52e-19	yes	No Minor Homozygous	1	A	1	1	1	1	0	0.000890359	0.0330351
15253	-	SNP_FB_0909633	AX-115189889		Retained from iGL map	3	27.959	1352	10284799	1.52e-19	-	PolyHighResolution	1	B	1	1	1	0	0	0.400127	0.987329
1475	3992	RosBREEDSNP_SNP_CT_11552808_Lg3_02220_MAF20_MDP0000197315_exon2	AX-105183833		Retained from iGL map	3	28.891	1353	10893342	1.52e-19	yes	PolyHighResolution	1	A	1	1	1	0	0	0.388818	0.98298
10376	-	SNP_FB_0522112	AX-115193501		Retained from iGL map	3	29.076	1354	10896906	1.52e-19	yes	PolyHighResolution	1	A	1	1	1	0	0	0.46059	0.993053
2731	7209	RosBREEDSNP_SNP_TC_11572647_Lg3_02220_MAF50_MDP0000570186_exon1	AX-105175409		Retained from iGL map	3	29.076	1355	10913280	1.52e-19	yes	PolyHighResolution	1	A	1	1	1	0	0	0.400687	0.942015
15546	-	SNP_FB_0938085	AX-115192049		Successfully placed via physical information	3	29.596	1356	11115384	1.52e-19	-	No Minor Homozygous	0	K	4	4	3	1	1	0.0194915	0.250927
1483	4011	RosBREEDSNP_SNP_CT_11933435_Lg3_01885_MAF20_MDP0000884780_exon1	AX-105187988		Retained from iGL map	3	29.91	1357	11237485	1.52e-19	yes	PolyHighResolution	1	A	1	1	1	0	0	0.100509	0.946463
17413	-	SNP_FB_1088745	AX-115193243		Retained from iGL map	3	30.044	1358	11264408	1.52e-19	-	PolyHighResolution	1	B	1	1	1	0	0	0.462314	0.990987
17414	-	SNP_FB_1088748	AX-115193244		Retained from iGL map	3	30.044	1359	11264933	1.52e-19	-	PolyHighResolution	1	A	1	1	1	0	0	0.371534	0.959582
3198	8413	RosBREEDSNP_SNP_TG_11994788_Lg3_01885_MAF30_511837_exon1	AX-105212991		Retained from iGL map	3	30.108	1360	11303336	1.52e-19	yes	PolyHighResolution	1	B	1	1	1	0	0	0.469596	0.994057
10377	-	SNP_FB_0522930	AX-115193502		Retained from iGL map	3	30.108	1361	11304586	1.52e-19	-	PolyHighResolution	0	M	1	1	1	1	1	0.378305	1
10378	-	SNP_FB_0522934	AX-115193504		Retained from iGL map	3	30.108	1362	11305448	1.52e-19	yes	PolyHighResolution	1	A	1	1	1	0	0	0.465912	0.893095
10380	-	SNP_FB_0522937	AX-115193506		Retained from iGL map	3	30.108	1363	11306529	1.52e-19	yes	PolyHighResolution	1	C	2	1	1	0	0	0.41405	0.964387
10381	-	SNP_FB_0522939	AX-115193507		Retained from iGL map	3	30.108	1364	11306945	1.52e-19	-	No Minor Homozygous	1	A	2	2	1	0	0	0.0476069	0.638795
10382	-	SNP_FB_0522941	AX-115193508		Retained from iGL map	3	30.108	1365	11307614	1.52e-19	yes	PolyHighResolution	1	A	1	1	1	0	0	0.0634537	0.987755
10384	-	SNP_FB_0523602	AX-115193510		Retained from iGL map	3	30.337	1366	11644047	1.52e-19	-	Off Target Variant	0	N	1	1	1	5	5	0.0897828	0.804122
10389	-	SNP_FB_0523626	AX-115193515		Retained from iGL map	3	30.337	1367	11647739	1.52e-19	-	No Minor Homozygous	0	O	1	1	1	1	1	0.340339	0.999215
10392	-	SNP_FB_0524740	AX-115193518		Retained from iGL map	3	31.154	1368	12174507	1.52e-19	-	PolyHighResolution	1	B	1	1	1	0	0	0.218212	0.964687
10393	-	SNP_FB_0524741	AX-115193519		Retained from iGL map	3	31.154	1369	12174519	1.52e-19	yes	PolyHighResolution	1	A	1	1	1	0	0	0.317384	0.990121
10394	-	SNP_FB_0524745	AX-115193520		Retained from iGL map	3	31.156	1370	12175441	1.52e-19	-	PolyHighResolution	0	J	1	1	1	0	0	0.30499	0.990202
10395	-	SNP_FB_0524762	AX-115193521		Retained from iGL map	3	31.16	1371	12178006	1.52e-19	yes	PolyHighResolution	1	A	1	1	1	0	0	0.456879	0.708378
467	610	GDsnp02020	AX-105199186		Retained from iGL map	3	31.16	1372	12178075	1.52e-19	yes	PolyHighResolution	1	B	1	1	1	0	0	0.318634	0.993278
10396	-	SNP_FB_0524775	AX-115193522		Retained from iGL map	3	31.164	1373	12180792	1.52e-19	yes	PolyHighResolution	1	A	1	1	1	0	0	0.456245	0.956442
10397	-	SNP_FB_0524777	AX-115193523		Retained from iGL map	3	31.165	1374	12181118	1.52e-19	yes	PolyHighResolution	1	A	1	1	1	0	0	0.298449	1
2029	5459	RosBREEDSNP_SNP_GA_12760479_Lg3_02020_MAF50_1633838_exon4	AX-105201450		Retained from iGL map	3	31.203	1375	12205779	1.52e-19	yes	PolyHighResolution	1	A	2	2	2	0	0	0.3691	0.930936
13267	-	SNP_FB_0739977	AX-115197928		Retained from iGL map	3	31.468	1376	12376582	1.52e-19	yes	PolyHighResolution	1	A	1	1	1	4	4	0.219388	0.626993
13263	-	SNP_FB_0739943	AX-115197924		Retained from iGL map	3	31.468	1377	12383160	1.52e-19	-	PolyHighResolution	0	J	1	1	1	0	0	0.332091	0.985971
13262	-	SNP_FB_0739942	AX-115197923		Retained from iGL map	3	31.468	1378	12383220	1.52e-19	yes	PolyHighResolution	1	A	1	1	1	0	0	0.322848	0.991788
10398	-	SNP_FB_0525277	AX-115193524		Retained from iGL map	3	31.506	1379	12560359	1.52e-19	-	Other	0	J	1	1	1	0	0	0.307119	0.992125
10399	-	SNP_FB_0525284	AX-115193526		Retained from iGL map	3	31.506	1380	12562257	1.52e-19	yes	UnexpectedHeterozygosity	1	A	1	1	1	0	0	0.0813628	0.515427
10401	-	SNP_FB_0525289	AX-115193528		Retained from iGL map	3	31.506	1381	12564081	1.52e-19	-	No Minor Homozygous	0	L	1	1	1	0	0	0.30837	0.981338
9366	-	SNP_FB_0441679	AX-115183735		Retained from iGL map	3	31.576	1382	12579254	1.52e-19	-	Other	0	J	1	1	1	2	2	0.0915565	0.651359
1519	4077	RosBREEDSNP_SNP_CT_13512352_Lg3_57248__57248_exon1	AX-105178817		Retained from iGL map	3	31.88	1383	12809931	1.52e-19	yes	PolyHighResolution	1	C	1	1	1	0	0	0.306299	0.994621
10403	-	SNP_FB_0526081	AX-115193538		Retained from iGL map	3	32.681	1384	13038799	1.52e-19	yes	PolyHighResolution	1	A	1	1	1	3	3	0.0861104	0.487025
10404	-	SNP_FB_0526085	AX-115193540		Retained from iGL map	3	32.681	1385	13039469	1.52e-19	yes	PolyHighResolution	1	A	1	1	1	0	0	0.374046	0.9767
10405	-	SNP_FB_0526094	AX-115193541		Retained from iGL map	3	32.681	1386	13041017	1.71e-15	-	PolyHighResolution	1	A	2	2	0	2	2	0.373194	0.569089
10406	-	SNP_FB_0526105	AX-115193542		Retained from iGL map	3	32.681	1387	13044010	1.52e-19	yes	PolyHighResolution	1	C	1	1	1	0	0	0.321155	0.97396
10408	-	SNP_FB_0526121	AX-115193544		Retained from iGL map	3	32.681	1388	13046521	1.52e-19	-	CallRateBelowThreshold	0	J	1	1	1	2	0	0.369304	0.799874
10410	-	SNP_FB_0526347	AX-115193554		Retained from iGL map	3	32.802	1389	13154785	1.52e-19	-	MonoHighResolution	0	L	1	1	1	0	0	0.313623	0.978943
6570	-	SNP_FB_0226247	AX-115188614		Retained from iGL map	3	32.894	1390	13237038	1.52e-19	yes	PolyHighResolution	1	B	1	1	1	0	0	0.391377	0.989759
6571	-	SNP_FB_0226249	AX-115188615		Retained from iGL map	3	32.894	1391	13237288	1.52e-19	yes	PolyHighResolution	1	B	1	1	1	1	1	0.302638	0.98955
6572	-	SNP_FB_0226250	AX-115188616		Retained from iGL map	3	32.894	1392	13237503	1.52e-19	yes	PolyHighResolution	1	A	1	1	1	0	0	0.36956	0.995142
6573	-	SNP_FB_0226262	AX-115188617		Retained from iGL map	3	32.894	1393	13238555	1.52e-19	yes	PolyHighResolution	1	A	1	1	1	0	0	0.44265	0.951442
10414	-	SNP_FB_0526748	AX-115193558		Retained from iGL map	3	33.491	1394	13516787	1.52e-19	yes	PolyHighResolution	1	A	1	1	1	1	1	0.448232	0.941336
2054	5533	RosBREEDSNP_SNP_GA_14445035_Lg3_01124_MAF50_530134_exon1	NA		Retained from iGL map	3	33.491	1395	13517207	1.52e-19	#N/A	#N/A	0	R	2	2	1	0	0	0.455137	0.809781
10415	-	SNP_FB_0526754	AX-115193560		Retained from iGL map	3	33.491	1396	13519296	1.52e-19	yes	PolyHighResolution	1	B	1	1	1	0	0	0.2465	0.996048
10416	-	SNP_FB_0526756	AX-115193561		Successfully placed via physical information	3	33.491	1397	13520722	1.52e-19	yes	UnexpectedHeterozygosity	1	A	2	1	1	0	0	0.0103001	0.340796
2055	5534	RosBREEDSNP_SNP_GA_14457107_Lg3_01124_MAF40_MDP0000155390_exon1	AX-115182587		Retained from iGL map	3	33.491	1398	13529300	1.52e-19	yes	PolyHighResolution	1	A	1	1	1	0	0	0.273143	0.983867
10422	-	SNP_FB_0528100	AX-115193569		Retained from iGL map	3	34.548	1399	14389604	1.52e-19	yes	PolyHighResolution	1	A	3	2	2	0	0	0.232976	0.896739
10424	-	SNP_FB_0528607	AX-115193571		Retained from iGL map	3	34.642	1400	14509744	1.52e-19	yes	PolyHighResolution	1	A	1	1	1	0	0	0.283787	0.980469
10425	-	SNP_FB_0528609	AX-115193572		Retained from iGL map	3	34.642	1401	14510264	1.52e-19	yes	PolyHighResolution	1	B	1	1	1	0	0	0.46146	1
10426	-	SNP_FB_0528610	AX-115193573		Retained from iGL map	3	34.642	1402	14511005	1.52e-19	-	BBvarianceY	1	C	1	1	1	1	1	0.193561	0.982898
10428	-	SNP_FB_0528613	AX-115193575		Retained from iGL map	3	34.642	1403	14511877	1.52e-19	-	PolyHighResolution	1	A	1	1	1	0	0	0.31045	0.992316
2074	5579	RosBREEDSNP_SNP_GA_15329250_Lg3_02546_MAF20_MDP0000316658_exon2	AX-105220754		Retained from iGL map	3	34.642	1404	14513103	1.52e-19	yes	PolyHighResolution	1	A	1	1	1	1	1	0.219204	0.997604
10429	-	SNP_FB_0528620	AX-115193577		Retained from iGL map	3	34.642	1405	14513421	1.52e-19	-	PolyHighResolution	0	M	1	1	1	3	2	0.223926	0.929439
10431	-	SNP_FB_0528626	AX-115193579		Retained from iGL map	3	34.642	1406	14515643	1.52e-19	-	PolyHighResolution	0	K	1	1	1	2	2	0.300508	0.988607
532	691	GDsnp02546	AX-105181643		Retained from iGL map	3	34.829	1407	No_hits	-	yes	PolyHighResolution	1	D	0	0	0	-	-	0.180061	0.90023
839	2459	RosBREEDSNP_SNP_AG_15369623_Lg3_02546_MAF40_1618444_exon2	AX-115182225		Retained from iGL map	3	34.829	1408	No_hits	-	yes	PolyHighResolution	1	A	0	0	0	-	-	0.263037	0.982468
16074	-	SNP_FB_0989070	AX-115194976		Retained from iGL map	3	35.053	1409	14810343	1.52e-19	-	CallRateBelowThreshold	0	K	1	1	1	1	1	0.0988136	0.975049
16075	-	SNP_FB_0989074	AX-115194977		Retained from iGL map	3	35.053	1410	14810747	1.52e-19	yes	PolyHighResolution	1	A	1	1	1	1	1	0.498474	0.993352
16076	-	SNP_FB_0989077	AX-115194978		Retained from iGL map	3	35.053	1411	14811746	1.52e-19	yes	PolyHighResolution	1	A	1	1	1	0	0	0.123917	0.957842
16078	-	SNP_FB_0989088	AX-115194981		Retained from iGL map	3	35.053	1412	14816675	1.52e-19	yes	PolyHighResolution	0	M	1	1	1	0	0	0.102508	0.9935
16080	-	SNP_FB_0989094	AX-115194983		Retained from iGL map	3	35.053	1413	14817160	1.52e-19	-	CallRateBelowThreshold	1	C	1	1	1	2	2	0.227121	0.982992
16081	-	SNP_FB_0989096	AX-115194984		Retained from iGL map	3	35.053	1414	14817604	1.52e-19	-	PolyHighResolution	1	C	1	1	1	2	1	0.247583	0.982375
16082	-	SNP_FB_0989098	AX-115194985		Retained from iGL map	3	35.053	1415	14817841	1.52e-19	-	AAvarianceX	1	C	1	1	1	0	0	0.113527	0.951013
13413	-	SNP_FB_0750664	AX-115198128		Retained from iGL map	3	35.299	1416	15053034	1.52e-19	-	PolyHighResolution	0	K	1	1	1	0	0	0.102677	0.991102
13412	-	SNP_FB_0750662	AX-115198127		Retained from iGL map	3	35.299	1417	15053584	1.52e-19	yes	PolyHighResolution	1	A	1	1	1	0	0	0.0849298	0.462985
13411	-	SNP_FB_0750661	AX-115198126		Successfully placed via physical information	3	35.299	1418	15053801	1.52e-19	yes	No Minor Homozygous	1	A	1	1	1	0	0	0.00292621	0.0654771
13410	-	SNP_FB_0750655	AX-115198125		Retained from iGL map	3	35.299	1419	15055515	1.52e-19	-	PolyHighResolution	1	A	1	1	1	0	0	0.400891	0.994805
10448	-	SNP_FB_0529527	AX-115193602		Retained from iGL map	3	36.196	1420	15701196	8.28e-18	-	Other	0	J	1	1	1	1	1	0.10183	0.995327
10446	-	SNP_FB_0529522	AX-115193599		Retained from iGL map	3	36.196	1421	15897737	1.52e-19	-	PolyHighResolution	0	J	1	1	1	0	0	0.297466	0.859807
5913	-	SNP_FB_0177204	AX-115187657		Successfully placed via physical information	3	36.389	1422	16449935	1.52e-19	-	AAvarianceY	1	A	11	3	1	0	0	0.0488798	0.437674
856	2500	RosBREEDSNP_SNP_AG_16704372_Lg3_14441__14441_exon1	AX-105190255		Retained from iGL map	3	36.425	1423	16553197	1.52e-19	-	PolyHighResolution	1	D	1	1	1	0	0	0.371311	0.975639
2805	7401	RosBREEDSNP_SNP_TC_16704383_Lg3_14441_MAF20_14441_exon1	AX-105190163		Retained from iGL map	3	36.425	1424	16553208	1.52e-19	-	No Minor Homozygous	1	A	1	1	1	0	0	0.0936544	0.983678
3219	8468	RosBREEDSNP_SNP_TG_16704479_Lg3_14441_MAF40_14441_exon1	AX-115193613		Retained from iGL map	3	36.425	1425	16553304	1.52e-19	yes	PolyHighResolution	1	A	1	1	1	0	0	0.238683	0.89852
10452	-	SNP_FB_0529680	AX-115193608		Retained from iGL map	3	36.425	1426	16553427	1.52e-19	-	CallRateBelowThreshold	0	K	1	1	1	2	1	0.401934	0.973272
658	1952	RosBREEDSNP_SNP_AC_16948009_Lg3_00921_MAF50_1682392_exon1	AX-105208450		Retained from iGL map	3	37.255	1427	16817860	1.52e-19	yes	PolyHighResolution	1	A	1	1	1	0	0	0.250064	0.988881
240	322	GDsnp00921	AX-105199754		Retained from iGL map	3	37.255	1428	16844782	1.52e-19	-	PolyHighResolution	1	C	1	1	1	1	1	0.175242	0.95609
864	2512	RosBREEDSNP_SNP_AG_16988161_Lg3_00921_MAF20_MDP0000188581_exon2	AX-105201950		Retained from iGL map	3	37.255	1429	16849461	1.52e-19	yes	PolyHighResolution	1	A	1	1	1	0	0	0.0964131	0.90144
2097	5627	RosBREEDSNP_SNP_GA_16990247_Lg3_00921_MAF30_1662533_exon2	AX-105181147		Retained from iGL map	3	37.257	1430	16851730	1.52e-19	-	PolyHighResolution	0	K	2	1	1	2	2	0.135023	0.756401
10466	-	SNP_FB_0530629	AX-115193627		Retained from iGL map	3	37.386	1431	17047186	1.52e-19	yes	PolyHighResolution	1	B	1	1	1	4	4	0.0425369	0.480449
10468	-	SNP_FB_0530651	AX-115193630		Retained from iGL map	3	37.386	1432	17050520	1.52e-19	yes	PolyHighResolution	1	C	1	1	1	1	1	0.0663422	0.936039
15473	-	SNP_FB_0932246	AX-115191540		Retained from iGL map	3	37.479	1433	17241824	1.52e-19	yes	PolyHighResolution	1	A	1	1	1	0	0	0.119786	0.95922
1582	4262	RosBREEDSNP_SNP_CT_18379820_Lg3_02690_MAF20_MDP0000522401_exon2	AX-105184302		Retained from iGL map	3	37.479	1434	17355113	8.28e-18	-	Other	0	L	14	2	1	2	1	0.090678	0.843481
15860	-	SNP_FB_0970299	AX-115193414		Retained from iGL map	3	37.506	1435	17360368	1.52e-19	-	PolyHighResolution	0	K	1	1	1	1	1	0.0901389	0.996576
15861	-	SNP_FB_0970300	AX-115193415		Successfully placed via physical information	3	37.51	1436	17360687	1.52e-19	-	No Minor Homozygous	1	A	1	1	1	0	0	0.000127226	0.0642229
1583	4264	RosBREEDSNP_SNP_CT_18399291_Lg3_02690_MAF20_MDP0000659822_exon1	AX-115182454		Retained from iGL map	3	37.63	1437	17370222	1.52e-19	yes	UnexpectedHeterozygosity	1	A	1	1	1	0	0	0.106816	0.938501
9958	-	SNP_FB_0487698	AX-115192773		Retained from iGL map	3	37.899	1438	17736941	1.52e-19	-	PolyHighResolution	1	B	1	1	1	0	0	0.317837	0.925156
9959	-	SNP_FB_0487702	AX-115192774		Retained from iGL map	3	37.899	1439	17738446	1.52e-19	yes	PolyHighResolution	1	A	1	1	1	0	0	0.202696	0.925044
9962	-	SNP_FB_0487722	AX-115192777		Retained from iGL map	3	37.899	1440	17744646	1.52e-19	yes	PolyHighResolution	1	A	1	1	1	0	0	0.194812	0.991319
10491	-	SNP_FB_0531789	AX-115193654		Retained from iGL map	3	37.953	1441	18086885	1.52e-19	-	No Minor Homozygous	1	A	1	1	1	1	1	0.0715015	0.465067
10492	-	SNP_FB_0531790	AX-115193655		Retained from iGL map	3	37.953	1442	18086921	1.52e-19	-	AAvarianceX	1	B	1	1	1	0	0	0.0453388	0.541002
10493	-	SNP_FB_0531791	AX-115193656		Retained from iGL map	3	37.953	1443	18087156	1.52e-19	yes	PolyHighResolution	1	A	1	1	1	0	0	0.0655988	0.52947
10494	-	SNP_FB_0531792	AX-115193657		Retained from iGL map	3	37.953	1444	18087307	1.52e-19	-	PolyHighResolution	1	A	1	1	1	1	1	0.371443	0.987619
10495	-	SNP_FB_0531795	AX-115193658		Retained from iGL map	3	37.953	1445	18087884	1.52e-19	-	BBvarianceY	0	K	2	2	2	1	1	0.0305188	0.748768
15863	-	SNP_FB_0970328	AX-115193438		Retained from iGL map	3	37.956	1446	18153340	1.52e-19	yes	PolyHighResolution	1	A	1	1	1	1	0	0.146804	0.972188
2133	5701	RosBREEDSNP_SNP_GA_18978889_Lg3_02804_MAF50_501695_exon2	AX-115193450		Retained from iGL map	3	37.956	1447	18155208	1.52e-19	yes	PolyHighResolution	1	A	1	1	1	0	0	0.392037	0.979135
15865	-	SNP_FB_0970332	AX-115193440		Retained from iGL map	3	37.956	1448	18156671	1.52e-19	yes	PolyHighResolution	1	A	1	1	1	1	1	0.408397	0.993068
555	722	GDsnp02804	AX-115193449		Retained from iGL map	3	37.956	1449	18158259	1.52e-19	-	Off Target Variant	1	C	2	1	1	1	1	0.142475	0.948126
12768	-	SNP_FB_0702838	AX-115197163		Retained from iGL map	3	37.956	1450	18407243	1.52e-19	yes	PolyHighResolution	1	I	1	1	1	0	0	0.249491	1
12766	-	SNP_FB_0702811	AX-115197161		Retained from iGL map	3	37.956	1451	18413995	1.52e-19	-	PolyHighResolution	1	D	1	1	1	0	0	0.0409357	0.667729
15867	-	SNP_FB_0970428	AX-115193453		Retained from iGL map	3	38.048	1452	18729081	1.52e-19	-	No Minor Homozygous	1	A	1	1	1	3	2	0.0653944	0.738291
10496	-	SNP_FB_0532324	AX-115193659		Retained from iGL map	3	38.05	1453	18768688	1.52e-19	yes	PolyHighResolution	1	G	1	1	1	5	2	0.160122	0.97453
10497	-	SNP_FB_0532325	AX-115193660		Retained from iGL map	3	38.05	1454	18768857	1.52e-19	-	Other	1	C	1	1	1	1	1	0.105303	0.993813
10504	-	SNP_FB_0532568	AX-115193671		Retained from iGL map	3	38.474	1455	19007735	1.52e-19	-	PolyHighResolution	0	K	1	1	1	2	0	0.476949	0.958625
10505	-	SNP_FB_0532569	AX-115193672		Retained from iGL map	3	38.474	1456	19007867	1.52e-19	yes	PolyHighResolution	1	A	1	1	1	0	0	0.39534	0.998962
10506	-	SNP_FB_0532571	AX-115193673		Retained from iGL map	3	38.474	1457	19009384	1.52e-19	yes	PolyHighResolution	1	C	1	1	1	1	1	0.0960071	0.979113
10509	-	SNP_FB_0532580	AX-115193676		Retained from iGL map	3	38.474	1458	19011033	1.52e-19	-	Other	0	J	1	1	1	1	1	0.305338	0.94248
10511	-	SNP_FB_0532855	AX-115193678		Retained from iGL map	3	39.05	1459	19430996	1.52e-19	-	Other	0	J	1	1	1	2	2	0.154576	0.922819
10514	-	SNP_FB_0532869	AX-115193681		Retained from iGL map	3	39.05	1460	19437714	1.52e-19	yes	PolyHighResolution	1	A	1	1	1	0	0	0.26027	0.969719
10515	-	SNP_FB_0532870	AX-115193682		Retained from iGL map	3	39.05	1461	19437804	1.52e-19	yes	PolyHighResolution	1	A	1	1	1	0	0	0.488829	0.98719
10516	-	SNP_FB_0532871	AX-115193683		Retained from iGL map	3	39.05	1462	19437963	1.52e-19	yes	PolyHighResolution	1	A	1	1	1	0	0	0.128932	0.780262
10518	-	SNP_FB_0533167	AX-115193685		Retained from iGL map	3	39.528	1463	19722204	1.52e-19	yes	PolyHighResolution	1	A	1	1	1	1	0	0.255728	0.981536
10519	-	SNP_FB_0533170	AX-115193686		Retained from iGL map	3	39.528	1464	19723124	1.52e-19	-	AAvarianceY	0	J	1	1	1	0	0	0.46073	0.912823
10520	-	SNP_FB_0533171	AX-115193687		Retained from iGL map	3	39.528	1465	19723392	1.52e-19	-	CallRateBelowThreshold	0	K	1	1	1	0	0	0.460665	0.942038
10522	-	SNP_FB_0533178	AX-115193689		Retained from iGL map	3	39.528	1466	19724342	1.52e-19	yes	PolyHighResolution	1	B	1	1	1	0	0	0.491578	0.829377
10526	-	SNP_FB_0533202	AX-115193693		Retained from iGL map	3	39.528	1467	19726937	1.52e-19	yes	PolyHighResolution	1	G	1	1	1	0	0	0.0421334	0.646755
542	702	GDsnp02644	AX-115182112		Successfully placed via physical information	3	39.628	1468	phys_lg_mismatch	-	yes	PolyHighResolution	1	A	1	1	1	-	-	0.31258	0.924501
10550	-	SNP_FB_0534192	AX-115193718		Retained from iGL map	3	39.728	1469	18515667	1.52e-19	yes	PolyHighResolution	1	A	1	1	1	0	0	0.379166	0.98388
10549	-	SNP_FB_0534191	AX-115193717		Retained from iGL map	3	39.728	1470	18515905	1.52e-19	-	PolyHighResolution	1	C	1	1	1	0	0	0.0703466	0.745612
10548	-	SNP_FB_0534189	AX-115193716		Retained from iGL map	3	39.728	1471	18516031	1.52e-19	-	PolyHighResolution	1	A	2	1	1	0	0	0.445114	0.890889
10546	-	SNP_FB_0534182	AX-115193714		Successfully placed via physical information	3	39.728	1472	18520303	1.52e-19	-	No Minor Homozygous	1	H	1	1	1	1	1	0.000891947	0.363304
10545	-	SNP_FB_0534175	AX-115193713		Retained from iGL map	3	39.728	1473	18520911	1.52e-19	yes	PolyHighResolution	1	A	1	1	1	1	0	0.442283	0.979533
17899	-	SNP_FB_1114911	AX-115193891		Retained from iGL map	3	39.873	1474	21954460	1.52e-19	yes	PolyHighResolution	1	A	1	1	1	1	0	0.365776	0.99144
10262	-	SNP_FB_0511284	AX-115193354		Retained from iGL map	3	40.211	1475	22081578	1.52e-19	yes	PolyHighResolution	1	A	1	1	1	1	0	0.479908	0.96848
10561	-	SNP_FB_0535685	AX-115193755		Retained from iGL map	3	40.32	1476	22341432	1.52e-19	-	PolyHighResolution	1	A	1	1	1	1	1	0.0395242	0.554096
10562	-	SNP_FB_0535687	AX-115193756		Retained from iGL map	3	40.32	1477	22341673	1.52e-19	-	CallRateBelowThreshold	0	J	1	1	1	2	0	0.487462	0.980416
10565	-	SNP_FB_0535696	AX-115193759		Retained from iGL map	3	40.32	1478	22347248	1.52e-19	-	PolyHighResolution	1	B	1	1	1	0	0	0.0935747	0.993846
18012	8787	snpEB148130	AX-115182995		Successfully placed via physical information	3	40.519	1479	22385159	4.51e-16	-	PolyHighResolution	1	A	1	1	0	2	0	0.465349	0.679049
2181	5854	RosBREEDSNP_SNP_GA_23360673_Lg3_00663_MAF30_1631147_exon2	AX-105218114		Retained from iGL map	3	40.78	1480	22434831	1.52e-19	yes	PolyHighResolution	1	A	2	1	1	1	0	0.132409	0.909715
2891	7651	RosBREEDSNP_SNP_TC_24102468_Lg3_01728_MAF40_1669728_exon1	AX-115182838		Successfully placed via physical information	3	41.148	1481	23052473	1.52e-19	yes	PolyHighResolution	1	A	1	1	1	0	0	0.357888	0.963068
1646	4460	RosBREEDSNP_SNP_CT_24111076_Lg3_01728_MAF50_MDP0000322019_exon3	AX-105206593		Retained from iGL map	3	41.155	1482	23064570	1.52e-19	-	PolyHighResolution	1	A	1	1	1	0	0	0.4972	0.980395
10570	-	SNP_FB_0536351	AX-115193772		Retained from iGL map	3	41.155	1483	23065620	1.52e-19	-	BBvarianceY	0	J	1	1	1	1	1	0.0474415	0.552731
10571	-	SNP_FB_0536355	AX-115193773		Retained from iGL map	3	41.155	1484	23065929	1.52e-19	-	BBvarianceY	1	C	1	1	1	1	0	0.199618	0.789299
10572	-	SNP_FB_0536356	AX-115193774		Retained from iGL map	3	41.155	1485	23066311	1.52e-19	yes	PolyHighResolution	0	K	1	1	1	0	0	0.245677	0.974135
10573	-	SNP_FB_0536357	AX-115193775		Retained from iGL map	3	41.155	1486	23066453	1.52e-19	-	AAvarianceX	1	C	1	1	1	1	1	0.247074	0.974874
10574	-	SNP_FB_0536359	AX-115193776		Retained from iGL map	3	41.155	1487	23066824	1.52e-19	-	BBvarianceX	0	K	1	1	1	1	1	0.243234	0.9521
10575	-	SNP_FB_0536360	AX-115193777		Retained from iGL map	3	41.155	1488	23066948	1.52e-19	yes	PolyHighResolution	1	F	1	1	1	0	0	0.308685	0.971041
10576	-	SNP_FB_0536361	AX-115193778		Retained from iGL map	3	41.155	1489	23067010	1.52e-19	-	Off Target Variant	0	J	1	1	1	2	2	0.0870891	0.91287
10577	-	SNP_FB_0536365	AX-115193779		Retained from iGL map	3	41.155	1490	23067318	1.52e-19	yes	PolyHighResolution	1	A	1	1	1	0	0	0.258985	0.989322
2193	5884	RosBREEDSNP_SNP_GA_24141313_Lg3_01728_MAF10_MDP0000161783_exon2	AX-105194070		Retained from iGL map	3	41.268	1491	23093791	1.52e-19	yes	PolyHighResolution	1	A	1	1	1	0	0	0.0803662	0.497345
244	327	GDsnp00955	AX-105210037		Retained from iGL map	3	41.62	1492	23370736	1.52e-19	-	No Minor Homozygous	1	A	1	1	1	0	0	0.145219	0.996818
10578	-	SNP_FB_0537030	AX-115193782		Successfully placed via physical information	3	42.063	1493	23497885	1.52e-19	-	MonoHighResolution	1	A	1	1	1	0	0	0.000127162	0.0391195
10579	-	SNP_FB_0537033	AX-115193783		Retained from iGL map	3	42.066	1494	23498646	1.52e-19	yes	PolyHighResolution	1	A	1	1	1	1	1	0.278244	0.98602
10580	-	SNP_FB_0537040	AX-115193785		Retained from iGL map	3	42.066	1495	23500065	1.52e-19	yes	PolyHighResolution	1	A	1	1	1	0	0	0.243006	0.967194
10581	-	SNP_FB_0537045	AX-115193786		Successfully placed via physical information	3	42.066	1496	23503178	1.52e-19	yes	PolyHighResolution	1	A	1	1	1	1	0	0.0489573	0.364018
10582	-	SNP_FB_0537050	AX-115193788		Retained from iGL map	3	42.066	1497	23505465	1.52e-19	yes	PolyHighResolution	1	A	1	1	1	1	0	0.41012	0.955199
10583	-	SNP_FB_0537051	AX-115193789		Successfully placed via physical information	3	42.066	1498	23505817	1.52e-19	yes	PolyHighResolution	1	A	1	1	1	0	0	0.048383	0.521943
10584	-	SNP_FB_0537054	AX-115193790		Retained from iGL map	3	42.066	1499	23506137	1.52e-19	yes	PolyHighResolution	1	A	1	1	1	1	1	0.419954	0.987709
15320	-	SNP_FB_0915100	AX-115190259		Retained from iGL map	3	42.259	1500	23790457	1.52e-19	yes	PolyHighResolution	1	A	1	1	1	0	0	0.333928	0.94896
17098	-	SNP_FB_1072237	AX-115190586		Successfully placed via physical information	3	42.45	1501	23844311	1.52e-19	yes	PolyHighResolution	1	C	1	1	1	0	0	0.0376878	0.736199
17097	-	SNP_FB_1072230	AX-115190585		Retained from iGL map	3	42.458	1502	23846658	1.52e-19	yes	UnexpectedHeterozygosity	1	A	1	1	1	0	0	0.0862775	0.370817
17096	-	SNP_FB_1072228	AX-115190584		Retained from iGL map	3	42.458	1503	23849659	1.52e-19	yes	PolyHighResolution	1	B	1	1	1	0	0	0.219883	0.889259
17095	-	SNP_FB_1072225	AX-115190583		Retained from iGL map	3	42.458	1504	23850214	1.52e-19	-	PolyHighResolution	1	B	1	1	1	0	0	0.197962	0.99692
17094	-	SNP_FB_1072223	AX-115190582		Retained from iGL map	3	42.458	1505	23851706	1.52e-19	yes	PolyHighResolution	1	A	1	1	1	1	0	0.458885	0.995316
15275	-	SNP_FB_0912450	AX-115190039		Retained from iGL map	3	42.726	1506	23917023	8.28e-18	-	ABvarianceX	1	A	1	1	1	1	1	0.277608	0.955786
10585	-	SNP_FB_0537437	AX-115193795		Retained from iGL map	3	42.832	1507	24047238	1.52e-19	yes	PolyHighResolution	1	A	1	1	1	0	0	0.285878	0.957624
17729	-	SNP_FB_1105289	AX-115199648		Retained from iGL map	3	42.933	1508	24170862	1.52e-19	-	PolyHighResolution	1	B	1	1	1	0	0	0.125843	0.966342
17730	-	SNP_FB_1105290	AX-115199649		Retained from iGL map	3	42.933	1509	24170898	1.52e-19	yes	PolyHighResolution	0	K	1	1	1	1	1	0.368739	0.974855
17732	-	SNP_FB_1105299	AX-115199651		Retained from iGL map	3	42.933	1510	24174121	1.52e-19	yes	No Minor Homozygous	1	A	6	2	1	0	0	0.0810811	0.576823
2616	6936	RosBREEDSNP_SNP_GT_25471087_Lg3_00278_MAF20_267651_exon1	AX-115193807		Retained from iGL map	3	43.144	1511	24432458	1.52e-19	yes	PolyHighResolution	1	A	2	1	1	0	0	0.233521	0.768133
10587	-	SNP_FB_0537599	AX-115193803		Retained from iGL map	3	43.144	1512	24433551	1.52e-19	yes	PolyHighResolution	1	A	3	2	1	0	0	0.495294	0.977893
10588	-	SNP_FB_0537608	AX-115193804		Retained from iGL map	3	43.144	1513	24435302	1.52e-19	yes	PolyHighResolution	1	A	2	1	1	0	0	0.0984733	0.511181
10590	-	SNP_FB_0537620	AX-115193806		Retained from iGL map	3	43.144	1514	24437012	1.52e-19	yes	PolyHighResolution	1	A	1	1	1	0	0	0.111139	0.989974
4819	-	SNP_FB_0099458	AX-115185956		Retained from iGL map	3	43.54	1515	24893907	4.51e-16	-	Other	0	J	3	3	1	3	2	0.164813	0.393284
10591	-	SNP_FB_0537676	AX-115193808		Retained from iGL map	3	43.675	1516	25085185	1.52e-19	-	ABvarianceX	1	A	1	1	1	1	1	0.230015	0.997092
10592	-	SNP_FB_0537677	AX-115193809		Retained from iGL map	3	43.675	1517	25085567	1.52e-19	yes	PolyHighResolution	1	A	1	1	1	0	0	0.487792	0.994286
10593	-	SNP_FB_0537678	AX-115193810		Retained from iGL map	3	43.675	1518	25085643	1.52e-19	yes	PolyHighResolution	1	A	1	1	1	0	0	0.353323	0.981366
982	2813	RosBREEDSNP_SNP_AG_25869287_Lg3_01642_MAF40_423693_exon2	AX-105193382		Retained from iGL map	3	43.675	1519	25085835	1.52e-19	yes	PolyHighResolution	1	A	1	1	1	0	0	0.321756	0.979836
10595	-	SNP_FB_0537682	AX-115193812		Successfully placed via physical information	3	43.729	1520	25088593	8.28e-18	-	PolyHighResolution	1	B	2	2	1	1	0	0.0286917	0.485825
366	480	GDsnp01642	AX-105192762		Retained from iGL map	3	44.304	1521	25117805	1.52e-19	yes	PolyHighResolution	1	A	1	1	1	1	1	0.346007	0.968449
2912	7715	RosBREEDSNP_SNP_TC_25900349_Lg3_01642_MAF50_1642190_exon4	AX-105223792		Retained from iGL map	3	44.304	1522	25117869	1.52e-19	yes	PolyHighResolution	1	A	1	1	1	0	0	0.370262	0.97175
1357	3720	RosBREEDSNP_SNP_CA_25903444_Lg3_01642_MAF40_476883_exon1	AX-105220836		Retained from iGL map	3	44.304	1523	25120963	1.52e-19	yes	PolyHighResolution	1	A	1	1	1	0	0	0.281608	0.965187
10596	-	SNP_FB_0538276	AX-115193824		Retained from iGL map	3	44.679	1524	25513102	1.52e-19	yes	PolyHighResolution	1	A	2	1	1	0	0	0.311031	0.675401
10597	-	SNP_FB_0538278	AX-115193825		Retained from iGL map	3	44.679	1525	25513592	1.52e-19	yes	PolyHighResolution	1	A	1	1	1	0	0	0.309682	0.980819
10598	-	SNP_FB_0538282	AX-115193826		Retained from iGL map	3	44.679	1526	25514012	1.52e-19	yes	PolyHighResolution	1	A	1	1	1	0	0	0.347035	0.962936
10599	-	SNP_FB_0538287	AX-115193827		Retained from iGL map	3	44.679	1527	25514874	1.52e-19	yes	No Minor Homozygous	1	A	6	1	1	0	0	0.0995412	0.885508
10606	-	SNP_FB_0538856	AX-115193834		Retained from iGL map	3	45.243	1528	25754002	1.52e-19	-	Other	0	K	1	1	1	0	0	0.332881	0.982088
10608	-	SNP_FB_0538875	AX-115193836		Retained from iGL map	3	45.243	1529	25756852	1.34e-12	-	Other	0	J	0	0	0	2	2	0.103863	0.557472
10609	-	SNP_FB_0538876	AX-115193837		Successfully placed via physical information	3	45.243	1530	25756925	1.52e-19	yes	PolyHighResolution	1	B	1	1	1	1	1	0.0405302	0.650259
15471	-	SNP_FB_0932003	AX-115191452		Retained from iGL map	3	45.514	1531	25904973	1.52e-19	yes	PolyHighResolution	1	A	1	1	1	0	0	0.309288	0.994776
8558	-	SNP_FB_0385336	AX-115191577		Retained from iGL map	3	45.737	1532	25983709	1.52e-19	yes	PolyHighResolution	1	A	1	1	1	0	0	0.320611	0.984699
10611	-	SNP_FB_0539100	AX-115193839		Retained from iGL map	3	46.179	1533	26043511	1.52e-19	yes	PolyHighResolution	1	A	2	1	1	0	0	0.228524	0.937997
10612	-	SNP_FB_0539106	AX-115193840		Retained from iGL map	3	46.179	1534	26045186	1.52e-19	-	PolyHighResolution	0	M	2	1	1	0	0	0.0169895	0.743151
10613	-	SNP_FB_0539107	AX-115193841		Retained from iGL map	3	46.179	1535	26045248	1.52e-19	yes	PolyHighResolution	1	A	1	1	1	0	0	0.324803	0.873942
323	426	GDsnp01487	AX-105177916		Retained from iGL map	3	46.179	1536	26047336	1.52e-19	yes	PolyHighResolution	1	C	1	1	1	0	0	0.135692	0.998983
10615	-	SNP_FB_0539117	AX-115193843		Retained from iGL map	3	46.179	1537	26048933	1.52e-19	yes	PolyHighResolution	1	A	1	1	1	3	2	0.429662	0.996555
10616	-	SNP_FB_0539118	AX-115193844		Retained from iGL map	3	46.179	1538	26049121	1.52e-19	yes	PolyHighResolution	1	A	1	1	1	0	0	0.375986	0.949827
10617	-	SNP_FB_0539119	AX-115193845		Retained from iGL map	3	46.179	1539	26049773	1.52e-19	yes	PolyHighResolution	1	A	1	1	1	0	0	0.3	0.974233
9057	-	SNP_FB_0421299	AX-115183265		Retained from iGL map	3	46.816	1540	26333333	1.52e-19	yes	PolyHighResolution	1	B	2	1	1	0	0	0.218911	0.923462
9059	-	SNP_FB_0421310	AX-115183267		Retained from iGL map	3	46.816	1541	26336419	1.52e-19	yes	PolyHighResolution	1	A	3	1	1	0	0	0.0250445	0.499512
9061	-	SNP_FB_0421316	AX-115183269		Retained from iGL map	3	46.816	1542	26337635	1.52e-19	-	PolyHighResolution	1	B	1	1	1	0	0	0.441884	0.929544
10619	-	SNP_FB_0539481	AX-115193848		Retained from iGL map	3	46.963	1543	26351430	1.52e-19	-	Other	0	J	5	1	1	0	0	0.217045	0.976873
10623	-	SNP_FB_0539502	AX-115193852		Retained from iGL map	3	46.963	1544	26357376	1.52e-19	-	No Minor Homozygous	0	J	1	1	1	0	0	0.218305	0.968007
10624	-	SNP_FB_0539505	AX-115193853		Retained from iGL map	3	46.963	1545	26358214	1.52e-19	yes	PolyHighResolution	1	F	1	1	1	0	0	0.0167896	0.423664
10627	-	SNP_FB_0539966	AX-115193859		Retained from iGL map	3	47.639	1546	26682124	1.52e-19	-	CallRateBelowThreshold	0	J	1	1	1	3	3	0.398001	0.970444
10628	-	SNP_FB_0539968	AX-115193860		Retained from iGL map	3	47.639	1547	26683261	1.52e-19	yes	PolyHighResolution	1	A	1	1	1	0	0	0.243955	0.982786
175	251	GDsnp00607	AX-115193855		Retained from iGL map	3	47.639	1548	26683462	1.52e-19	yes	PolyHighResolution	1	A	1	1	1	0	0	0.20046	0.954667
10629	-	SNP_FB_0539974	AX-115193861		Retained from iGL map	3	47.639	1549	26686049	1.52e-19	yes	PolyHighResolution	1	A	1	1	1	0	0	0.285987	0.972352
10630	-	SNP_FB_0539978	AX-115193862		Retained from iGL map	3	47.639	1550	26686976	1.52e-19	-	AAvarianceX	0	K	1	1	1	1	1	0.285593	0.994017
10631	-	SNP_FB_0539980	AX-115193863		Retained from iGL map	3	47.639	1551	26687666	1.52e-19	yes	PolyHighResolution	1	A	2	1	1	0	0	0.255541	0.986921
2929	7766	RosBREEDSNP_SNP_TC_27745711_Lg3_00607_MAF20_1670076_exon1	AX-105181946		Retained from iGL map	3	48.092	1552	26730408	1.52e-19	yes	PolyHighResolution	1	A	1	1	1	0	0	0.179262	0.984496
15877	-	SNP_FB_0972381	AX-115193667		Retained from iGL map	3	48.422	1553	26902098	1.52e-19	yes	PolyHighResolution	1	A	1	1	1	0	0	0.247645	0.994494
17419	-	SNP_FB_1089463	AX-115193531		Retained from iGL map	3	49.344	1554	27374275	1.52e-19	yes	PolyHighResolution	1	A	1	1	1	0	0	0.256495	0.933534
17423	-	SNP_FB_1089477	AX-115193536		Retained from iGL map	3	49.344	1555	27377527	1.52e-19	yes	PolyHighResolution	1	B	1	1	1	0	0	0.460479	0.98966
10632	-	SNP_FB_0540929	AX-115193865		Retained from iGL map	3	49.761	1556	27410983	4.51e-16	-	Off Target Variant	0	P	1	1	0	2	2	0.134915	0.938276
488	635	GDsnp02143	AX-105200913		Retained from iGL map	3	49.761	1557	27414326	1.52e-19	-	PolyHighResolution	1	D	1	1	1	0	0	0.248191	0.990429
10635	-	SNP_FB_0540940	AX-115193868		Retained from iGL map	3	49.761	1558	27414668	1.52e-19	yes	PolyHighResolution	1	A	1	1	1	0	0	0.226172	0.989644
10636	-	SNP_FB_0540943	AX-115193869		Retained from iGL map	3	49.761	1559	27415416	1.52e-19	yes	PolyHighResolution	1	A	1	1	1	0	0	0.0551882	0.568698
10637	-	SNP_FB_0540949	AX-115193871		Retained from iGL map	3	49.761	1560	27416802	1.52e-19	yes	PolyHighResolution	1	A	1	1	1	1	1	0.195829	0.939747
11401	-	SNP_FB_0598053	AX-115195017		Retained from iGL map	3	51.033	1561	28154266	1.52e-19	yes	PolyHighResolution	1	A	1	1	1	0	0	0.466794	0.970175
11400	-	SNP_FB_0598052	AX-115195016		Retained from iGL map	3	51.033	1562	28154443	1.52e-19	-	PolyHighResolution	1	A	1	1	1	0	0	0.192034	0.998138
16071	-	SNP_FB_0988868	AX-115194969		Retained from iGL map	3	51.256	1563	28194438	1.52e-19	yes	PolyHighResolution	1	A	1	1	1	1	0	0.133079	0.992975
16070	-	SNP_FB_0988860	AX-115194968		Retained from iGL map	3	51.256	1564	28195395	1.52e-19	-	ABvarianceX	1	A	1	1	1	1	1	0.110927	0.983796
16069	-	SNP_FB_0988858	AX-115194967		Retained from iGL map	3	51.256	1565	28196157	1.52e-19	-	BBvarianceX	1	C	1	1	1	1	1	0.402268	0.990182
16068	-	SNP_FB_0988856	AX-115194966		Retained from iGL map	3	51.256	1566	28196301	1.52e-19	-	PolyHighResolution	1	A	1	1	1	0	0	0.353218	0.928032
16067	-	SNP_FB_0988854	AX-115194965		Retained from iGL map	3	51.256	1567	28196867	1.52e-19	yes	PolyHighResolution	1	A	1	1	1	1	0	0.189646	0.970786
16066	-	SNP_FB_0988852	AX-115194964		Retained from iGL map	3	51.256	1568	28198055	1.52e-19	yes	PolyHighResolution	1	A	1	1	1	1	1	0.425287	0.908032
1022	2917	RosBREEDSNP_SNP_AG_29362868_Lg3_02463_MAF20_1649846_exon3	AX-105190156		Retained from iGL map	3	51.986	1569	28806948	1.52e-19	-	ABvarianceX	1	A	1	1	1	0	0	0.0295241	0.597643
10638	-	SNP_FB_0541806	AX-115193880		Retained from iGL map	3	51.986	1570	28809811	1.52e-19	yes	PolyHighResolution	1	A	3	1	1	0	0	0.140255	0.866003
10639	-	SNP_FB_0541807	AX-115193881		Retained from iGL map	3	51.986	1571	28810186	1.52e-19	yes	PolyHighResolution	1	A	1	1	1	0	0	0.358507	0.925385
10640	-	SNP_FB_0541809	AX-115193882		Retained from iGL map	3	51.986	1572	28810822	1.52e-19	yes	PolyHighResolution	1	A	1	1	1	0	0	0.0316488	0.506468
10641	-	SNP_FB_0541811	AX-115193883		Retained from iGL map	3	51.986	1573	28811255	1.52e-19	yes	No Minor Homozygous	1	A	1	1	1	0	0	0.0420168	0.472529
10642	-	SNP_FB_0541814	AX-115193884		Successfully placed via physical information	3	51.986	1574	28811365	1.52e-19	yes	No Minor Homozygous	1	A	1	1	1	0	0	0.00305266	0.434011
10643	-	SNP_FB_0541816	AX-115193885		Retained from iGL map	3	51.986	1575	28811671	1.52e-19	-	Other	1	C	1	1	1	1	1	0.35239	0.977956
10645	-	SNP_FB_0541821	AX-115193887		Retained from iGL map	3	51.986	1576	28813758	1.52e-19	-	Other	0	J	1	1	1	0	0	0.412233	0.990586
1700	4640	RosBREEDSNP_SNP_CT_29370809_Lg3_02463_MAF30_1621936_exon9	AX-105209904		Retained from iGL map	3	51.986	1577	28814187	1.52e-19	yes	PolyHighResolution	1	A	1	1	1	0	0	0.355598	0.980348
10646	-	SNP_FB_0541828	AX-115193889		Retained from iGL map	3	51.986	1578	28816326	1.52e-19	yes	PolyHighResolution	1	A	1	1	1	0	0	0.224796	0.981354
525	681	GDsnp02463	AX-115182107		Retained from iGL map	3	52.14	1579	28821006	1.52e-19	-	MonoHighResolution	0	L	1	1	1	0	0	0.123687	1
15886	-	SNP_FB_0972921	AX-115193739		Retained from iGL map	3	52.744	1580	29001544	1.52e-19	-	PolyHighResolution	1	A	2	1	1	0	0	0.0386572	0.43934
15888	-	SNP_FB_0972924	AX-115193741		Retained from iGL map	3	52.744	1581	29002184	1.52e-19	yes	PolyHighResolution	1	D	1	1	1	0	0	0.282299	0.982278
2631	6971	RosBREEDSNP_SNP_GT_29645640_Lg3_01969_MAF30_187070_exon1	AX-115182755		Retained from iGL map	3	52.928	1582	29060130	1.52e-19	yes	PolyHighResolution	1	A	1	1	1	0	0	0.121598	0.987177
458	598	GDsnp01969	AX-115193896		Retained from iGL map	3	52.928	1583	29065178	1.52e-19	yes	PolyHighResolution	1	A	1	1	1	0	0	0.341019	0.988711
10647	-	SNP_FB_0542263	AX-115193892		Retained from iGL map	3	52.928	1584	29067856	1.52e-19	yes	PolyHighResolution	1	A	2	1	1	0	0	0.351644	0.902275
10648	-	SNP_FB_0542265	AX-105185529		Retained from iGL map	3	52.928	1585	29067957	1.52e-19	yes	PolyHighResolution	1	A	1	1	1	0	0	0.472293	0.9411
10649	-	SNP_FB_0542273	AX-115193893		Retained from iGL map	3	52.928	1586	29070498	1.52e-19	-	No Minor Homozygous	1	A	1	1	1	0	0	0.00483092	0.57914
10650	-	SNP_FB_0542275	AX-115193894		Retained from iGL map	3	52.928	1587	29070687	1.52e-19	yes	PolyHighResolution	1	A	1	1	1	0	0	0.111931	0.966583
10651	-	SNP_FB_0542277	AX-115193895		Retained from iGL map	3	52.928	1588	29071407	1.52e-19	yes	UnexpectedHeterozygosity	1	A	1	1	1	1	1	0.129389	0.991865
2632	6972	RosBREEDSNP_SNP_GT_29674295_Lg3_01969_MAF50_919825_exon1	AX-115182756		Retained from iGL map	3	53.155	1589	29088304	1.52e-19	yes	PolyHighResolution	1	A	1	1	1	0	0	0.420821	0.89164
1708	4655	RosBREEDSNP_SNP_CT_29678862_Lg3_01969_MAF10_1631032_exon3	AX-105193935		Successfully placed via physical information	3	53.165	1590	29092783	1.52e-19	yes	PolyHighResolution	1	A	1	1	1	1	0	0.0330621	0.669834
1713	4664	RosBREEDSNP_SNP_CT_29843361_Lg3_01604_MAF50_1651320_exon3	AX-115193908		Retained from iGL map	3	53.527	1591	29257478	1.52e-19	yes	PolyHighResolution	1	A	3	2	1	0	0	0.410678	0.937832
10652	-	SNP_FB_0542655	AX-115193904		Retained from iGL map	3	53.527	1592	29258775	1.52e-19	-	Other	0	L	29	2	1	1	0	0.393019	0.958522
2956	7822	RosBREEDSNP_SNP_TC_29875324_Lg3_01604_MAF50_213139_exon2	AX-105212618		Retained from iGL map	3	53.826	1593	29291644	1.52e-19	yes	PolyHighResolution	1	A	1	1	1	0	0	0.335029	0.980876
1714	4671	RosBREEDSNP_SNP_CT_29946084_Lg3_01937_MAF50_1629511_exon2	AX-105180975		Retained from iGL map	3	53.826	1594	29383600	1.52e-19	yes	PolyHighResolution	1	A	2	2	1	0	0	0.411488	0.897435
447	585	GDsnp01937	AX-115182085		Retained from iGL map	3	53.826	1595	29394763	1.52e-19	yes	PolyHighResolution	1	A	1	1	1	0	0	0.244976	0.938277
15894	-	SNP_FB_0973262	AX-115193753		Retained from iGL map	3	53.982	1596	29437306	1.52e-19	-	BBvarianceY	0	J	1	1	1	1	1	0.299322	0.990897
15895	-	SNP_FB_0973266	AX-115193754		Retained from iGL map	3	53.982	1597	29438057	1.52e-19	yes	PolyHighResolution	1	A	1	1	1	0	0	0.294507	0.986162
191	269	GDsnp00663	AX-115181996		Retained from iGL map	3	54.311	1598	29698089	1.52e-19	yes	UnexpectedHeterozygosity	1	A	1	1	1	0	0	0.105598	0.989922
15896	-	SNP_FB_0973318	AX-115193765		Retained from iGL map	3	54.393	1599	29709055	1.52e-19	yes	PolyHighResolution	1	A	1	1	1	0	0	0.338591	1
15899	-	SNP_FB_0973327	AX-115193768		Retained from iGL map	3	54.393	1600	29711204	1.52e-19	yes	PolyHighResolution	1	A	1	1	1	0	0	0.240015	0.964299
15900	-	SNP_FB_0973331	AX-115193769		Retained from iGL map	3	54.393	1601	29713196	1.52e-19	-	PolyHighResolution	1	B	1	1	1	0	0	0.434885	0.938587
15901	-	SNP_FB_0973333	AX-115193770		Retained from iGL map	3	54.393	1602	29713336	1.52e-19	yes	PolyHighResolution	1	B	1	1	1	1	0	0.296532	0.946666
10663	-	SNP_FB_0543921	AX-115193921		Retained from iGL map	3	54.974	1603	25342871	1.52e-19	yes	PolyHighResolution	1	A	1	1	1	0	0	0.355924	0.992861
10664	-	SNP_FB_0543923	AX-115193922		Retained from iGL map	3	54.974	1604	25343129	1.52e-19	-	PolyHighResolution	0	J	1	1	1	1	0	0.346728	0.97619
10665	-	SNP_FB_0543925	AX-115193923		Retained from iGL map	3	54.974	1605	25343333	1.52e-19	yes	PolyHighResolution	1	A	1	1	1	0	0	0.180107	0.977321
10666	-	SNP_FB_0543926	AX-115193924		Retained from iGL map	3	54.974	1606	25343497	1.52e-19	yes	PolyHighResolution	1	A	1	1	1	1	0	0.318436	0.98066
10667	-	SNP_FB_0543928	AX-115193925		Retained from iGL map	3	54.974	1607	25343770	1.52e-19	-	No Minor Homozygous	0	M	1	1	1	1	1	0.0233819	0.398154
10669	-	SNP_FB_0543932	AX-115193927		Retained from iGL map	3	54.974	1608	25345071	1.52e-19	yes	PolyHighResolution	1	A	1	1	1	0	0	0.460433	0.994289
10672	-	SNP_FB_0544628	AX-115193931		Retained from iGL map	3	55.631	1609	30345027	1.52e-19	yes	PolyHighResolution	1	A	1	1	1	1	0	0.298652	0.988277
10673	-	SNP_FB_0544629	AX-115193932		Retained from iGL map	3	55.631	1610	30346150	1.52e-19	yes	PolyHighResolution	1	A	1	1	1	0	0	0.181552	0.981433
10674	-	SNP_FB_0544630	AX-115193933		Retained from iGL map	3	55.631	1611	30347442	1.52e-19	-	BBvarianceX	1	B	1	1	1	0	0	0.0855213	0.781436
10675	-	SNP_FB_0544635	AX-115193934		Retained from iGL map	3	55.631	1612	30349045	1.52e-19	-	CallRateBelowThreshold	0	J	1	1	1	2	2	0.260685	0.981846
10676	-	SNP_FB_0544636	AX-115193935		Successfully placed via physical information	3	55.631	1613	30349087	1.52e-19	yes	No Minor Homozygous	1	A	2	1	1	0	0	0.000762777	0.0701853
1725	4709	RosBREEDSNP_SNP_CT_31100089_Lg3_01779_MAF50_MDP0000294017_exon1	AX-105182684		Retained from iGL map	3	55.631	1614	30351273	1.52e-19	yes	PolyHighResolution	1	A	2	2	1	0	0	0.30709	0.602473
1045	2969	RosBREEDSNP_SNP_AG_31160644_Lg3_01779_MAF30_535055_exon1	AX-115182283		Retained from iGL map	3	55.822	1615	30411691	1.52e-19	-	PolyHighResolution	1	B	1	1	1	0	0	0.250578	0.983008
10677	-	SNP_FB_0545607	AX-115193937		Retained from iGL map	3	56.768	1616	30823603	1.52e-19	yes	PolyHighResolution	1	A	1	1	1	0	0	0.437818	0.953474
1736	4725	RosBREEDSNP_SNP_CT_31543437_Lg3_MDP0000678562_MAF40_MDP0000678562_exon1	AX-105219177		Retained from iGL map	3	56.768	1617	30826992	1.52e-19	yes	PolyHighResolution	1	A	2	2	1	0	0	0.345665	0.950373
10689	-	SNP_FB_0546475	AX-115193950		Retained from iGL map	3	58.068	1618	31323825	1.52e-19	-	PolyHighResolution	1	C	1	1	1	1	1	0.148398	0.943827
10690	-	SNP_FB_0546478	AX-115193951		Retained from iGL map	3	58.068	1619	31324619	1.52e-19	yes	PolyHighResolution	1	A	1	1	1	0	0	0.102111	0.979773
10693	-	SNP_FB_0546498	AX-115193954		Retained from iGL map	3	58.068	1620	31330141	1.52e-19	-	ABvarianceX	1	B	1	1	1	0	0	0.0391758	0.5404
10694	-	SNP_FB_0546502	AX-115193955		Retained from iGL map	3	58.068	1621	31330709	1.52e-19	yes	PolyHighResolution	1	A	1	1	1	0	0	0.402873	0.980714
10696	-	SNP_FB_0546506	AX-115193957		Retained from iGL map	3	58.068	1622	31331021	1.52e-19	yes	PolyHighResolution	1	B	1	1	1	0	0	0.481696	0.998887
10697	-	SNP_FB_0546508	AX-115193958		Successfully placed via physical information	3	58.068	1623	31331715	1.52e-19	yes	PolyHighResolution	1	A	1	1	1	0	0	0.0101755	0.474828
10698	-	SNP_FB_0546521	AX-115193959		Retained from iGL map	3	58.068	1624	31333294	1.52e-19	-	CallRateBelowThreshold	0	J	2	2	1	1	0	0.230312	0.97946
614	1857	RosBREED_SNP_TC_32129472_Lg3	AX-115182147		Retained from iGL map	3	58.388	1625	31409185	1.52e-19	-	PolyHighResolution	1	B	1	1	1	0	0	0.240707	0.97972
10700	-	SNP_FB_0546805	AX-115193961		Retained from iGL map	3	58.919	1626	31597278	1.52e-19	yes	PolyHighResolution	1	A	1	1	1	0	0	0.180061	0.967877
10703	-	SNP_FB_0546817	AX-115193964		Retained from iGL map	3	58.919	1627	31600940	1.52e-19	yes	UnexpectedHeterozygosity	1	A	1	1	1	0	0	0.02912	0.593842
10704	-	SNP_FB_0546818	AX-115193965		Retained from iGL map	3	58.919	1628	31601131	1.52e-19	yes	PolyHighResolution	1	A	1	1	1	0	0	0.24148	0.996422
10705	-	SNP_FB_0546819	AX-115193966		Retained from iGL map	3	58.919	1629	31601181	1.52e-19	-	PolyHighResolution	1	B	1	1	1	0	0	0.209611	0.992569
10707	-	SNP_FB_0546827	AX-115193968		Retained from iGL map	3	58.919	1630	31602090	1.52e-19	yes	PolyHighResolution	1	A	1	1	1	0	0	0.316875	0.987364
10708	-	SNP_FB_0546828	AX-115193969		Retained from iGL map	3	58.919	1631	31602285	1.52e-19	yes	PolyHighResolution	1	A	1	1	1	0	0	0.241283	1
10709	-	SNP_FB_0546834	AX-115193970		Retained from iGL map	3	58.919	1632	31603455	1.52e-19	yes	PolyHighResolution	1	C	1	1	1	0	0	0.330699	0.980713
10721	-	SNP_FB_0547650	AX-115193988		Retained from iGL map	3	59.868	1633	32127557	1.52e-19	yes	PolyHighResolution	1	A	1	1	1	1	0	0.163909	0.988786
10720	-	SNP_FB_0547644	AX-115193987		Retained from iGL map	3	59.868	1634	32128693	1.52e-19	-	Other	0	J	1	1	1	3	3	0.368091	0.942762
10718	-	SNP_FB_0547611	AX-115193982		Retained from iGL map	3	59.868	1635	32135598	1.52e-19	-	BBvarianceX	1	C	1	1	1	2	2	0.137694	0.877058
1064	3011	RosBREEDSNP_SNP_AG_32737388_Lg3_01329_MAF20_359898_exon1	AX-115182288		Retained from iGL map	3	59.965	1636	32210432	1.52e-19	yes	PolyHighResolution	1	A	1	1	1	2	2	0.0881231	0.983572
1754	4773	RosBREEDSNP_SNP_CT_32731988_Lg3_01329_MAF30_471179_exon1	AX-115182500		Retained from iGL map	3	59.965	1637	32215801	1.52e-19	-	PolyHighResolution	0	K	1	1	1	2	2	0.190678	0.997603
15911	-	SNP_FB_0974556	AX-115193799		Retained from iGL map	3	60.034	1638	32252894	1.52e-19	-	PolyHighResolution	1	B	2	1	1	0	0	0.241331	0.986005
15913	-	SNP_FB_0974570	AX-115193801		Retained from iGL map	3	60.034	1639	32256657	1.52e-19	yes	No Minor Homozygous	0	K	2	2	1	3	2	0.0587936	0.899422
1070	3031	RosBREEDSNP_SNP_AG_33280114_Lg3_01667_MAF20_1660953_exon1	AX-115193990		Retained from iGL map	3	60.13	1640	32344210	1.52e-19	yes	PolyHighResolution	1	A	1	1	1	0	0	0.113399	0.966316
718	2114	RosBREEDSNP_SNP_AC_33321359_Lg3_01667_MAF10_MDP0000169320_exon2	AX-105176358		Successfully placed via physical information	3	60.191	1641	32385103	1.52e-19	yes	PolyHighResolution	1	A	1	1	1	0	0	0.0596996	0.503571
3537	-	SNP_FB_0011104	AX-115184105		Retained from iGL map	3	60.455	1642	32563402	1.52e-19	-	AAvarianceX	1	C	1	1	1	3	2	0.196611	0.984576
3536	-	SNP_FB_0011101	AX-115184104		Retained from iGL map	3	60.455	1643	32563740	1.52e-19	yes	PolyHighResolution	1	A	1	1	1	0	0	0.197941	0.984294
3534	-	SNP_FB_0011083	AX-115184101		Successfully placed via physical information	3	60.455	1644	32566109	1.52e-19	-	Off Target Variant	1	C	1	1	1	2	2	0.00576184	0.605598
3533	-	SNP_FB_0011080	AX-115184100		Retained from iGL map	3	60.455	1645	32566417	1.52e-19	-	Other	0	L	1	1	1	0	0	0.0960691	0.973177
3532	-	SNP_FB_0011077	AX-115184099		Retained from iGL map	3	60.455	1646	32566613	1.52e-19	-	PolyHighResolution	0	K	1	1	1	0	0	0.231186	0.93396
3531	-	SNP_FB_0011075	AX-115184098		Retained from iGL map	3	60.455	1647	32566861	1.52e-19	yes	PolyHighResolution	1	A	1	1	1	0	0	0.281242	0.969119
3530	-	SNP_FB_0011074	AX-115184097		Retained from iGL map	3	60.455	1648	32566997	1.52e-19	yes	PolyHighResolution	1	A	1	1	1	1	0	0.477995	0.922565
10723	-	SNP_FB_0548692	AX-115193991		Successfully placed via physical information	3	60.977	1649	32674587	1.52e-19	yes	PolyHighResolution	1	A	1	1	1	0	0	0.0409357	0.458061
10725	-	SNP_FB_0548708	AX-115193993		Retained from iGL map	3	60.991	1650	32677457	1.52e-19	yes	PolyHighResolution	1	A	1	1	1	0	0	0.317557	0.988268
10727	-	SNP_FB_0548714	AX-115193996		Successfully placed via physical information	3	60.991	1651	32678727	1.52e-19	-	Other	0	J	1	1	1	1	1	0.0176211	0.399344
1396	3807	RosBREEDSNP_SNP_CA_33670772_Lg3_01014_MAF40_282614_exon1	AX-115193999		Retained from iGL map	3	60.991	1652	32679282	1.52e-19	yes	PolyHighResolution	1	A	2	1	1	0	0	0.231387	0.944081
255	341	GDsnp01014	AX-105192684		Retained from iGL map	3	60.991	1653	32680325	1.52e-19	yes	PolyHighResolution	0	K	1	1	1	0	0	0.46103	0.96904
1774	4817	RosBREEDSNP_SNP_CT_33672910_Lg3_01014_MAF30_1641420_exon5	AX-105178211		Retained from iGL map	3	60.991	1654	32681421	1.52e-19	-	PolyHighResolution	1	A	2	2	2	0	0	0.183303	0.535736
1077	3049	RosBREEDSNP_SNP_AG_33703347_Lg3_01014_MAF10_1641371_exon1	AX-115182292		Successfully placed via physical information	3	61.043	1655	32712655	1.52e-19	yes	PolyHighResolution	1	A	1	1	1	0	0	0.0417197	0.551375
3526	-	SNP_FB_0010626	AX-115184092		Retained from iGL map	3	61.092	1656	32741582	1.52e-19	yes	PolyHighResolution	1	B	1	1	1	2	1	0.107043	0.947379
3525	-	SNP_FB_0010624	AX-115184091		Retained from iGL map	3	61.092	1657	32741695	1.52e-19	-	Other	0	J	1	1	1	0	0	0.231004	0.980038
3524	-	SNP_FB_0010622	AX-115184090		Retained from iGL map	3	61.092	1658	32741832	1.52e-19	-	BBvarianceX	0	J	1	1	1	1	0	0.0972881	0.877567
3523	-	SNP_FB_0010621	AX-115184089		Retained from iGL map	3	61.092	1659	32741919	1.52e-19	yes	PolyHighResolution	1	A	1	1	1	1	1	0.0574625	0.709152
3522	-	SNP_FB_0010620	AX-115184088		Retained from iGL map	3	61.092	1660	32741952	1.52e-19	-	AAvarianceX	1	C	1	1	1	0	0	0.301326	0.992997
3521	-	SNP_FB_0010617	AX-115184087		Retained from iGL map	3	61.092	1661	32742267	1.52e-19	yes	PolyHighResolution	1	A	2	1	1	0	0	0.194508	0.964425
3520	-	SNP_FB_0010613	AX-115184085		Retained from iGL map	3	61.092	1662	32743883	1.52e-19	-	BBvarianceY	0	K	1	1	1	3	2	0.267509	0.818622
3519	-	SNP_FB_0010610	AX-115184084		Retained from iGL map	3	61.092	1663	32744760	3.14e-17	yes	PolyHighResolution	1	A	2	1	1	1	0	0.299079	0.677931
10757	-	SNP_FB_0551729	AX-115194039		Retained from iGL map	3	61.319	1664	35886548	1.52e-19	yes	PolyHighResolution	1	A	1	1	1	0	0	0.467701	0.987056
10758	-	SNP_FB_0551732	AX-115194040		Retained from iGL map	3	61.319	1665	35886817	1.52e-19	-	AAvarianceX	1	C	1	1	1	1	1	0.0730994	0.891545
10759	-	SNP_FB_0551734	AX-115194041		Retained from iGL map	3	61.319	1666	35886937	1.52e-19	yes	PolyHighResolution	1	A	1	1	1	0	0	0.277538	0.962311
10760	-	SNP_FB_0551735	AX-115194042		Retained from iGL map	3	61.319	1667	35887140	1.52e-19	-	PolyHighResolution	1	C	1	1	1	1	0	0.251655	0.969391
17994	-	SNP_FB_1118258	AX-115199310		Retained from iGL map	3	61.617	1668	33202077	1.52e-19	yes	PolyHighResolution	1	A	1	1	1	2	0	0.344442	0.99922
17991	-	SNP_FB_1118253	AX-115199306		Retained from iGL map	3	61.617	1669	33202503	1.52e-19	-	PolyHighResolution	1	A	1	1	1	2	1	0.235998	0.953635
17990	-	SNP_FB_1118252	AX-115199305		Retained from iGL map	3	61.617	1670	33202696	1.52e-19	yes	PolyHighResolution	1	A	1	1	1	2	2	0.344402	0.940604
17989	-	SNP_FB_1118251	AX-115199304		Retained from iGL map	3	61.617	1671	33202842	1.52e-19	yes	PolyHighResolution	1	A	1	1	1	0	0	0.207274	0.992764
17755	-	SNP_FB_1106694	AX-115198989		Retained from iGL map	3	61.786	1672	33307284	1.52e-19	-	ABvarianceX	1	A	1	1	1	1	1	0.256684	0.944651
17756	-	SNP_FB_1106695	AX-115198990		Retained from iGL map	3	61.786	1673	33307413	1.52e-19	-	Other	0	K	1	1	1	1	1	0.201525	0.95356
14230	-	SNP_FB_0810254	AX-115199292		Retained from iGL map	3	62.096	1674	33442922	1.52e-19	yes	PolyHighResolution	1	A	1	1	1	1	0	0.381146	0.968579
721	2126	RosBREEDSNP_SNP_AC_34431436_Lg3_02030_MAF20_MDP0000155220_exon12	AX-115181868		Retained from iGL map	3	63.127	1675	34027028	1.52e-19	-	BBvarianceX	1	C	1	1	1	1	1	0.0795715	0.953813
17431	-	SNP_FB_1090246	AX-115193722		Retained from iGL map	3	63.282	1676	34028609	1.52e-19	yes	PolyHighResolution	1	A	1	1	1	0	0	0.297431	0.984221
17432	-	SNP_FB_1090248	AX-115193724		Retained from iGL map	3	63.282	1677	34028953	8.28e-18	-	PolyHighResolution	1	C	1	1	1	2	2	0.0900305	0.934444
17433	-	SNP_FB_1090254	AX-115193725		Retained from iGL map	3	63.282	1678	34029606	1.52e-19	yes	PolyHighResolution	1	A	1	1	1	0	0	0.29013	0.995506
17434	-	SNP_FB_1090256	AX-115193726		Retained from iGL map	3	63.282	1679	34031242	1.52e-19	-	PolyHighResolution	1	B	1	1	1	1	1	0.0962982	0.964367
1779	4838	RosBREEDSNP_SNP_CT_34437600_Lg3_02030_MAF20_MDP0000155220_exon1	AX-115181870		Retained from iGL map	3	63.282	1680	34032925	8.28e-18	yes	PolyHighResolution	1	A	1	1	1	1	1	0.100942	0.972589
1082	3060	RosBREEDSNP_SNP_AG_34439805_Lg3_02030_MAF50_1676194_exon1	AX-115181874		Retained from iGL map	3	63.282	1681	34035239	8.28e-18	-	PolyHighResolution	1	A	2	1	1	1	0	0.476259	0.90919
17435	-	SNP_FB_1090287	AX-115193727		Retained from iGL map	3	63.282	1682	34036527	1.52e-19	yes	PolyHighResolution	1	A	1	1	1	0	0	0.456477	0.905172
17436	-	SNP_FB_1090288	AX-115193728		Retained from iGL map	3	63.282	1683	34036671	1.52e-19	yes	PolyHighResolution	1	A	1	1	1	2	0	0.45703	0.990723
10729	-	SNP_FB_0549670	AX-115194009		Retained from iGL map	3	63.401	1684	34040054	(Required result from source sequence)	yes	PolyHighResolution	1	A	0	0	0	0	0	0.350509	0.996508
10730	-	SNP_FB_0549674	AX-115194010		Retained from iGL map	3	63.401	1685	34041779	1.52e-19	yes	PolyHighResolution	1	A	1	1	1	0	0	0.494276	0.986353
1085	3064	RosBREEDSNP_SNP_AG_34459777_Lg3_02030_MAF40_MDP0000286021_exon3	AX-105176164		Retained from iGL map	3	63.417	1686	34060373	1.52e-19	yes	PolyHighResolution	1	A	2	2	2	0	0	0.363497	0.957518
10736	-	SNP_FB_0550349	AX-115194016		Retained from iGL map	3	63.744	1687	34442571	1.52e-19	yes	PolyHighResolution	1	A	1	1	1	1	1	0.204528	0.978888
10737	-	SNP_FB_0550350	AX-115194017		Retained from iGL map	3	63.744	1688	34442754	1.52e-19	-	PolyHighResolution	1	B	1	1	1	0	0	0.44246	0.996461
10738	-	SNP_FB_0550351	AX-115194018		Retained from iGL map	3	63.744	1689	34442893	1.52e-19	-	PolyHighResolution	1	D	1	1	1	0	0	0.345702	0.897521
15919	-	SNP_FB_0975460	AX-115193875		Retained from iGL map	3	64.379	1690	34616959	1.52e-19	-	CallRateBelowThreshold	0	J	2	2	2	2	2	0.297753	0.89796
15921	-	SNP_FB_0975465	AX-115193877		Retained from iGL map	3	64.379	1691	34618352	1.52e-19	yes	PolyHighResolution	1	A	1	1	1	1	1	0.153151	0.853491
15922	-	SNP_FB_0975467	AX-115193879		Retained from iGL map	3	64.379	1692	34618495	1.52e-19	-	Other	0	K	1	1	1	1	1	0.215351	0.981042
2357	6301	RosBREEDSNP_SNP_GA_36468422_Lg3_RosCOS1799_MAF20_1663564_exon3	AX-105206762		Retained from iGL map	3	64.743	1693	34726732	1.52e-19	yes	PolyHighResolution	1	A	1	1	1	0	0	0.127416	0.932776
10769	-	SNP_FB_0552080	AX-115194052		Retained from iGL map	3	64.743	1694	34731532	1.52e-19	yes	PolyHighResolution	1	A	1	1	1	0	0	0.400993	0.98759
10770	-	SNP_FB_0552081	AX-115194053		Retained from iGL map	3	64.743	1695	34731602	1.52e-19	yes	PolyHighResolution	1	C	1	1	1	1	1	0.450592	0.972494
10771	-	SNP_FB_0552082	AX-115194054		Retained from iGL map	3	64.743	1696	34731727	1.52e-19	-	PolyHighResolution	1	D	1	1	1	0	0	0.245103	0.997765
1412	3836	RosBREEDSNP_SNP_CA_36475074_Lg3_RosCOS1799_MAF30_MDP0000264703_exon3	AX-115194051		Retained from iGL map	3	64.743	1697	34733384	1.52e-19	-	AAvarianceX	1	C	1	1	1	0	0	0.368455	0.902166
10776	-	SNP_FB_0552121	AX-115194060		Retained from iGL map	3	64.743	1698	34738202	1.52e-19	yes	PolyHighResolution	1	A	1	1	1	0	0	0.295524	1
1804	4900	RosBREEDSNP_SNP_CT_36483536_Lg3_RosCOS1799_MAF40_107803_exon1	AX-105215682		Retained from iGL map	3	64.743	1699	34741807	1.52e-19	yes	PolyHighResolution	1	A	1	1	1	1	0	0.3232	0.995771
3288	8638	RosBREEDSNP_SNP_TG_36486314_Lg3_RosCOS1799_MAF40_MDP0000794885_exon4	AX-105191705		Retained from iGL map	3	64.743	1700	34744596	1.52e-19	yes	PolyHighResolution	1	A	1	1	1	0	0	0.485983	0.767204
2358	6302	RosBREEDSNP_SNP_GA_36531985_Lg3_RosCOS1799_MAF10_1623791_exon2	AX-115181871		Successfully placed via physical information	3	64.895	1701	34814348	1.52e-19	-	PolyHighResolution	1	A	1	1	1	1	1	0.0895902	0.948561
1414	3839	RosBREEDSNP_SNP_CA_36780856_Lg3_RosCOS3591_MAF50_1686094_exon2	AX-115182405		Retained from iGL map	3	65.37	1702	35046432	1.52e-19	yes	PolyHighResolution	1	A	4	2	2	1	0	0.439745	0.942277
10778	-	SNP_FB_0552734	AX-115194062		Retained from iGL map	3	65.701	1703	35122399	1.52e-19	-	PolyHighResolution	1	A	1	1	1	0	0	0.386797	1
10779	-	SNP_FB_0552753	AX-115194063		Retained from iGL map	3	65.701	1704	35126100	1.52e-19	-	PolyHighResolution	1	A	1	1	1	1	1	0.431168	0.893303
10782	-	SNP_FB_0552771	AX-115194066		Retained from iGL map	3	65.701	1705	35128591	1.52e-19	yes	PolyHighResolution	1	A	2	2	1	0	0	0.37028	0.692318
10784	-	SNP_FB_0552782	AX-115194068		Retained from iGL map	3	65.701	1706	35130564	1.52e-19	-	Other	0	O	1	1	1	2	2	0.157681	0.944408
17437	-	SNP_FB_1090550	AX-115193781		Retained from iGL map	3	66.01	1707	35231580	1.52e-19	yes	PolyHighResolution	1	A	1	1	1	0	0	0.278739	0.987518
10785	-	SNP_FB_0553327	AX-115194069		Retained from iGL map	3	66.363	1708	35349999	1.52e-19	yes	PolyHighResolution	1	A	1	1	1	0	0	0.116113	0.898733
10786	-	SNP_FB_0553333	AX-115194070		Retained from iGL map	3	66.363	1709	35351360	1.52e-19	yes	PolyHighResolution	1	A	1	1	1	0	0	0.468854	0.940912
10788	-	SNP_FB_0553338	AX-115194072		Retained from iGL map	3	66.363	1710	35352742	1.52e-19	yes	PolyHighResolution	1	A	1	1	1	0	0	0.398728	0.985771
10789	-	SNP_FB_0553340	AX-115194073		Retained from iGL map	3	66.363	1711	35353441	1.52e-19	yes	PolyHighResolution	0	M	1	1	1	0	0	0.316949	0.9819
10791	-	SNP_FB_0553342	AX-115194075		Retained from iGL map	3	66.363	1712	35354032	1.52e-19	yes	PolyHighResolution	1	A	1	1	1	0	0	0.43476	0.983612
10792	-	SNP_FB_0553343	AX-115194076		Retained from iGL map	3	66.363	1713	35354035	1.52e-19	yes	PolyHighResolution	1	A	2	1	1	0	0	0.44763	0.985599
10793	-	SNP_FB_0553344	AX-115194077		Retained from iGL map	3	66.363	1714	35354097	1.52e-19	yes	PolyHighResolution	1	A	1	1	1	0	0	0.419807	0.991665
10794	-	SNP_FB_0553348	AX-115194078		Retained from iGL map	3	66.363	1715	35354597	1.52e-19	-	BBvarianceX	0	K	1	1	1	1	1	0.370213	0.965768
3292	8646	RosBREEDSNP_SNP_TG_37069303_Lg3_00664_MAF40_MDP0000320472_exon4	AX-105210454		Retained from iGL map	3	66.363	1716	35354858	1.52e-19	yes	PolyHighResolution	1	A	1	1	1	0	0	0.43777	0.991322
192	270	GDsnp00664	AX-115181997		Retained from iGL map	3	66.71	1717	35400768	1.52e-19	yes	PolyHighResolution	1	A	1	1	1	3	1	0.256629	0.866072
1118	3129	RosBREEDSNP_SNP_AG_37110581_Lg3_00664_MAF50_497449_exon2	AX-115182308		Retained from iGL map	3	66.71	1718	35401090	1.52e-19	yes	PolyHighResolution	0	J	1	1	1	0	0	0.413021	0.957863
2660	7045	RosBREEDSNP_SNP_GT_37144010_Lg3_00664_MAF30_MDP0000319123_exon2	AX-115182764		Retained from iGL map	3	66.71	1719	35434489	1.52e-19	yes	PolyHighResolution	1	A	1	1	1	0	0	0.108651	0.553147
15923	-	SNP_FB_0976061	AX-115193897		Retained from iGL map	3	67.297	1720	35530521	1.52e-19	yes	PolyHighResolution	1	A	1	1	1	0	0	0.362468	0.961649
15925	-	SNP_FB_0976063	AX-115193899		Retained from iGL map	3	67.297	1721	35530760	1.52e-19	-	AAvarianceX	1	C	1	1	1	1	1	0.244402	0.983432
17438	-	SNP_FB_1090643	AX-115193791		Retained from iGL map	3	68.275	1722	35785494	1.52e-19	yes	PolyHighResolution	1	A	1	1	1	1	1	0.299231	0.967423
17439	-	SNP_FB_1090645	AX-115193792		Retained from iGL map	3	68.275	1723	35786138	1.52e-19	yes	PolyHighResolution	1	A	1	1	1	0	0	0.243003	0.99719
17440	-	SNP_FB_1090649	AX-115193793		Retained from iGL map	3	68.275	1724	35786750	1.52e-19	yes	PolyHighResolution	1	A	2	1	1	0	0	0.300229	1
10795	-	SNP_FB_0554331	AX-115194080		Retained from iGL map	3	69.217	1725	35918829	1.52e-19	yes	PolyHighResolution	1	A	1	1	1	0	0	0.20417	0.973686
10796	-	SNP_FB_0554332	AX-115194081		Retained from iGL map	3	69.217	1726	35919983	1.52e-19	-	PolyHighResolution	1	A	1	1	1	0	0	0.21981	0.718737
10797	-	SNP_FB_0554339	AX-115194082		Retained from iGL map	3	69.217	1727	35923552	1.52e-19	yes	PolyHighResolution	1	A	2	1	1	0	0	0.348678	0.946728
10798	-	SNP_FB_0554340	AX-115194083		Retained from iGL map	3	69.217	1728	35923723	1.52e-19	-	Other	0	L	1	1	1	2	0	0.498504	0.977028
10801	-	SNP_FB_0554347	AX-115194086		Retained from iGL map	3	69.217	1729	35924671	1.52e-19	-	PolyHighResolution	1	A	1	1	1	0	0	0.150153	0.977065
10805	-	SNP_FB_0554357	AX-115194090		Retained from iGL map	3	69.217	1730	35926934	1.52e-19	-	PolyHighResolution	0	J	2	2	1	0	0	0.20322	0.991725
417	544	GDsnp01822	AX-115182075		Retained from iGL map	3	69.439	1731	35955492	1.52e-19	-	BBvarianceX	1	C	1	1	1	1	1	0.230278	0.954822
3056	8049	RosBREEDSNP_SNP_TC_37545191_Lg3_01822_MAF30_263823_exon1	AX-115182886		Retained from iGL map	3	69.439	1732	35958604	1.52e-19	yes	PolyHighResolution	1	A	2	1	1	1	0	0.266632	0.783666
1812	4919	RosBREEDSNP_SNP_CT_37548828_Lg3_01822_MAF10_MDP0000275953_exon2	AX-105219693		Retained from iGL map	3	69.439	1733	35962241	1.52e-19	-	Other	0	L	1	1	1	0	0	0.123051	0.991977
10854	-	SNP_FB_0557678	AX-115194151		Retained from iGL map	3	70.355	1734	36238331	1.52e-19	yes	PolyHighResolution	1	A	1	1	1	2	1	0.197938	0.996876
10853	-	SNP_FB_0557670	AX-115194150		Retained from iGL map	3	70.355	1735	36240604	1.52e-19	-	PolyHighResolution	1	A	1	1	1	6	4	0.0468193	0.555335
10852	-	SNP_FB_0557669	AX-115194149		Retained from iGL map	3	70.355	1736	36240635	1.52e-19	-	PolyHighResolution	0	K	1	1	1	0	0	0.392579	0.997615
10847	-	SNP_FB_0557658	AX-115194144		Retained from iGL map	3	70.355	1737	36242799	1.52e-19	-	ABvarianceX	1	A	1	1	1	1	1	0.201272	0.993662
10844	-	SNP_FB_0557651	AX-115194141		Retained from iGL map	3	70.355	1738	36244195	1.52e-19	yes	PolyHighResolution	1	A	2	1	1	0	0	0.297786	0.865808
10843	-	SNP_FB_0557649	AX-115194140		Retained from iGL map	3	70.355	1739	36244699	1.52e-19	yes	PolyHighResolution	1	C	1	1	1	0	0	0.304071	0.999221
10813	-	SNP_FB_0554551	AX-115194098		Retained from iGL map	3	70.724	1740	36314755	1.52e-19	-	PolyHighResolution	1	B	1	1	1	0	0	0.0622274	0.638651
10815	-	SNP_FB_0554562	AX-115194100		Retained from iGL map	3	70.724	1741	36316999	1.52e-19	-	PolyHighResolution	1	A	1	1	1	2	1	0.0647583	0.809209
10819	-	SNP_FB_0554591	AX-115194105		Retained from iGL map	3	70.724	1742	36321425	1.52e-19	-	AAvarianceX	0	K	1	1	1	0	0	0.27055	0.981172
3295	8651	RosBREEDSNP_SNP_TG_38255070_Lg3_snpCN897901_MAF50_405974_exon1	AX-115182948		Retained from iGL map	3	71.126	1743	36527991	1.52e-19	yes	PolyHighResolution	1	A	2	1	1	0	0	0.48491	0.710541
1130	3149	RosBREEDSNP_SNP_AG_38257090_Lg3_snpCN897901_MAF10_MDP0000161765_exon2	AX-105179630		Successfully placed via physical information	3	71.126	1744	36530011	1.52e-19	yes	UnexpectedHeterozygosity	1	A	1	1	1	0	0	0.00877639	0.423383
1417	3847	RosBREEDSNP_SNP_CA_38265327_Lg3_snpCN897901_MAF20_146428_exon2	AX-115182408		Retained from iGL map	3	71.126	1745	36538249	1.52e-19	-	PolyHighResolution	0	K	1	1	1	2	1	0.0753873	0.847897
1818	4932	RosBREEDSNP_SNP_CT_38270178_Lg3_snpCN897901_MAF10_1638302_exon2	AX-105200020		Retained from iGL map	3	71.126	1746	36543100	1.52e-19	yes	PolyHighResolution	1	A	2	1	1	0	0	0.115844	0.889482
2369	6334	RosBREEDSNP_SNP_GA_38273471_Lg3_snpCN897901_MAF50_1683481_exon5	AX-105182735		Retained from iGL map	3	71.126	1747	36546393	1.52e-19	yes	PolyHighResolution	1	A	2	1	1	0	0	0.437357	0.95172
15927	-	SNP_FB_0976350	AX-115193901		Retained from iGL map	3	71.424	1748	36678909	6.49e-15	yes	PolyHighResolution	1	C	1	1	0	1	1	0.476712	0.950929
15928	-	SNP_FB_0976351	AX-115193902		Retained from iGL map	3	71.424	1749	36679033	1.52e-19	-	PolyHighResolution	1	A	1	1	1	0	0	0.318656	0.956511
15929	-	SNP_FB_0976353	AX-115193903		Retained from iGL map	3	71.424	1750	36683524	1.52e-19	yes	PolyHighResolution	1	A	1	1	1	0	0	0.364607	0.915044
115	176	GDsnp00319	AX-105222709		Retained from iGL map	3	71.638	1751	36699784	1.52e-19	yes	PolyHighResolution	1	A	2	1	1	0	0	0.481883	0.704085
1131	3154	RosBREEDSNP_SNP_AG_38459727_Lg3_00319_MAF40_MDP0000278460_exon11	AX-115182313		Retained from iGL map	3	71.638	1752	36736834	1.52e-19	-	CallRateBelowThreshold	1	B	2	2	1	1	1	0.320138	0.686639
10823	-	SNP_FB_0555678	AX-115194116		Retained from iGL map	3	72.592	1753	36839996	1.52e-19	yes	PolyHighResolution	1	A	2	2	1	0	0	0.177321	0.674945
10824	-	SNP_FB_0555681	AX-115194118		Retained from iGL map	3	72.592	1754	36841094	1.52e-19	-	Other	0	N	1	1	1	4	4	0.468644	0.994541
10825	-	SNP_FB_0555682	AX-115194119		Retained from iGL map	3	72.592	1755	36841695	1.52e-19	yes	PolyHighResolution	1	A	1	1	1	0	0	0.192904	0.987924
10826	-	SNP_FB_0555705	AX-115194120		Retained from iGL map	3	72.592	1756	36846210	1.52e-19	yes	PolyHighResolution	1	A	1	1	1	0	0	0.310051	0.947908
10827	-	SNP_FB_0556152	AX-115194121		Retained from iGL map	3	73.567	1757	37065781	1.52e-19	yes	PolyHighResolution	1	A	1	1	1	0	0	0.437818	0.989419
10828	-	SNP_FB_0556155	AX-115194122		Retained from iGL map	3	73.567	1758	37066603	1.52e-19	yes	PolyHighResolution	1	B	1	1	1	0	0	0.372881	0.975334
10829	-	SNP_FB_0556161	AX-115194123		Retained from iGL map	3	73.567	1759	37067869	1.52e-19	yes	PolyHighResolution	1	A	1	1	1	0	0	0.377291	0.974043
10831	-	SNP_FB_0556171	AX-115194125		Retained from iGL map	3	73.567	1760	37070103	1.52e-19	yes	PolyHighResolution	1	B	1	1	1	1	0	0.435645	1
10832	-	SNP_FB_0556174	AX-115194127		Retained from iGL map	3	73.567	1761	37070633	1.52e-19	yes	PolyHighResolution	1	A	1	1	1	0	0	0.205875	0.974233
10833	-	SNP_FB_0556179	AX-115194128		Retained from iGL map	3	73.567	1762	37072262	1.52e-19	yes	PolyHighResolution	1	C	1	1	1	0	0	0.338352	0.997128
355	467	GDsnp01604	AX-115181867		Retained from iGL map	3	73.602	1763	37082506	1.52e-19	yes	PolyHighResolution	1	A	2	1	1	0	0	0.372297	0.967009
17441	-	SNP_FB_1090857	AX-115193818		Retained from iGL map	3	73.694	1764	37109651	1.52e-19	-	Other	0	J	1	1	1	2	2	0.366994	0.992784
17442	-	SNP_FB_1090859	AX-115193819		Retained from iGL map	3	73.694	1765	37110015	1.52e-19	-	CallRateBelowThreshold	0	J	1	1	1	0	0	0.367333	0.990295
17443	-	SNP_FB_1090863	AX-115193820		Retained from iGL map	3	73.694	1766	37111196	1.52e-19	-	AAvarianceX	1	C	1	1	1	0	0	0.495029	0.974788
17444	-	SNP_FB_1090865	AX-115193821		Retained from iGL map	3	73.694	1767	37112120	1.52e-19	yes	PolyHighResolution	1	A	1	1	1	0	0	0.306663	0.75818
17445	-	SNP_FB_1090867	AX-115193822		Retained from iGL map	3	73.694	1768	37113101	1.52e-19	yes	PolyHighResolution	1	B	1	1	1	0	0	0.301689	0.978904
10836	-	SNP_FB_0556866	AX-115194131		Retained from iGL map	3	73.947	1769	37357898	1.52e-19	-	CallRateBelowThreshold	0	J	1	1	1	0	0	0.486445	1
10837	-	SNP_FB_0556872	AX-115194132		Retained from iGL map	3	73.947	1770	37359054	1.52e-19	-	PolyHighResolution	1	B	1	1	1	1	1	0.0696056	0.639082
1824	4945	RosBREEDSNP_SNP_CT_39129145_Lg3_6910_MAF30_6910_exon1	AX-105203809		Retained from iGL map	3	73.947	1771	37360992	1.52e-19	yes	PolyHighResolution	1	A	1	1	1	0	0	0.117976	0.974
2664	7054	RosBREEDSNP_SNP_GT_39129174_Lg3_6910_MAF20_6910_exon1	AX-115194139		Retained from iGL map	3	73.947	1772	37361020	6.49e-15	-	PolyHighResolution	1	E	1	1	0	3	3	0.117385	0.977312
10840	-	SNP_FB_0556882	AX-115194135		Retained from iGL map	3	73.947	1773	37362632	1.52e-19	yes	PolyHighResolution	1	A	1	1	1	0	0	0.255558	0.961087
10841	-	SNP_FB_0556901	AX-115194136		Retained from iGL map	3	73.947	1774	37364762	1.52e-19	-	Other	0	J	4	2	1	0	0	0.499302	0.925088
10842	-	SNP_FB_0556908	AX-115194137		Retained from iGL map	3	73.947	1775	37365967	1.52e-19	yes	PolyHighResolution	1	A	1	1	1	0	0	0.113654	0.709016
14058	-	SNP_FB_0797962	AX-115199089		Retained from iGL map	4	0	1776	86441	1.52e-19	-	PolyHighResolution	1	C	1	1	1	0	0	0.263009	0.993797
14057	-	SNP_FB_0797959	AX-115199088		Retained from iGL map	4	0	1777	87772	1.52e-19	-	Other	0	K	1	1	1	1	1	0.0608016	0.723424
14055	-	SNP_FB_0797947	AX-115199086		Retained from iGL map	4	0	1778	89461	1.52e-19	yes	PolyHighResolution	1	A	1	1	1	1	0	0.367651	0.989863
14053	-	SNP_FB_0797934	AX-115199084		Retained from iGL map	4	0	1779	90831	1.52e-19	yes	PolyHighResolution	1	A	1	1	1	0	0	0.403743	0.948539
14051	-	SNP_FB_0797930	AX-115199082		Retained from iGL map	4	0	1780	91903	1.52e-19	-	PolyHighResolution	0	K	1	1	1	0	0	0.403423	1
9641	-	SNP_FB_0464433	AX-115192376		Retained from iGL map	4	0.031	1781	322381	1.52e-19	yes	PolyHighResolution	1	A	1	1	1	0	0	0.20206	0.976109
14049	-	SNP_FB_0797528	AX-115199080		Retained from iGL map	4	0.169	1782	426541	1.52e-19	-	PolyHighResolution	0	K	1	1	1	1	1	0.402575	0.981385
14046	-	SNP_FB_0797507	AX-115199076		Retained from iGL map	4	0.169	1783	431329	1.52e-19	yes	PolyHighResolution	1	A	1	1	1	1	1	0.167048	0.973301
14045	-	SNP_FB_0797504	AX-115199075		Retained from iGL map	4	0.169	1784	431739	1.52e-19	yes	PolyHighResolution	1	A	1	1	1	0	0	0.167133	0.98393
14044	-	SNP_FB_0797233	AX-115199074		Retained from iGL map	4	1.153	1785	686424	1.52e-19	-	PolyHighResolution	0	K	1	1	1	0	0	0.248471	0.941
14043	-	SNP_FB_0797232	AX-115199073		Retained from iGL map	4	1.153	1786	686489	1.52e-19	-	Off Target Variant	0	P	1	1	1	3	2	0.358596	0.991954
14041	-	SNP_FB_0797221	AX-115199071		Retained from iGL map	4	1.153	1787	688391	1.52e-19	-	PolyHighResolution	0	K	1	1	1	0	0	0.392881	0.999798
14040	-	SNP_FB_0797218	AX-115199070		Retained from iGL map	4	1.153	1788	690933	1.52e-19	-	BBvarianceY	1	A	1	1	1	0	0	0.190573	0.993395
14037	-	SNP_FB_0797211	AX-115199067		Retained from iGL map	4	1.153	1789	693037	1.52e-19	yes	PolyHighResolution	1	C	1	1	1	0	0	0.315648	0.968928
14036	-	SNP_FB_0797210	AX-115199066		Retained from iGL map	4	1.153	1790	693174	1.52e-19	yes	No Minor Homozygous	1	A	1	1	1	2	2	0.0179252	0.568188
14034	-	SNP_FB_0797205	AX-115199064		Retained from iGL map	4	1.153	1791	695254	1.52e-19	yes	PolyHighResolution	1	A	1	1	1	1	0	0.1353	0.912339
14030	-	SNP_FB_0796952	AX-115199060		Retained from iGL map	4	1.642	1792	1078713	1.52e-19	yes	PolyHighResolution	1	A	1	1	1	2	1	0.215666	0.965456
14029	-	SNP_FB_0796949	AX-115199059		Retained from iGL map	4	1.642	1793	1079033	1.52e-19	yes	PolyHighResolution	1	A	1	1	1	2	2	0.165777	0.975437
14028	-	SNP_FB_0796947	AX-115199058		Retained from iGL map	4	1.642	1794	1079745	1.52e-19	-	AAvarianceX	1	C	1	1	1	2	2	0.247305	0.963824
16724	-	SNP_FB_1046084	AX-115198731		Retained from iGL map	4	1.746	1795	1117622	1.52e-19	-	BBvarianceY	0	K	1	1	1	3	2	0.390095	0.992191
16723	-	SNP_FB_1046081	AX-115198730		Retained from iGL map	4	1.746	1796	1118539	1.52e-19	yes	PolyHighResolution	1	A	1	1	1	0	0	0.399109	0.935112
16722	-	SNP_FB_1046079	AX-115198729		Retained from iGL map	4	1.746	1797	1118881	1.52e-19	yes	PolyHighResolution	1	A	1	1	1	0	0	0.22666	0.991079
16721	-	SNP_FB_1046078	AX-115198728		Retained from iGL map	4	1.746	1798	1118953	1.52e-19	yes	PolyHighResolution	1	A	1	1	1	0	0	0.359542	0.987386
16720	-	SNP_FB_1045751	AX-115198720		Retained from iGL map	4	2.592	1799	1576234	1.52e-19	-	CallRateBelowThreshold	0	J	1	1	1	3	2	0.471685	0.976477
16718	-	SNP_FB_1045741	AX-115198718		Retained from iGL map	4	2.592	1800	1578756	1.52e-19	yes	PolyHighResolution	1	A	1	1	1	0	0	0.3243	0.971504
16717	-	SNP_FB_1045736	AX-115198717		Retained from iGL map	4	2.592	1801	1579234	1.52e-19	yes	PolyHighResolution	1	A	1	1	1	1	0	0.441769	0.989907
16716	-	SNP_FB_1045734	AX-115198716		Retained from iGL map	4	2.592	1802	1579459	1.52e-19	-	PolyHighResolution	1	B	1	1	1	2	1	0.207469	0.9912
14021	-	SNP_FB_0795866	AX-115199042		Retained from iGL map	4	4.381	1803	2077306	1.52e-19	yes	PolyHighResolution	1	A	1	1	1	0	0	0.0526316	0.649394
14020	-	SNP_FB_0795858	AX-115199041		Retained from iGL map	4	4.381	1804	2080494	1.52e-19	yes	PolyHighResolution	1	A	1	1	1	4	0	0.44542	0.993902
14019	-	SNP_FB_0795854	AX-115199040		Retained from iGL map	4	4.381	1805	2081294	1.52e-19	yes	PolyHighResolution	1	A	1	1	1	0	0	0.273873	0.982964
14018	-	SNP_FB_0795847	AX-115199038		Retained from iGL map	4	4.381	1806	2083597	1.52e-19	yes	PolyHighResolution	1	B	1	1	1	0	0	0.370257	0.941143
14017	-	SNP_FB_0795840	AX-115199037		Retained from iGL map	4	4.381	1807	2085822	1.52e-19	-	BBvarianceX	1	B	1	1	1	2	2	0.263057	0.950805
15185	-	SNP_FB_0904739	AX-115189360		Retained from iGL map	4	5.454	1808	2658754	1.52e-19	yes	PolyHighResolution	1	A	1	1	1	2	1	0.036278	0.507487
15187	-	SNP_FB_0904741	AX-115189362		Retained from iGL map	4	5.454	1809	2658977	1.52e-19	-	PolyHighResolution	1	B	2	2	2	0	0	0.172184	0.71215
15189	-	SNP_FB_0904782	AX-115189370		Retained from iGL map	4	5.932	1810	2944031	1.52e-19	yes	PolyHighResolution	1	A	4	1	1	0	0	0.0577608	0.3953
15191	-	SNP_FB_0904787	AX-115189372		Retained from iGL map	4	5.932	1811	2947563	1.52e-19	-	Other	0	J	1	1	1	2	2	0.239986	0.988788
15193	-	SNP_FB_0904796	AX-115189374		Retained from iGL map	4	5.932	1812	2949875	1.52e-19	-	PolyHighResolution	1	B	1	1	1	1	0	0.102521	0.601274
15198	-	SNP_FB_0905063	AX-115189381		Retained from iGL map	4	6.7	1813	3178118	1.52e-19	-	PolyHighResolution	0	J	1	1	1	1	0	0.360631	0.980632
15199	-	SNP_FB_0905064	AX-115189382		Retained from iGL map	4	6.7	1814	3179017	1.52e-19	-	PolyHighResolution	1	A	1	1	1	1	1	0.492496	0.947543
14068	-	SNP_FB_0798173	AX-115199099		Retained from iGL map	4	8.526	1815	3841034	1.52e-19	-	PolyHighResolution	1	D	1	1	1	1	1	0.486125	0.972348
14065	-	SNP_FB_0798161	AX-115199096		Retained from iGL map	4	8.526	1816	3843732	1.52e-19	yes	PolyHighResolution	1	A	1	1	1	0	0	0.109769	0.994355
14064	-	SNP_FB_0798159	AX-115199095		Retained from iGL map	4	8.526	1817	3843909	1.52e-19	yes	PolyHighResolution	1	A	1	1	1	1	1	0.109753	0.994715
14063	-	SNP_FB_0798158	AX-115199094		Retained from iGL map	4	8.526	1818	3843973	1.52e-19	-	CallRateBelowThreshold	1	B	1	1	1	0	0	0.366456	0.986127
14062	-	SNP_FB_0798152	AX-115199093		Retained from iGL map	4	8.526	1819	3844953	1.52e-19	yes	PolyHighResolution	1	B	1	1	1	1	0	0.12388	0.977803
9516	-	SNP_FB_0454152	AX-115192186		Retained from iGL map	4	8.847	1820	4010033	1.52e-19	-	PolyHighResolution	0	K	1	1	1	5	4	0.370339	0.953325
769	2250	RosBREEDSNP_SNP_AC_823910_Lg4_01597_MAF20_523412_exon1	AX-105213347		Retained from iGL map	4	11.203	1821	5243775	1.52e-19	yes	PolyHighResolution	1	A	1	1	1	0	0	0.117273	0.964386
1247	3430	RosBREEDSNP_SNP_AG_830930_Lg4_01597_MAF30_1668681_exon1	AX-105176067		Retained from iGL map	4	11.203	1822	5250608	1.52e-19	yes	PolyHighResolution	1	A	1	1	1	0	0	0.199135	0.990001
10860	-	SNP_FB_0558611	AX-115194186		Retained from iGL map	4	11.282	1823	5268604	1.52e-19	-	PolyHighResolution	1	B	1	1	1	0	0	0.434217	0.984348
10861	-	SNP_FB_0558614	AX-115194187		Retained from iGL map	4	11.282	1824	5269623	1.52e-19	yes	PolyHighResolution	1	A	1	1	1	0	0	0.306291	0.993272
1951	5245	RosBREEDSNP_SNP_CT_849833_Lg4_01597_MAF40_666094_exon2	AX-115194192		Retained from iGL map	4	11.282	1825	5269794	1.52e-19	yes	PolyHighResolution	1	B	1	1	1	0	0	0.315742	0.934334
10862	-	SNP_FB_0558616	AX-115194188		Retained from iGL map	4	11.282	1826	5270429	1.52e-19	yes	PolyHighResolution	1	A	1	1	1	0	0	0.129578	0.990199
10863	-	SNP_FB_0558624	AX-115194189		Retained from iGL map	4	11.282	1827	5272198	8.28e-18	yes	PolyHighResolution	1	A	1	1	1	1	1	0.223862	0.998143
10864	-	SNP_FB_0558628	AX-115194190		Retained from iGL map	4	11.282	1828	5273896	1.52e-19	yes	PolyHighResolution	1	A	1	1	1	0	0	0.323642	0.992965
2503	6668	RosBREEDSNP_SNP_GA_853788_Lg4_01597_MAF10_1618697_exon3	AX-105209726		Retained from iGL map	4	11.282	1829	5274011	1.52e-19	yes	PolyHighResolution	1	D	1	1	1	0	0	0.0861937	0.512685
1959	5258	RosBREEDSNP_SNP_CT_860737_Lg4_01597_MAF10_1664898_exon2	AX-105202960		Retained from iGL map	4	11.282	1830	5280978	1.52e-19	-	PolyHighResolution	1	A	2	2	2	2	1	0.0930559	0.702331
17447	-	SNP_FB_1091001	AX-115194890		Retained from iGL map	4	12.147	1831	5630735	1.52e-19	-	Other	0	K	1	1	1	1	1	0.29322	0.987777
10866	-	SNP_FB_0559404	AX-115194193		Retained from iGL map	4	12.552	1832	5709356	1.52e-19	-	CallRateBelowThreshold	0	J	1	1	1	2	2	0.473729	0.99769
10867	-	SNP_FB_0559406	AX-115194194		Retained from iGL map	4	12.552	1833	5709559	1.52e-19	yes	PolyHighResolution	1	A	1	1	1	0	0	0.360708	0.967074
10870	-	SNP_FB_0559416	AX-115194197		Retained from iGL map	4	12.552	1834	5711813	1.52e-19	-	BBvarianceX	0	K	1	1	1	6	3	0.261437	0.988435
10871	-	SNP_FB_0559418	AX-115194198		Retained from iGL map	4	12.552	1835	5712256	8.28e-18	yes	No Minor Homozygous	1	A	1	1	1	4	2	0.0213577	0.622853
10872	-	SNP_FB_0559419	AX-115194199		Retained from iGL map	4	12.552	1836	5713096	1.52e-19	yes	PolyHighResolution	1	A	1	1	1	0	0	0.407261	0.97669
10873	-	SNP_FB_0559423	AX-115194200		Retained from iGL map	4	12.552	1837	5713968	1.52e-19	-	PolyHighResolution	1	C	1	1	1	0	0	0.404974	0.988099
6849	-	SNP_FB_0246379	AX-115189011		Retained from iGL map	4	13.406	1838	5938506	1.52e-19	-	PolyHighResolution	1	E	1	1	1	0	0	0.401507	0.954193
10874	-	SNP_FB_0559805	AX-115194201		Retained from iGL map	4	13.691	1839	5982949	1.52e-19	-	BBvarianceX	1	C	1	1	1	1	1	0.242737	0.979994
10875	-	SNP_FB_0559807	AX-115194202		Retained from iGL map	4	13.691	1840	5983060	1.52e-19	-	Other	0	J	1	1	1	1	1	0.254071	0.932881
10876	-	SNP_FB_0559825	AX-115194206		Retained from iGL map	4	13.691	1841	5986703	1.52e-19	yes	PolyHighResolution	1	A	1	1	1	0	0	0.285478	0.974645
10877	-	SNP_FB_0559829	AX-115194207		Retained from iGL map	4	13.691	1842	5987406	1.52e-19	yes	PolyHighResolution	1	A	1	1	1	0	0	0.241099	0.959131
10878	-	SNP_FB_0559832	AX-115194208		Retained from iGL map	4	13.691	1843	5987819	1.52e-19	yes	PolyHighResolution	1	A	1	1	1	0	0	0.248156	0.998636
10879	-	SNP_FB_0559833	AX-115194209		Retained from iGL map	4	13.691	1844	5988032	1.52e-19	yes	PolyHighResolution	1	A	2	2	1	0	0	0.335792	0.975793
10880	-	SNP_FB_0559837	AX-115194210		Retained from iGL map	4	13.691	1845	5988959	1.52e-19	yes	UnexpectedHeterozygosity	1	A	1	1	1	0	0	0.0581573	0.626165
10881	-	SNP_FB_0559838	AX-115194211		Retained from iGL map	4	13.691	1846	5989014	1.52e-19	yes	PolyHighResolution	1	A	1	1	1	0	0	0.180107	0.984725
8164	-	SNP_FB_0353159	AX-115190928		Retained from iGL map	4	14.137	1847	6178089	1.52e-19	yes	PolyHighResolution	1	B	2	1	1	0	0	0.214395	0.984498
8165	-	SNP_FB_0353160	AX-115190929		Retained from iGL map	4	14.137	1848	6178167	1.52e-19	yes	PolyHighResolution	1	A	1	1	1	0	0	0.2764	0.947703
8166	-	SNP_FB_0353164	AX-115190930		Retained from iGL map	4	14.137	1849	6178910	1.52e-19	yes	PolyHighResolution	1	A	1	1	1	0	0	0.383087	0.983744
8168	-	SNP_FB_0353170	AX-115190932		Retained from iGL map	4	14.137	1850	6179616	1.52e-19	yes	PolyHighResolution	1	A	1	1	1	2	1	0.0619908	0.424442
17450	-	SNP_FB_1091117	AX-115194182		Retained from iGL map	4	14.611	1851	6431910	1.52e-19	yes	PolyHighResolution	1	A	1	1	1	0	0	0.38057	0.981752
17452	-	SNP_FB_1091120	AX-115194184		Retained from iGL map	4	14.611	1852	6432610	1.52e-19	yes	PolyHighResolution	1	A	1	1	1	0	0	0.166667	0.955331
17453	-	SNP_FB_1091121	AX-115194185		Retained from iGL map	4	14.611	1853	6432872	1.52e-19	-	BBvarianceX	0	J	1	1	1	2	2	0.374449	0.993075
10891	-	SNP_FB_0560731	AX-115194223		Retained from iGL map	4	14.819	1854	6501463	3.54e-13	-	PolyHighResolution	1	A	1	0	0	1	0	0.30023	0.980125
2627	6956	RosBREEDSNP_SNP_GT_2760781_Lg4_RosCOS2404_MAF20_MDP0000147445_exon1	AX-115194230		Retained from iGL map	4	14.819	1855	6504192	1.52e-19	-	CallRateBelowThreshold	0	K	1	1	1	4	4	0.0953914	0.992825
10893	-	SNP_FB_0560738	AX-115194226		Retained from iGL map	4	14.819	1856	6504422	1.52e-19	-	BBvarianceX	1	C	1	1	1	1	1	0.194861	0.974021
10894	-	SNP_FB_0560739	AX-115194227		Retained from iGL map	4	14.819	1857	6505018	1.52e-19	-	PolyHighResolution	1	A	1	1	1	0	0	0.400306	0.926015
10895	-	SNP_FB_0560740	AX-115194228		Retained from iGL map	4	14.819	1858	6505250	1.52e-19	-	BBvarianceY	0	K	1	1	1	1	1	0.273729	0.997225
7205	-	SNP_FB_0276809	AX-115189542		Retained from iGL map	4	16.181	1859	7206385	1.52e-19	-	Other	0	K	1	1	1	2	2	0.454915	0.99021
7206	-	SNP_FB_0276810	AX-115189543		Retained from iGL map	4	16.181	1860	7206718	1.52e-19	-	PolyHighResolution	1	B	1	1	1	0	0	0.299412	0.887203
7207	-	SNP_FB_0276811	AX-115189544		Retained from iGL map	4	16.181	1861	7206948	1.52e-19	-	PolyHighResolution	1	A	3	3	2	1	0	0.355448	0.620111
7209	-	SNP_FB_0276835	AX-115189546		Retained from iGL map	4	16.181	1862	7212729	1.52e-19	-	PolyHighResolution	1	B	1	1	1	0	0	0.323191	0.984026
7210	-	SNP_FB_0276838	AX-115189547		Retained from iGL map	4	16.181	1863	7213509	8.28e-18	-	ABvarianceX	1	A	1	1	1	2	1	0.378347	0.95981
17455	-	SNP_FB_1091272	AX-115194234		Retained from iGL map	4	16.261	1864	7287210	1.52e-19	-	PolyHighResolution	1	A	1	1	1	0	0	0.193763	0.808373
17456	-	SNP_FB_1091276	AX-115194235		Retained from iGL map	4	16.261	1865	7288037	1.52e-19	yes	PolyHighResolution	1	A	1	1	1	1	0	0.39074	0.979554
17457	-	SNP_FB_1091277	AX-115194236		Retained from iGL map	4	16.261	1866	7288098	1.52e-19	yes	PolyHighResolution	1	A	1	1	1	0	0	0.218487	0.993706
17458	-	SNP_FB_1091278	AX-115194237		Retained from iGL map	4	16.261	1867	7288347	1.52e-19	yes	PolyHighResolution	1	D	1	1	1	0	0	0.358632	0.99219
10899	-	SNP_FB_0561837	AX-115194247		Retained from iGL map	4	16.577	1868	7658768	1.52e-19	yes	PolyHighResolution	1	A	1	1	1	0	0	0.418279	0.955178
10900	-	SNP_FB_0561843	AX-115194248		Retained from iGL map	4	16.577	1869	7659834	1.52e-19	yes	PolyHighResolution	1	A	1	1	1	0	0	0.451642	0.990063
17908	-	SNP_FB_1115384	AX-115194859		Retained from iGL map	4	16.795	1870	7783633	1.52e-19	yes	PolyHighResolution	1	A	1	1	1	1	1	0.373505	0.973195
17909	-	SNP_FB_1115385	AX-115194860		Retained from iGL map	4	16.795	1871	7784691	1.52e-19	yes	PolyHighResolution	1	A	1	1	1	0	0	0.172871	0.99675
17910	-	SNP_FB_1115390	AX-115194861		Retained from iGL map	4	16.795	1872	7786306	1.52e-19	-	PolyHighResolution	1	A	1	1	1	0	0	0.288911	0.968304
17911	-	SNP_FB_1115409	AX-115194862		Successfully placed via physical information	4	16.8	1873	7790391	1.52e-19	yes	No Minor Homozygous	1	A	1	1	1	0	0	0.00712106	0.512387
10901	-	SNP_FB_0562289	AX-115194250		Retained from iGL map	4	16.936	1874	7908673	1.52e-19	yes	PolyHighResolution	1	A	1	1	1	0	0	0.197861	0.949387
10902	-	SNP_FB_0562298	AX-115194251		Retained from iGL map	4	16.936	1875	7910730	1.52e-19	yes	PolyHighResolution	1	A	1	1	1	0	0	0.28942	0.982766
10903	-	SNP_FB_0562306	AX-115194252		Retained from iGL map	4	16.936	1876	7912674	1.52e-19	-	PolyHighResolution	1	B	1	1	1	0	0	0.399796	0.978112
10905	-	SNP_FB_0562310	AX-115194254		Retained from iGL map	4	16.936	1877	7913829	1.52e-19	yes	PolyHighResolution	1	A	1	1	1	0	0	0.122865	0.993185
10906	-	SNP_FB_0562311	AX-115194255		Retained from iGL map	4	16.936	1878	7913934	1.52e-19	-	Other	0	L	1	1	1	2	0	0.101322	0.999041
10908	-	SNP_FB_0562317	AX-115194257		Retained from iGL map	4	16.936	1879	7914966	1.52e-19	-	PolyHighResolution	0	K	1	1	1	0	0	0.258775	1
10909	-	SNP_FB_0562322	AX-115194258		Retained from iGL map	4	16.936	1880	7915485	1.52e-19	yes	PolyHighResolution	1	E	1	1	1	0	0	0.42201	0.992862
10910	-	SNP_FB_0562324	AX-115194259		Retained from iGL map	4	16.936	1881	7915810	1.52e-19	-	PolyHighResolution	1	C	1	1	1	0	0	0.178918	0.973441
10911	-	SNP_FB_0563187	AX-115194265		Retained from iGL map	4	17.957	1882	8375115	1.52e-19	yes	PolyHighResolution	1	A	1	1	1	1	1	0.278499	1
1856	5006	RosBREEDSNP_SNP_CT_4578560_Lg4_00705_MAF20_MDP0000176523_exon9	AX-115194271		Retained from iGL map	4	17.957	1883	8377322	1.52e-19	yes	PolyHighResolution	1	A	1	1	1	0	0	0.103053	0.912312
1857	5007	RosBREEDSNP_SNP_CT_4580974_Lg4_00705_MAF10_MDP0000244070_exon1	AX-105222015		Retained from iGL map	4	17.957	1884	8387529	1.52e-19	yes	PolyHighResolution	1	A	2	2	2	1	1	0.12414	0.962144
1860	5011	RosBREEDSNP_SNP_CT_4605949_Lg4_00705_MAF20_1678001_exon2	AX-105194468		Retained from iGL map	4	18.2	1885	8422473	1.52e-19	yes	PolyHighResolution	1	A	2	1	1	0	0	0.0863035	0.876826
10917	-	SNP_FB_0563348	AX-115194272		Retained from iGL map	4	18.2	1886	8433462	1.52e-19	yes	PolyHighResolution	1	C	1	1	1	1	1	0.119108	0.96093
2670	7070	RosBREEDSNP_SNP_GT_4621611_Lg4_00705_MAF30_MDP0000171750_exon5	AX-105220227		Retained from iGL map	4	18.2	1887	8433870	1.52e-19	yes	PolyHighResolution	1	A	1	1	1	0	0	0.0933605	0.974482
10918	-	SNP_FB_0563353	AX-115194273		Retained from iGL map	4	18.2	1888	8434036	1.52e-19	yes	PolyHighResolution	1	B	1	1	1	0	0	0.245024	0.962074
10919	-	SNP_FB_0563362	AX-115194275		Retained from iGL map	4	18.2	1889	8436850	1.52e-19	-	CallRateBelowThreshold	0	J	1	1	1	0	0	0.0859322	0.987305
10920	-	SNP_FB_0563366	AX-115194276		Retained from iGL map	4	18.2	1890	8437377	1.52e-19	yes	PolyHighResolution	1	A	1	1	1	0	0	0.410619	0.946093
2671	7071	RosBREEDSNP_SNP_GT_4625426_Lg4_00705_MAF50_1676956_exon1	AX-115194280		Retained from iGL map	4	18.2	1891	8437685	1.52e-19	-	AAvarianceY	0	J	1	1	1	0	0	0.25706	0.908632
10921	-	SNP_FB_0563367	AX-115194277		Retained from iGL map	4	18.2	1892	8437768	1.52e-19	-	CallRateBelowThreshold	0	J	1	1	1	0	0	0.344132	0.975267
15955	-	SNP_FB_0979340	AX-115194344		Retained from iGL map	4	18.218	1893	8455787	1.52e-19	-	PolyHighResolution	0	M	1	1	1	1	0	0.230402	0.97152
1171	3227	RosBREEDSNP_SNP_AG_4838321_Lg4_snpCO576145_MAF20_1639247_exon4	AX-105187379		Retained from iGL map	4	18.452	1894	8685633	1.52e-19	yes	PolyHighResolution	1	A	1	1	1	0	0	0.435004	0.973511
2408	6432	RosBREEDSNP_SNP_GA_4844832_Lg4_snpCO576145_MAF30_MDP0000127501_exon10	AX-105180279		Retained from iGL map	4	18.452	1895	8692281	2.77e-10	-	BBvarianceY	0	K	0	0	0	2	2	0.0979329	0.997781
15958	-	SNP_FB_0979603	AX-115194353		Retained from iGL map	4	18.91	1896	8777568	5.08e-12	-	BBvarianceY	0	K	0	0	0	3	3	0.488648	0.980473
10925	-	SNP_FB_0564737	AX-115194282		Retained from iGL map	4	19.274	1897	9179916	1.52e-19	-	MonoHighResolution	0	L	1	1	1	1	1	0.458563	0.907585
10926	-	SNP_FB_0564738	AX-115194283		Retained from iGL map	4	19.274	1898	9180010	1.52e-19	yes	PolyHighResolution	1	A	1	1	1	0	0	0.472017	1
10927	-	SNP_FB_0564740	AX-115194284		Retained from iGL map	4	19.274	1899	9180651	1.52e-19	yes	PolyHighResolution	1	C	1	1	1	0	0	0.441858	0.987434
10928	-	SNP_FB_0564745	AX-115194285		Retained from iGL map	4	19.274	1900	9181067	1.52e-19	-	PolyHighResolution	1	A	1	1	1	0	0	0.353742	0.984139
10929	-	SNP_FB_0564748	AX-115194286		Retained from iGL map	4	19.274	1901	9181728	1.52e-19	yes	PolyHighResolution	1	D	1	1	1	0	0	0.472172	0.916884
10930	-	SNP_FB_0564749	AX-115194287		Retained from iGL map	4	19.274	1902	9181730	1.52e-19	yes	PolyHighResolution	0	K	1	1	1	1	1	0.45863	0.928757
10932	-	SNP_FB_0564760	AX-115194289		Retained from iGL map	4	19.274	1903	9184599	1.52e-19	yes	PolyHighResolution	1	A	1	1	1	0	0	0.179883	0.985488
2428	6473	RosBREEDSNP_SNP_GA_5335202_Lg4_325236_MAF30_325236_exon1	AX-105198940		Retained from iGL map	4	19.421	1904	9216092	8.28e-18	-	PolyHighResolution	1	D	1	1	1	1	0	0.36651	0.610998
3470	-	SNP_FB_0005955	AX-115184019		Retained from iGL map	4	19.664	1905	9351816	1.52e-19	-	UnexpectedHeterozygosity	1	A	1	1	1	0	0	0.0488396	0.57292
3471	-	SNP_FB_0005956	AX-115184020		Retained from iGL map	4	19.664	1906	9351998	1.52e-19	yes	PolyHighResolution	1	A	1	1	1	0	0	0.472272	0.967018
3472	-	SNP_FB_0005957	AX-115184021		Retained from iGL map	4	19.664	1907	9352054	1.52e-19	-	PolyHighResolution	0	O	1	1	1	0	0	0.168193	0.950236
3473	-	SNP_FB_0005958	AX-115184022		Retained from iGL map	4	19.664	1908	9352270	1.52e-19	yes	PolyHighResolution	1	A	1	1	1	0	0	0.235616	0.991364
3474	-	SNP_FB_0005963	AX-115184023		Retained from iGL map	4	19.664	1909	9352995	1.52e-19	yes	PolyHighResolution	1	A	1	1	1	0	0	0.471749	0.99168
3475	-	SNP_FB_0005966	AX-115184024		Retained from iGL map	4	19.664	1910	9353264	1.52e-19	yes	PolyHighResolution	1	A	1	1	1	0	0	0.222265	0.95204
3476	-	SNP_FB_0005974	AX-115184025		Retained from iGL map	4	19.664	1911	9354510	1.52e-19	yes	PolyHighResolution	1	A	1	1	1	1	0	0.471359	0.975953
3477	-	SNP_FB_0005980	AX-115184026		Retained from iGL map	4	19.664	1912	9355355	1.52e-19	yes	UnexpectedHeterozygosity	1	A	1	1	1	0	0	0.128626	0.998053
14461	-	SNP_FB_0825851	AX-115184135		Retained from iGL map	4	19.671	1913	9358717	8.28e-18	yes	PolyHighResolution	1	A	1	1	1	1	1	0.470183	0.96878
14462	-	SNP_FB_0825855	AX-115184136		Retained from iGL map	4	19.672	1914	9359102	1.52e-19	yes	PolyHighResolution	1	A	1	1	1	0	0	0.232188	0.986281
14464	-	SNP_FB_0826183	AX-115184147		Retained from iGL map	4	20.705	1915	9866255	1.52e-19	yes	PolyHighResolution	1	A	7	5	3	0	0	0.194148	0.933723
14465	-	SNP_FB_0826185	AX-115184148		Retained from iGL map	4	20.705	1916	9866332	1.52e-19	yes	PolyHighResolution	1	A	1	1	1	0	0	0.306997	0.967879
14466	-	SNP_FB_0826186	AX-115184149		Retained from iGL map	4	20.705	1917	9866397	1.52e-19	-	CallRateBelowThreshold	0	J	2	1	1	0	0	0.115136	0.716981
14467	-	SNP_FB_0826200	AX-115184150		Retained from iGL map	4	20.705	1918	9868008	3.54e-13	-	PolyHighResolution	1	B	1	0	0	2	1	0.120571	0.981187
14469	-	SNP_FB_0826218	AX-115184152		Retained from iGL map	4	20.705	1919	9871432	1.52e-19	-	PolyHighResolution	1	A	1	1	1	0	0	0.261838	0.987194
14470	-	SNP_FB_0826219	AX-115184153		Retained from iGL map	4	20.705	1920	9871579	1.52e-19	-	Other	0	M	1	1	1	1	1	0.21623	0.979554
14471	-	SNP_FB_0826221	AX-115184154		Retained from iGL map	4	20.705	1921	9871686	1.52e-19	-	Other	1	A	1	1	1	1	1	0.478854	0.962433
16901	-	SNP_FB_1061180	AX-115186581		Retained from iGL map	4	20.742	1922	10000431	1.52e-19	yes	PolyHighResolution	1	A	1	1	1	0	0	0.192601	0.983557
16899	-	SNP_FB_1061168	AX-115186579		Retained from iGL map	4	20.742	1923	10001792	1.52e-19	-	PolyHighResolution	0	K	1	1	1	0	0	0.347161	0.94695
16898	-	SNP_FB_1061167	AX-115186578		Retained from iGL map	4	20.742	1924	10001961	1.52e-19	yes	PolyHighResolution	1	D	1	1	1	0	0	0.48355	0.972083
12215	-	SNP_FB_0663352	AX-115196338		Retained from iGL map	4	21.092	1925	no_hits	-	yes	UnexpectedHeterozygosity	1	A	0	0	0	-	-	0.048855	0.481528
12217	-	SNP_FB_0663376	AX-115196340		Retained from iGL map	4	21.092	1926	no_hits	-	-	AAvarianceX	1	C	0	0	0	-	-	0.336706	0.947347
12219	-	SNP_FB_0663394	AX-115196342		Retained from iGL map	4	21.092	1927	no_hits	-	yes	PolyHighResolution	1	A	0	0	0	-	-	0.0916264	0.970809
10933	-	SNP_FB_0565086	AX-115194291		Retained from iGL map	4	21.702	1928	10709418	1.52e-19	-	PolyHighResolution	1	B	2	2	1	0	0	0.479023	0.986406
10935	-	SNP_FB_0565094	AX-115194294		Retained from iGL map	4	21.702	1929	10710259	1.52e-19	-	PolyHighResolution	1	A	1	1	1	1	0	0.143696	0.982362
10936	-	SNP_FB_0565100	AX-115194295		Retained from iGL map	4	21.702	1930	10710769	1.52e-19	-	UnexpectedHeterozygosity	1	E	1	1	1	0	0	0.0993133	0.992523
10937	-	SNP_FB_0565104	AX-115194296		Retained from iGL map	4	21.702	1931	10711400	1.52e-19	yes	PolyHighResolution	1	A	1	1	1	0	0	0.479898	0.982333
10939	-	SNP_FB_0565117	AX-115194298		Retained from iGL map	4	21.702	1932	10713017	1.52e-19	-	PolyHighResolution	1	B	2	1	1	1	0	0.37391	0.967419
10940	-	SNP_FB_0565138	AX-115194300		Retained from iGL map	4	21.702	1933	10715868	1.52e-19	yes	PolyHighResolution	1	A	1	1	1	1	0	0.283499	1
2445	6505	RosBREEDSNP_SNP_GA_5884301_Lg4_02263_MAF50_749161_exon1	AX-115181887		Retained from iGL map	4	22.086	1934	10847842	1.52e-19	yes	PolyHighResolution	1	A	2	2	2	0	0	0.386445	0.931979
752	2212	RosBREEDSNP_SNP_AC_5920541_Lg4_02263_MAF20_1618391_exon2	AX-105222636		Retained from iGL map	4	22.086	1935	10884061	1.52e-19	yes	PolyHighResolution	1	A	1	1	1	0	0	0.195929	0.972563
15960	-	SNP_FB_0980060	AX-115194448		Retained from iGL map	4	22.223	1936	10922085	1.52e-19	yes	PolyHighResolution	1	A	1	1	1	0	0	0.26145	0.978182
15961	-	SNP_FB_0980065	AX-115194449		Retained from iGL map	4	22.223	1937	10924041	1.52e-19	-	PolyHighResolution	1	A	1	1	1	1	1	0.198012	0.925681
15962	-	SNP_FB_0980068	AX-115194450		Retained from iGL map	4	22.223	1938	10925382	1.52e-19	-	AAvarianceY	1	C	1	1	1	1	1	0.426617	0.949533
10943	-	SNP_FB_0565414	AX-115194303		Successfully placed via physical information	4	22.225	1939	10935960	1.52e-19	yes	PolyHighResolution	1	A	1	1	1	1	1	0.0399288	0.717216
10945	-	SNP_FB_0565419	AX-115194305		Retained from iGL map	4	22.225	1940	10936484	1.52e-19	-	PolyHighResolution	0	K	1	1	1	2	0	0.370458	0.949675
10946	-	SNP_FB_0565420	AX-115194306		Retained from iGL map	4	22.225	1941	10936598	1.52e-19	-	Other	0	L	1	1	1	1	0	0.353641	0.903039
10947	-	SNP_FB_0565427	AX-115194307		Retained from iGL map	4	22.225	1942	10937562	1.52e-19	yes	PolyHighResolution	1	E	1	1	1	0	0	0.076659	0.58012
10948	-	SNP_FB_0565434	AX-115194308		Retained from iGL map	4	22.225	1943	10937874	1.52e-19	yes	PolyHighResolution	1	A	1	1	1	0	0	0.225655	0.973639
10958	-	SNP_FB_0566754	AX-115194319		Retained from iGL map	4	22.768	1944	11472935	8.28e-18	-	PolyHighResolution	0	K	1	1	1	0	0	0.356228	0.989521
10959	-	SNP_FB_0566755	AX-115194320		Retained from iGL map	4	22.768	1945	11473550	1.52e-19	-	CallRateBelowThreshold	0	N	1	1	1	4	4	0.287047	0.989807
10961	-	SNP_FB_0566757	AX-115194322		Successfully placed via physical information	4	22.768	1946	11473658	1.52e-19	yes	PolyHighResolution	1	A	1	1	1	0	0	0.0400763	0.623639
10964	-	SNP_FB_0566765	AX-115194325		Retained from iGL map	4	22.768	1947	11476374	1.52e-19	-	BBvarianceX	0	J	2	1	1	1	1	0.334469	0.947541
10965	-	SNP_FB_0566774	AX-115194326		Retained from iGL map	4	22.768	1948	11478106	1.52e-19	-	Off Target Variant	0	M	1	1	1	1	1	0.370798	0.997364
10966	-	SNP_FB_0566775	AX-115194327		Retained from iGL map	4	22.768	1949	11478252	1.52e-19	-	PolyHighResolution	1	C	1	1	1	2	2	0.178372	0.95703
14269	-	SNP_FB_0812223	AX-115199343		Retained from iGL map	4	22.921	1950	12446149	1.52e-19	-	PolyHighResolution	1	C	1	1	1	1	1	0.236394	0.96653
14270	-	SNP_FB_0812225	AX-115199344		Retained from iGL map	4	22.921	1951	12446389	1.52e-19	yes	PolyHighResolution	1	A	1	1	1	1	1	0.236313	0.988524
14271	-	SNP_FB_0812226	AX-115199345		Retained from iGL map	4	22.921	1952	12446447	1.52e-19	-	PolyHighResolution	1	B	1	1	1	0	0	0.375	0.953845
14272	-	SNP_FB_0812227	AX-115199346		Successfully placed via physical information	4	22.921	1953	12446492	1.52e-19	-	MonoHighResolution	1	A	1	1	1	0	0	0.000127226	0.0292052
14275	-	SNP_FB_0812238	AX-115199349		Retained from iGL map	4	22.921	1954	12449779	1.52e-19	-	PolyHighResolution	1	B	1	1	1	0	0	0.178535	0.899163
14276	-	SNP_FB_0812239	AX-115199350		Retained from iGL map	4	22.921	1955	12449946	1.52e-19	-	PolyHighResolution	1	A	1	1	1	0	0	0.389016	0.945163
14277	-	SNP_FB_0812240	AX-115199351		Successfully placed via physical information	4	22.921	1956	12450137	1.52e-19	-	AAvarianceX	1	C	2	1	1	0	0	0.0335878	0.533714
14267	-	SNP_FB_0811643	AX-115199341		Retained from iGL map	4	22.925	1957	12509369	1.52e-19	yes	PolyHighResolution	1	A	1	1	1	0	0	0.0942988	0.62109
14265	-	SNP_FB_0811631	AX-115199339		Retained from iGL map	4	22.925	1958	12512023	1.52e-19	yes	PolyHighResolution	1	A	1	1	1	0	0	0.347367	0.991705
14264	-	SNP_FB_0811630	AX-115199338		Successfully placed via physical information	4	22.925	1959	12512132	1.52e-19	yes	PolyHighResolution	1	A	1	1	1	0	0	0.0409565	0.48039
14263	-	SNP_FB_0811626	AX-115199337		Successfully placed via physical information	4	22.925	1960	12513083	1.52e-19	yes	PolyHighResolution	1	A	2	1	1	2	0	0.0398625	0.534063
14262	-	SNP_FB_0811624	AX-115199336		Retained from iGL map	4	22.925	1961	12513562	1.52e-19	-	PolyHighResolution	1	A	1	1	1	1	1	0.234704	0.946434
14258	-	SNP_FB_0811272	AX-115199332		Successfully placed via physical information	4	22.963	1962	12784916	1.52e-19	yes	PolyHighResolution	1	A	1	1	1	0	0	0.0400661	0.578719
14257	-	SNP_FB_0811264	AX-115199331		Retained from iGL map	4	22.964	1963	12786448	1.52e-19	-	PolyHighResolution	1	B	1	1	1	1	1	0.0919071	0.554542
14256	-	SNP_FB_0811258	AX-115199330		Retained from iGL map	4	22.964	1964	12787304	1.52e-19	-	BBvarianceY	1	C	1	1	1	2	1	0.262727	0.978782
14254	-	SNP_FB_0811248	AX-115199328		Retained from iGL map	4	22.964	1965	12788878	1.52e-19	yes	PolyHighResolution	1	B	1	1	1	0	0	0.399618	0.967458
12904	-	SNP_FB_0712580	AX-115197339		Successfully placed via physical information	4	23.01	1966	13164450	1.52e-19	yes	PolyHighResolution	1	E	2	1	1	1	0	0.0398219	0.471214
10973	-	SNP_FB_0567463	AX-115194337		Retained from iGL map	4	23.399	1967	16316403	8.28e-18	-	BBvarianceY	1	A	1	1	1	2	1	0.439413	0.9735
10974	-	SNP_FB_0567466	AX-115194338		Retained from iGL map	4	23.399	1968	16317559	1.52e-19	yes	PolyHighResolution	1	A	1	1	1	0	0	0.172519	0.983093
10975	-	SNP_FB_0567469	AX-115194339		Retained from iGL map	4	23.399	1969	16318519	1.52e-19	-	Other	0	J	1	1	1	4	4	0.371525	0.974663
10976	-	SNP_FB_0567480	AX-115194340		Retained from iGL map	4	23.399	1970	16321109	1.52e-19	-	Other	0	J	4	1	1	2	2	0.0849185	0.77362
3145	8275	RosBREEDSNP_SNP_TC_7180850_Lg4_00363_MAF10_MDP0000170488_exon8	AX-105186145		Retained from iGL map	4	23.399	1971	16321246	8.28e-18	yes	PolyHighResolution	1	A	1	1	1	1	0	0.171887	0.922317
10977	-	SNP_FB_0567493	AX-115194341		Retained from iGL map	4	23.399	1972	16330922	2.46e-14	-	BBvarianceY	0	K	1	0	0	0	0	0.15976	0.969118
1443	3919	RosBREEDSNP_SNP_CA_7202056_Lg4_00363_MAF40_1647328_exon1	AX-105214647		Retained from iGL map	4	23.484	1973	16358691	1.52e-19	yes	PolyHighResolution	1	A	1	1	1	0	0	0.356688	0.985716
2483	6596	RosBREEDSNP_SNP_GA_7204908_Lg4_00363_MAF30_376770_exon1	AX-115194352		Retained from iGL map	4	23.484	1974	16361409	1.52e-19	yes	PolyHighResolution	1	A	1	1	1	0	0	0.161574	0.987983
10980	-	SNP_FB_0567548	AX-115194351		Retained from iGL map	4	23.484	1975	16362707	1.52e-19	-	Other	0	N	1	1	1	1	1	0.302609	0.996289
1222	3371	RosBREEDSNP_SNP_AG_7224249_Lg4_00363_MAF40_1679990_exon1	AX-105221500		Successfully placed via physical information	4	23.499	1976	16380328	1.52e-19	yes	PolyHighResolution	1	A	2	1	1	0	0	0.31192	0.484691
133	199	GDsnp00363	AX-105215093		Retained from iGL map	4	23.5	1977	16381433	1.52e-19	yes	PolyHighResolution	1	A	2	2	2	0	0	0.164534	0.871176
10981	-	SNP_FB_0568365	AX-115194354		Retained from iGL map	4	23.755	1978	16685277	1.52e-19	-	Other	0	J	2	2	2	0	0	0.371848	0.970065
10983	-	SNP_FB_0568367	AX-115194356		Retained from iGL map	4	23.755	1979	16685380	1.52e-19	-	Other	0	J	2	2	2	0	0	0.087466	0.839113
11583	-	SNP_FB_0615611	AX-115195377		Successfully placed via physical information	4	23.756	1980	16796806	1.52e-19	-	No Minor Homozygous	0	K	1	1	1	0	0	0.00491359	0.488229
11582	-	SNP_FB_0615599	AX-115195376		Retained from iGL map	4	23.756	1981	16797974	1.52e-19	-	Other	0	J	1	1	1	3	1	0.0882752	0.93967
11581	-	SNP_FB_0615598	AX-115195375		Retained from iGL map	4	23.756	1982	16798032	1.52e-19	-	Other	0	J	1	1	1	0	0	0.315593	0.960181
11580	-	SNP_FB_0615595	AX-115195374		Retained from iGL map	4	23.756	1983	16798423	1.52e-19	yes	PolyHighResolution	1	D	1	1	1	0	0	0.499353	0.848066
11579	-	SNP_FB_0615594	AX-115195373		Retained from iGL map	4	23.756	1984	16799105	1.52e-19	yes	PolyHighResolution	1	A	1	1	1	1	1	0.494526	0.967349
11576	-	SNP_FB_0615581	AX-115195369		Retained from iGL map	4	23.756	1985	16802914	1.52e-19	-	BBvarianceY	0	K	1	1	1	2	2	0.0661241	0.604693
15964	-	SNP_FB_0980441	AX-115194576		Retained from iGL map	4	23.797	1986	16903955	1.52e-19	-	No Minor Homozygous	1	H	1	1	1	0	0	0.000134048	1
11010	-	SNP_FB_0569649	AX-115194385		Retained from iGL map	4	23.846	1987	17011980	1.52e-19	yes	UnexpectedHeterozygosity	1	A	1	1	1	0	0	0.085856	0.947967
11014	-	SNP_FB_0569666	AX-115194389		Retained from iGL map	4	23.846	1988	17015585	1.52e-19	yes	PolyHighResolution	1	A	1	1	1	0	0	0.0842025	0.532616
11015	-	SNP_FB_0569675	AX-115194391		Retained from iGL map	4	23.846	1989	17017383	1.52e-19	yes	PolyHighResolution	1	A	1	1	1	1	0	0.0783516	0.813622
11016	-	SNP_FB_0569678	AX-115194392		Successfully placed via physical information	4	23.846	1990	17017998	1.52e-19	yes	PolyHighResolution	1	B	2	2	1	0	0	0.0703627	0.490912
11017	-	SNP_FB_0569685	AX-115194393		Retained from iGL map	4	23.846	1991	17019558	8.28e-18	-	Off Target Variant	0	J	1	1	1	5	5	0.13174	0.967741
11018	-	SNP_FB_0569689	AX-115194394		Retained from iGL map	4	23.846	1992	17019718	1.52e-19	yes	PolyHighResolution	1	B	1	1	1	1	1	0.18518	0.923358
11019	-	SNP_FB_0569930	AX-115194395		Retained from iGL map	4	24.279	1993	17588944	1.52e-19	yes	PolyHighResolution	1	A	1	1	1	1	0	0.125509	0.998873
11020	-	SNP_FB_0569932	AX-115194396		Retained from iGL map	4	24.279	1994	17589174	1.52e-19	-	CallRateBelowThreshold	0	J	1	1	1	2	2	0.311228	0.898315
11025	-	SNP_FB_0569958	AX-115194402		Retained from iGL map	4	24.279	1995	17593794	1.52e-19	yes	PolyHighResolution	1	A	2	1	1	1	0	0.0793772	0.570849
15970	-	SNP_FB_0980766	AX-115194598		Retained from iGL map	4	24.868	1996	17923983	1.52e-19	yes	PolyHighResolution	1	A	1	1	1	0	0	0.393438	0.990554
11034	-	SNP_FB_0570692	AX-115194414		Retained from iGL map	4	24.868	1997	17987146	1.52e-19	-	BBvarianceX	0	K	1	1	1	2	2	0.452489	0.951112
15978	-	SNP_FB_0981503	AX-115194654		Retained from iGL map	4	25.565	1998	18315119	1.52e-19	yes	PolyHighResolution	1	C	1	1	1	1	1	0.301259	0.968345
1467	3968	RosBREEDSNP_SNP_CT_10822911_Lg4_01886_MAF30_1629874_exon1	AX-105206141		Retained from iGL map	4	26.11	1999	18540167	1.52e-19	-	PolyHighResolution	0	M	2	2	2	0	0	0.275392	0.613933
[truncated: 16,020 more rows]
