# Supplementary material for: Integration of Infinium and Axiom SNP array data in the outcrossing species Malus × domestica and causes for seemingly incompatible calls
Source: BMC Genomics. 2021 Apr 7;22:246. doi: 10.1186/s12864-021-07565-7 (PMC8028180; doi:10.1186/s12864-021-07565-7)
Supplement: Supplementary file 2 — Additional file 2. Changes in position of SNP markers of 9685 SNPs included in this study that were also included in the iGL map [15]. [file 12864_2021_7565_MOESM2_ESM.xlsx]

## Sheet: Additional file 2
Additional file 2. Changes in position of SNP markers of 9685 SNPs included in this study that were also included in the iGL map from Di Pierro et al. (2016)
cM change	n	%	cumulative%
0	8479	85.3	85.3
>0, <0.2	951	12	97.3
>0.2, <0.4	172	1.8	99.1
>0.4, <0.6	59	0.6	99.7
>0.6, <0.8	11	0.1	99.9
>0.8, <1.0	7	0.1	99.9
>1.0, <1.2	3	0	100
>1.2, <1.4	1	0	100
>1.4, up to 1.661	2	0	100
Total	9685	100	100
