# Supplementary material for: Integration of Infinium and Axiom SNP array data in the outcrossing species Malus × domestica and causes for seemingly incompatible calls
Source: BMC Genomics. 2021 Apr 7;22:246. doi: 10.1186/s12864-021-07565-7 (PMC8028180; doi:10.1186/s12864-021-07565-7)
Supplement: Supplementary file 3 — Additional file 3. Germplasm included in study. Additional file 3.1 includes only genetically unique individuals and their associated “analysis names”, pedigrees, and MUNQ values and whose SNP data was used for data curation and/or evaluating concordancy and accuracy. Some individuals genotyped on the Infinium array and whose SNP data was only used for identification of genetic duplicates in Axiom data are not listed in this table and instead are included in Additional file 3.2 contains a listing by accession name and ID and includes all individuals, including duplicates. Additional file 3.3 contains a listing of the institutions who provided germplasm listed in Additional file 3.2. [file 12864_2021_7565_MOESM3_ESM.xlsx]

## Sheet: readme
Additional file 3. Germplasm included in study. Additional file 3.1 includes only genetically unique individuals and their associated "analysis names", pedigrees, and MUNQ values and whose SNP data was used for data curation and/or evaluating concordancy and accuracy. Some individuals genotyped on the Infinium array and whose SNP data was only used for identification of genetic duplicates in Axio…
Table	Column name	Description
Additional file 3.1	Analysis_Name	Name of genotype used for analysis purposes. This name is unique, represents individuals that have the same MUNQ value, and is devoid of special characters and spaces
Additional file 3.1	Parent1	SNP confirmed parent 1
Additional file 3.1	Parent2	SNP confirmed parent 2
Additional file 3.1	MUNQ	Malus UNiQue genotype code from Muranty et al. 2020
Additional file 3.1	Family_Name	Shorthand name of family for individuals from families used for revision of the SNP order of the iGL map of Di Pierro et al. (2016) (listed in Additional file 10)
Additional file 3.1	Infinium_genotyped	1 = this individual was genotyped at least once on the Infinium array, 0= this individual was not genotyped on the Infinium array
Additional file 3.1	Axiom_genotyped	1 = this individual was genotyped at least once on the Axiom array, 0= this individual was not genotyped on the Axiom array
Additional file 3.1	Concordance_evaluated	1 = this individual was genotyped at least once on each array and was whose concordance was evaluated. 0 = this individual was not genotyped at least once on each array
Additional file 3.1	Raw_sequence_data_used	Denotes whether this MUNQ has raw sequence data available from the 480K Axiom array SNP discovery panel (Bianco et al, 2016)
Additional file 3.2	Accession_Name	Name of accession as held in a collection
Additional file 3.2	Accession_ID	Accession ID number for accession
Additional file 3.2	MUNQ	Malus UNiQue genotype code from Muranty et al. 2020
Additional file 3.2	Times_20K_Genotyped	Number of time this individual accession was genotyped on the Infinium 20K array
Additional file 3.2	Times_480K_Genotyped	Number of time this individual accession was genotyped on the Infinium 480K array
Additional file 3.2	Accession_source	Institution source of accession
Additional file 3.2	Group_1	Accessions genotyped on the Infinium array used to identify genetic duplicates with accessions genotyped on the Axiom array and accessions genotyped on the Infinium array that compose group 4
Additional file 3.2	Group_2	Accessions genotyped on the Axiom array
Additional file 3.2	Group_3	Thirty full-sib families totalling 2,531 seedlings genotyped on the Infinium array (two families partially also on the Axiom array)
Additional file 3.2	Group_4	pedigree ancestors of individuals in groups 1, 2, and 3
Additional file 3.2	Group_5	Denotes whether this accession has raw sequence data available from the 480K Axiom array SNP discovery panel (Bianco et al, 2016)
Additional file 3.3	Institution_abbreviated	Institution abbreviation as listed in Additional file 3.2
Additional file 3.3	Institution_name	Full name of institution
Additional file 3.3	Institution_country	Country of institution

## Sheet: Additional file 3.1
Analysis_Name	Parent1	Parent2	MUNQ	Family_Name	Infinium_genotyped	Axiom_genotyped	Concordance_evaluated	Raw_sequence_data_used
Brabant_Bellefleur	-	-	1	-	1	1	1	0
Bismarkapfel	Kaiser_Alexander	-	3	-	1	1	1	0
Antonovka_OB	-	-	4	-	1	1	1	1
Antonovka_1.5_pound	Antonovka_OB	-	5	-	1	1	1	1
Wealthy	Jonathan	Duchess_of_Oldenburg	6	-	1	1	1	0
Eve	-	-	7	-	1	1	1	0
Egremont_Russet	-	-	8	-	1	1	1	0
Lombarts_Calville	-	-	9	-	1	1	1	0
Lady	-	-	10	-	1	1	1	0
Beauty_of_Bath	Margaret	-	11	-	1	1	1	0
Beacon	-	-	12	-	3	1	1	0
Roter_Herbstkalvill	-	-	13	-	1	1	1	0
Potts_Seedling	Hawthordenske	-	14	-	1	1	1	0
Annie_Elizabeth	-	-	15	-	1	1	1	0
MM_106	Northern_Spy	-	16	-	0	1	0	0
Ontario	Wagener	Northern_Spy	17	-	1	1	1	0
John_Standish	Reinette_Rouge_Etoilee	-	18	-	0	1	0	0
Barthelemy_du_Mortier	-	-	20	-	0	1	0	0
Baumanns_Renette	-	-	21	-	1	1	1	0
Northern_Spy	-	-	23	-	1	1	1	0
Weisser_Astrachan	-	-	24	-	1	1	1	0
Yellow_Transparent	Aspa	Saint_Germain	25	-	1	1	1	1
Directeur_Lesage	Yellow_Transparent	Roter_Winterhimbeerapfel	26	-	1	1	1	0
Wolf_River	Kaiser_Alexander	-	27	-	1	1	1	0
Duchess_of_Oldenburg	-	-	29	-	1	1	1	1
Kaiser_Alexander	-	-	30	-	1	1	1	0
Saint_Germain	-	-	31	-	1	1	1	0
Ingrid_Marie	Coxs_Orange_Pippin	Coxs_Pomona	32	-	1	1	1	0
Signe_Tillisch	Calville_du_Roi	Kaiser_Alexander	34	-	1	1	1	0
Jeanne_dArc	Keswick_Codlin	Bismarkapfel	35	-	0	1	0	0
Goldparmaene	Reinette_de_Hollande	-	37	-	3	2	1	0
Reinette_de_Versailles	-	-	38	-	1	1	1	0
Grosse_Saint_Clement	-	-	39	-	1	1	1	0
Benoni	-	-	40	-	1	1	1	0
Sandringham	Woodford	Goldparmaene	41	-	1	1	1	0
Reinette_de_Hollande	Karmelitter_Renette	Reinette_Franche	42	-	1	1	1	0
Colapuis	-	-	43	-	1	1	1	0
Gascoynes_Scarlet	Cornish_Aromatic	Kaiser_Alexander	45	-	0	1	0	0
Reinette_Rouge_Etoilee	-	-	46	-	1	1	1	0
Roter_Winterhimbeerapfel	-	-	47	-	1	1	1	0
Oranie	-	-	48	-	0	1	0	0
Freiherr_von_Berlepsch	Danziger_Kantapfel	Ananas_Reinette	49	-	1	1	1	0
Winter_Banana	-	-	50	-	1	1	1	0
Peasgoods_Nonsuch	Kaiser_Alexander	Golden_Noble	51	-	0	1	0	0
Zigeunerinapfel	-	-	52	-	1	1	1	0
Ellisons_Orange	Coxs_Orange_Pippin	Cellini	53	-	1	1	1	0
Queen	Kaiser_Alexander	Hawthordenske	54	-	0	1	0	0
Rosmarina_Bianca_MI	-	-	55	-	0	1	0	0
Von_Zuccalmaglios_Renette	Ananas_Reinette	-	56	-	1	1	1	0
Jonathan	Esopus_Spitzenburg	-	57	-	1	1	1	1
Calville_des_Prairies	-	-	58	-	0	1	0	0
Gueule_de_Mouton	-	-	59	-	0	1	0	0
Bellefleur_Kitaika	-	-	60	-	1	1	1	0
Landsberger_Reinette	Kaiser_Alexander	-	61	-	1	1	1	0
Croncels	Calville_Blanc	Duchess_of_Oldenburg	62	-	1	1	1	0
Pomme_D_ete_Rougeur_de_Peche	-	-	63	-	1	1	1	0
Kantil_Sinap	-	-	64	-	1	1	1	0
Golden_Delicious	Grimes_Golden	-	65	-	1	1	1	1
Elisa_Ratkee	Danziger_Kantapfel	-	66	-	1	1	1	0
Belle_Fille_de_Lindre	-	-	67	-	1	1	1	0
Maglemer	-	-	68	-	1	1	1	0
Ananas_Reinette	-	-	69	-	1	1	1	0
Mauss_Reinette	Karmelitter_Renette	-	70	-	1	1	1	0
King_David	Jonathan	Winesap	71	-	0	1	0	0
Grahams_Jubilaums	Eve	-	72	-	1	1	1	0
Edward_VII	-	-	74	-	1	1	1	0
Discovery	Worcester_Pearmain	Beauty_of_Bath	75	-	1	1	1	0
Yellow_Bellflower	-	-	77	-	1	1	1	0
James_Grieve	Potts_Seedling	Coxs_Orange_Pippin	78	-	1	1	1	0
Marbree_de_Watervliet	Holaart_Doux	-	79	-	0	1	0	0
Aromaapfel	Filippa	Ingrid_Marie	80	-	1	1	1	0
Prinzen_Apfel	-	-	81	-	1	1	1	0
Roter_Astrachan	-	-	82	-	1	1	1	0
Berner_Rosen	Calville_Rouge_dHiver	Zavergravelu_Rouge	83	-	1	1	1	0
Calville_du_Roi	-	-	84	-	1	1	1	0
Glockenapfel	Prinzen_Apfel	Boikenapfel	85	-	1	1	1	0
Hormead_Pearmain	Reinette_de_Hollande	-	86	-	0	1	0	0
Gloria_Mundi	-	-	87	-	2	2	1	0
Reinette_de_Geer	Reinette_de_Hollande	-	89	-	0	1	0	0
Golden_Noble	-	-	90	-	1	1	1	0
Champagner_Renette	Reinette_Franche	-	91	-	1	1	1	0
Drap_dOr_Guemene	-	-	92	-	1	1	1	0
Grenadier	Keswick_Codlin	Hawthordenske	93	-	1	1	1	0
Filippa	Prinzen_Apfel	-	94	-	1	1	1	1
Calville_Blanc	Calville_Rouge	Reinette_Franche	95	-	1	1	1	0
Alkmene	Coxs_Orange_Pippin	Geheimrat_Dr_Oldenburg	96	-	1	1	1	0
Strauwaldova_parmena	Kasseler_Renette	Goldparmaene	97	-	0	1	0	0
Schoner_von_Nordhausen	-	-	99	-	4	1	1	0
Reinette_de_Lucas	Court_Pendu	-	100	-	0	1	0	0
Kalterer_Bohmer	Lady	-	101	-	1	1	1	0
Pomme_Banane	Nonsuch_Park	-	104	-	0	1	0	0
Court_Pendu	-	-	105	-	1	1	1	0
Ben_Davis	-	-	106	-	1	1	1	0
Rodluvan	Barchatnoje	Lobo_SGGW	107	-	0	1	0	0
Boikenapfel	-	-	108	-	1	1	1	0
Calville_St_Sauveur	Calville_Blanc	-	109	-	0	1	0	0
Cellini	Kaiser_Alexander	-	110	-	1	1	1	0
President_Roulin	Bismarkapfel	Golden_Noble	111	-	0	1	0	1
Democrat	Kaiser_Alexander	-	112	-	1	1	1	0
Adersleber_Kalvill	Calville_Blanc	Kaiser_Alexander	113	-	1	1	1	0
Kostlicher	-	-	114	-	1	1	1	0
Cornish_Gilliflower	-	-	116	-	0	1	0	0
Reinette_Clochard	Reinette_Franche	-	118	-	1	1	1	1
Bonne_Hotture	Reinette_Franche	-	124	-	0	1	0	0
Grain_dOr_des_Charentes	-	-	125	-	1	1	1	0
Parkerovo	Reinette_Franche	-	128	-	0	1	0	0
Lord_Derby	Forester	Woodford	129	-	0	1	0	0
Groninger_Krone	Reinette_de_Hollande	-	130	-	1	1	1	0
Reinette_du_Mans	Reinette_Franche	-	131	-	1	1	1	0
Gloire_de_Fauquemont	-	-	132	-	0	1	0	0
Elstar	Golden_Delicious	Ingrid_Marie	137	-	1	0	0	0
Mrs._Phillimore	Coxs_Pomona	-	141	-	1	1	1	0
Woodford	-	-	149	-	0	1	0	0
Histon_Favourite	Hawthordenske	-	152	-	0	1	0	0
Zazzari	Opetian	Calville_Blanc	160	-	0	1	0	0
Coxs_Orange_Pippin	Margil	-	163	-	1	1	1	1
Melba	McIntosh	-	167	-	1	1	1	0
Lundbytorp	Ilrod_Pigeon	Kaiser_Alexander	168	-	0	1	0	0
Edelroter	-	-	173	-	1	2	1	0
Gelber_Richard	-	-	176	-	1	1	1	0
Pomme_de_Sucre	Brabant_Bellefleur	-	178	-	0	1	0	0
Pomme_Orange	-	-	179	-	1	1	1	0
Pomme_des_Ruelles	Brabant_Bellefleur	Pomme_Douce_Dubois	181	-	0	1	0	0
Romarin	-	-	186	-	0	1	0	0
Priam	PRI_14_126	Jonathan	193.3	-	1	0	0	0
Annurca	-	-	197	-	1	2	1	0
Nathusius_Taubenapfel_FEM	Fraurotacher	-	200	-	1	1	1	0
Fraurotacher	-	-	202	-	1	1	1	0
Tydemans_Early_Worcester	McIntosh	Worcester_Pearmain	204	-	1	1	1	1
Chenango_Strawberry	-	-	210	-	1	1	1	0
Altlander_Pfannkuchen	Boikenapfel	Kasseler_Renette	231	-	1	1	1	0
Dulmener_Rosenapfel	Kasseler_Renette	Weisser_Astrachan	232	-	1	1	1	0
Alice	Gyllenkroks_Astrakan	Ingrid_Marie	233	-	1	1	1	0
Weisser_Wintertaffetapfel	-	-	234	-	1	1	1	0
Crimson_Beauty	Duchess_of_Oldenburg	-	236	-	1	1	1	0
Sylvia	Gyllenkroks_Astrakan	Worcester_Pearmain	238	-	0	1	0	0
Lowland_Raspberry	-	-	239	-	2	1	1	0
Canvada	Irish_Peach	-	241	-	0	1	0	0
Jolyne	-	-	242	-	1	1	1	0
Charles_Ross	Peasgoods_Nonsuch	Coxs_Orange_Pippin	245	-	1	1	1	0
Ivette	Coxs_Orange_Pippin	Golden_Delicious	246	-	1	1	1	0
Orleans	Delicious	-	249	-	1	1	1	0
Odin	Golden_Delicious	Ingrid_Marie	252	-	1	1	1	0
Fenouillet_de_Ribours	Rus_d_Muslot	-	255	-	0	1	0	0
Merton_Worcester	Worcester_Pearmain	Coxs_Orange_Pippin	261	-	1	1	1	0
Tewkesbury_Baron	Devonshire	-	262	-	0	1	0	0
Renetta_di_Grenoble	-	-	263	-	0	1	0	0
Mosancelj	Trat._Laze	Reinette_Franche	264	-	0	1	0	0
Prima	PRI_14_510	-	267	-	1	1	1	0
Malinove_sloupenske	Himbeerapfel_aus_Holowaus	-	268	-	0	1	0	0
Api_Noir	-	-	271	-	2	1	1	0
Batullenapfel	-	-	273	-	2	1	1	0
Oberlausitzer_Muskatrenette	Margil	-	277	-	1	1	1	0
Reinette_Franche	-	-	278	-	1	1	1	0
Brownlees_Russet	Nonpareil	-	281	-	0	1	0	0
Katja	Worcester_Pearmain	James_Grieve	286	-	1	1	1	0
Chelmsfordske	Dumelows_Seedling	-	290	-	0	1	0	0
Hawthordenske	-	-	291	-	0	1	0	0
Spatbluhender_Taffe	-	-	301	-	1	1	1	0
Fameuse	-	-	303	-	0	1	0	0
Edelborsdorfer	-	-	304	-	1	1	1	0
Bebe_Rose	Rus_d_Muslot	Lady	306	-	0	1	0	0
Apfel_von_Akero	Gragylling	Saint_Germain	308	-	1	1	1	1
Gewurzluiken	-	-	315	-	1	1	1	0
Marie_Joseph_dOthee	Rheinischer_Krummstiel	-	317	-	0	1	0	0
Fuji	Ralls_Janet	Delicious	318	-	1	1	1	1
Rus_d_Muslot	-	-	321	-	0	1	0	0
Winter_Marigold	-	-	324	-	0	1	0	0
Merveille_de_Vitry	-	-	326	-	1	1	1	0
Missouri_Pippin	-	-	327	-	1	1	1	1
Gelato_Cola	Oxiu	Limoncella	330	-	0	1	0	0
Reinette_de_Maurs	Reinette_Franche	-	332	-	0	1	0	0
William_Crump	-	-	333	-	1	1	1	0
Rome_Beauty	-	-	334	-	1	1	1	0
Dumelows_Seedling	-	-	340	-	1	1	1	0
Charlot	Calville_Rouge_dHiver	-	342	-	0	1	0	0
Karmelitter_Renette	-	-	344	-	1	1	1	0
Jopke	-	-	345	-	1	1	1	0
Lazzeruola	Reinette_Franche	-	350	-	0	1	0	0
Mabbotts_Pearmain	Karmelitter_Renette	Reinette_Franche	355	-	0	1	0	0
Nonpareil	-	-	357	-	1	1	1	0
Winston	Coxs_Orange_Pippin	-	360	-	1	1	1	0
Calville_Rouge_dHiver	Calville_Rouge	Reinette_Franche	361	-	1	1	1	0
Doree_de_Tournai	Calville_Blanc	-	362	-	0	1	0	0
Clarinette	Reinette_de_Hollande	-	363	-	0	1	0	0
Eneerd	Annie_Elizabeth	Lord_Derby	365	-	0	1	0	0
Vista_Bella	-	-	366	-	1	1	1	0
Pilot	Clivia	Undine	368	-	1	1	1	0
Ilrod_Pigeon	-	-	373	-	1	1	1	0
Friandise	-	-	378	-	1	1	1	0
Sucre_Vert	Glane	Reinette_Franche	387	-	0	1	0	0
Belle_de_Tours	Calville_Rouge_dHiver	Glane	388	-	0	1	0	0
Decio	-	-	397	-	1	1	1	0
Trelage	-	-	401	-	1	1	1	0
Mela_Maggiaiola	-	-	402	-	1	1	1	0
Petit_Api	-	-	404	-	1	1	1	0
Delia_73	-	-	409	-	1	1	1	0
Durello_di_Forli	-	-	411	-	1	1	1	1
De_Bonde	Reinette_Franche	-	416	-	1	1	1	0
Reinette_Grise_de_Saintonge	-	-	425	-	1	1	1	0
Pomme_Crotte	Calville_Rouge	-	433	-	0	1	0	0
Renetta_Grigia_di_Torriana	-	-	435	-	1	1	1	1
Amassia	-	-	440	-	1	1	1	0
Pirja	Melba	-	444	-	0	1	0	0
Winesap	-	-	447	-	1	1	1	0
Delicious	Winesap	-	448	-	1	1	1	1
Ulmer_Reinette	-	-	449	-	1	1	1	0
Himbeerapfel_aus_Holowaus	Calville_Rouge	Weisser_Wintertaffetapfel	452	-	1	1	1	1
Saint_Michel	-	-	458	-	1	1	1	0
Rheinischer_Krummstiel	-	-	461	-	1	1	1	0
Wagener	-	-	462	-	1	1	1	0
Stenkyrke	Fullero	Danziger_Kantapfel	463	-	1	1	1	0
Tiroler_Spitzlederer	-	-	465	-	1	1	1	0
Stark_Earliest	Jefferis	Roter_Astrachan	468	-	1	1	1	0
Elizon	Opetian	-	474	-	0	1	0	0
Snovit	Pomme_D_ete_Rougeur_de_Peche	-	483	-	0	1	0	0
Lavanttaler_Bananenapfel	-	-	488	-	1	1	1	0
Bramleyovo_cervene	Lord_Derby	Charles_Ross	490	-	0	1	0	0
Reinette_Sanguine_du_Rhin	-	-	491	-	1	1	1	0
Rambour_Frank_MI	-	-	493	-	0	1	0	0
Cellini_Falso	Rheinischer_Krummstiel	Baumanns_Renette	499	-	0	1	0	0
McIntosh	-	-	508	-	1	1	1	0
Kanelapple	-	-	512	-	0	1	0	0
Reinette_Daniel	Reinette_Franche	-	513	-	0	1	0	0
Bancroft	McIntosh	-	515	-	1	1	1	0
Alfred_Jolibois	De_LEstre	-	520	-	0	1	0	1
Gris_Canaviot	-	-	521	-	0	1	0	0
Esopus_Spitzenburg	Reinette_Franche	-	522	-	1	1	1	0
George_Carpenter	Peasgoods_Nonsuch	Goldparmaene	523	-	0	1	0	0
Melrose	Jonathan	Delicious	526	-	1	1	1	0
Slonenok	Scarlet_Pearmain	-	533	-	1	1	1	0
Belle_et_Bonne_de_Huy	Reinette_de_Hollande	-	534	-	0	1	0	0
Roter_Ananas	Calville_Rouge	-	537	-	1	1	1	0
Mio	Oranie	Worcester_Pearmain	543	-	1	1	1	0
Konigin_Luisenapfel	-	-	544	-	1	1	1	0
Ralls_Janet	-	-	546	-	1	1	1	0
Granny_Smith	-	-	548	-	1	1	1	0
Worcester_Pearmain	-	-	550	-	1	1	1	0
Reinette_de_Raffray	Reinette_Franche	-	553	-	0	1	0	0
Guldborg	Maglemer	-	559	-	1	1	1	0
Opalescent	Hubbardston_Nonsuch	-	560	-	1	1	1	0
Mohringer_Rosenapfel	-	-	561	-	1	1	1	0
Commercio	Ben_Davis	-	562	-	1	1	1	0
Kansas_Queen	Ben_Davis	-	565	-	1	1	1	0
Florina	PRI_612_1	Jonathan	566	-	1	1	1	0
Gambefine_Fine_Lunghe	Calville_Rouge_dHiver	-	567	-	0	1	0	0
Pomme_Fer	-	-	570	-	2	1	1	0
Savstaholm	-	-	573	-	1	1	1	0
Silva	Melba	-	574	-	0	1	0	0
Atlas	-	-	575	-	1	1	1	0
Normans_Pippin	Nonpareil	-	577	-	0	1	0	0
Wyken_Pippin	Reinette_Franche	-	582	-	1	1	1	0
Kidds_Orange_Red	Coxs_Orange_Pippin	Delicious	584	-	1	1	1	0
York_Imperial	Newtown_Pippin	-	587	-	1	1	1	0
Patte_de_Loup	Reinette_Franche	-	589	-	0	1	0	1
Williams_Favourite	-	-	591	-	1	1	1	0
Graham	Northern_Spy	Williams_Favourite	592	-	1	1	1	0
Krasne_z_Hans	Reinette_de_Hollande	-	597	-	0	1	0	0
Old_Pearmain	-	-	598	-	1	1	1	0
Florianer_Rosenapfel	-	-	602	-	1	1	1	0
Mantet	-	-	603	-	1	1	1	0
Burgundy	-	-	605	-	1	1	1	0
Teton_de_Demoiselle	-	-	621	-	1	1	1	0
Devonshire	-	-	622	-	1	1	1	0
Coopers_Seedling	Cellini	-	624	-	0	1	0	0
Gloster	Glockenapfel	Delicious	625	-	1	1	1	0
Petit_Museau_de_Lievre	-	-	626	-	1	1	1	0
Fleuritard_Rouge	-	-	627	-	1	1	1	0
Kasseler_Renette	-	-	629	-	1	1	1	0
Chaux	Reinette_Franche	-	635	-	0	1	0	0
Entzea_Sagarra	-	-	637	-	1	1	1	0
M_9	Northern_Spy	-	638	-	0	1	0	0
Fiessers_Erstling	Keswick_Codlin	Bismarkapfel	639	-	0	1	0	0
Cravert_Rouge	Reinette_Franche	-	641	-	0	1	0	0
Fruher_Viktoria_Apfel	Keswick_Codlin	Hawthordenske	644	-	1	1	1	0
France_Deliquet	Glane	-	645	-	0	1	0	0
Pinova	Clivia	Golden_Delicious	651	-	1	1	1	0
Belle_Fleur_Krasnyi	Bellefleur_Kitaika	-	652	-	1	1	1	0
Astillisch	Signe_Tillisch	Roter_Astrachan	654	-	0	1	0	0
Maidstone_Favourite	Beauty_of_Bath	Kaiser_Alexander	655	-	0	1	0	0
Prinz_Albert	Kaiser_Alexander	-	657	-	1	1	1	0
Geheimrat_Dr_Oldenburg	Kaiser_Alexander	Ananas_Reinette	658	-	1	1	1	0
De_Noel	-	-	659	-	1	1	1	0
Rival	Peasgoods_Nonsuch	Coxs_Orange_Pippin	660	-	0	1	0	0
Pomme_de_Waleffe	Gueule_de_Mouton	Kaiser_Alexander	664	-	0	1	0	0
Laxtons_Superb	Cellini	Coxs_Orange_Pippin	667	-	0	1	0	0
Braeburn	Delicious	Sturmer_Pippin	668	-	1	1	1	0
Zavergravelu_Rouge	-	-	670	-	0	1	0	0
Minister_von_Hammerstein	Calville_Blanc	Landsberger_Reinette	672	-	1	1	1	0
Gian_dAndre	Calville_Rouge_dHiver	-	673	-	0	1	0	0
Bessemyanka_Mitshurinskaya	Kaiser_Alexander	Duchess_of_Oldenburg	676	-	1	1	1	0
Clivia	Geheimrat_Dr_Oldenburg	Coxs_Orange_Pippin	677	-	1	0	0	0
Dukat	Geheimrat_Dr_Oldenburg	Coxs_Orange_Pippin	678	-	1	1	1	1
Reverend_W._Wilks	Peasgoods_Nonsuch	-	679	-	0	1	0	0
Molleskov	-	-	682	-	1	1	1	0
Delcorf	Golden_Delicious	-	683	-	1	0	0	0
Meran	Jonathan	Golden_Delicious	685	-	1	1	1	0
Belchard_Chantecler	Golden_Delicious	Reinette_Clochard	693	-	1	0	0	0
Blahuv_poklad	Blahovo_Libovicke	Roter_Winterhimbeerapfel	694	-	0	1	0	0
Grenoble_PC	Calville_Rouge_dHiver	-	697	-	0	1	0	0
Reinette_de_Pluvigne	-	-	699	-	1	1	1	0
French_Crab	-	-	700	-	1	1	1	0
De_LEstre	Reinette_Franche	-	704	-	0	1	0	1
Limoncella	-	-	708	-	1	1	1	0
Hajkova_muskatova_reneta	Baumanns_Renette	Margil	714	-	0	1	0	0
Idared	Wagener	Jonathan	717	-	1	1	1	0
Danziger_Kantapfel	-	-	722	-	1	1	1	0
Pomme_Royale	-	-	727	-	1	1	1	0
Black_Gilliflower	-	-	730	-	1	1	1	0
Margil	-	-	732	-	1	1	1	0
Roumentine	-	-	733	-	1	1	1	0
Thomas_Rivers	Lavanttaler_Bananenapfel	Dumelows_Seedling	735	-	0	1	0	0
Zhigulevskoe	Wagener	Duchess_of_Oldenburg	737	-	0	1	0	0
Rubinette	Golden_Delicious	Coxs_Orange_Pippin	738	-	1	0	0	0
Gala	Kidds_Orange_Red	Golden_Delicious	739	-	1	1	1	0
Libovicka_oranzova_reneta	Lavanttaler_Bananenapfel	Queen	743	-	0	1	0	0
Opetian	-	-	745	-	0	1	0	0
Reale_dEntraygues	Reinette_Franche	-	748	-	0	1	0	0
Tonnes	Schwarzwaldenske	Reinette_de_Hollande	750	-	0	1	0	0
La_Nationale	Calville_Rouge_dHiver	Romarin	757	-	0	1	0	0
Margaret	-	-	761	-	0	1	0	0
Fiesta	Coxs_Orange_Pippin	Idared	763	-	1	1	1	0
Schweizer_Orangenapfel	Ontario	Coxs_Orange_Pippin	764	-	1	1	1	0
Herma	Jonathan	Ontario	765	-	1	1	1	0
Salcote_Pippin	Knobby_Russet	Coxs_Orange_Pippin	767	-	0	1	0	0
Pederstrup	Reinette_de_Hollande	-	778	-	1	1	1	0
Schoner_aus_Herrnhut	-	-	779	-	2	1	1	0
Oxiu	-	-	780	-	0	1	0	0
Renet_Simirenka	-	-	784	-	0	1	0	0
Akane	Jonathan	Worcester_Pearmain	785	-	1	1	1	0
Newtown_Pippin	-	-	787	-	1	1	1	0
Lobo_SGGW	McIntosh	-	788	-	1	1	1	0
Belle_Fille_de_St_Feyre	-	-	793	-	1	1	1	0
Lemon_Queen	Hawthordenske	-	794	-	0	1	0	0
Adamss_Pearmain	Karmelitter_Renette	Reinette_Franche	795	-	1	1	1	0
Pigeon_de_Jerusalem	-	-	812	-	1	1	1	0
Herrings_Pippin	Cellini	Coxs_Orange_Pippin	819	-	0	1	0	0
Delrouval	Delcorf	Akane	820	-	1	1	1	0
Taunton_Cross	Cellini	Coxs_Orange_Pippin	822	-	0	1	0	0
De_Quint	Reinette_Franche	-	826	-	0	1	0	0
Burr_Knot_2	Reinette_Franche	-	827	-	0	1	0	0
Clemens	Reinette_Franche	-	852	-	0	1	0	0
Bakers_Delicious	Lavanttaler_Bananenapfel	James_Grieve	914	-	0	1	0	0
Charles_Eyre	Ecklinville	Charles_Ross	918	-	0	1	0	0
Gyllenkroks_Astrakan	-	-	921	-	0	1	0	0
Barry	McIntosh	Coxs_Orange_Pippin	929	-	0	1	0	0
Janousek	Lavanttaler_Bananenapfel	Coxs_Orange_Pippin	931	-	0	1	0	0
Transparente_de_Bois_G	Saint_Germain	Croncels	932	-	0	1	0	0
Viande	Granny_Smith	Florina	936	-	0	1	0	0
Red_Dougherty	-	-	939	-	1	1	1	0
Garola	Calville_Rouge_dHiver	-	940	-	0	1	0	0
Hubbardston_Nonsuch	-	-	941	-	1	1	1	0
Telamon	McIntosh	Golden_Delicious	946	-	1	0	0	0
Ecklinville	-	-	950	-	0	1	0	0
Choureau	Reinette_Franche	-	951	-	0	1	0	0
Repinaldo	Reinette_Franche	-	953	-	0	1	0	0
Sugar_Loaf	-	-	960	-	1	1	1	0
Calville_Rouge_du_Mont_Dore	Kaiser_Alexander	Calville_Rouge_dHiver	963	-	0	1	0	0
Roter_Palmapfel	-	-	997	-	1	1	1	0
M_floribunda_821	-	-	998	-	1	1	1	0
Chusenrainer	Champagner_Renette	Zavergravelu_Rouge	1020	-	0	1	0	0
Barbe	-	-	1021	-	1	1	1	0
Early_McIntosh	Yellow_Transparent	McIntosh	1031	-	1	0	0	0
Rose_dAjoie_Blaser	Calville_Rouge_dHiver	Zavergravelu_Rouge	1044	-	0	1	0	0
Rewena	PRI_54_22	-	1049	-	1	1	1	0
Macoun	McIntosh	Jersey_Black	1055	-	1	0	0	1
Baujade	X06799	Granny_Smith	1059	-	1	1	1	0
Haralson	Malinda	Wealthy	1062	-	1	0	0	0
Merveille_du_Parc	Coxs_Orange_Pippin	Golden_Delicious	1101	-	0	1	0	0
Schwarzwaldenske	-	-	1103	-	0	1	0	0
Rederova_reneta	Reinette_de_Hollande	-	1105	-	0	1	0	0
Harisovo_ruzove	Roter_Palmapfel	Roter_Jungfernapfel	1108	-	0	1	0	0
Goldrush	Golden_Delicious	Co_op_17	1110	-	1	1	1	0
Reinette_Parmentier_INRA	Jonathan	Golden_Delicious	1111	-	0	1	0	0
Red_Winter	-	-	1113	-	1	1	1	0
Calville_Rouge	-	-	1114	-	0	1	0	0
Doriane	Golden_Delicious	X04638	1115	-	1	0	0	0
Reka	James_Grieve	-	1119	-	1	1	1	0
Horei	Ralls_Janet	Golden_Delicious	1123	-	1	1	1	0
Reanda	Clivia	PRI_54_22	1124	-	1	1	1	0
Lady_Williams	Granny_Smith	-	1125	-	1	1	1	1
Pitchounette	Fuji	X03143	1205	-	1	1	1	0
Shinsei	Golden_Delicious	Early_McIntosh	1218	-	1	1	1	0
Jamba	Melba	James_Grieve	1228	-	1	1	1	0
PRI_623_1	Crandall	-	1236	-	1	1	1	0
Howgate_Wonder	Annie_Elizabeth	Peasgoods_Nonsuch	1237	-	1	1	1	0
Samo	Melba	-	1335	-	0	1	0	0
Hordapfel	-	-	1343	-	1	1	1	0
Roter_von_Simonfi	-	-	1377	-	1	1	1	0
Cornish_Aromatic	-	-	1428	-	1	1	1	0
Undine	Jonathan	-	1431	-	1	0	0	0
Keswick_Codlin	-	-	1438	-	0	1	0	1
Osenee_Polosatoe	-	-	1448	-	0	1	0	0
Make	Atlas	-	1458	-	0	1	0	0
Kirkniemi	Gragylling	Calville_Rouge	1462	-	0	1	0	0
Galarina	Florina	Gala	1472	-	1	0	0	0
Priscilla_NL	Lobo_SGGW	-	1478	-	1	0	0	1
F2_26829_2_2	-	-	1479	-	1	1	1	1
Fantazja	McIntosh	-	1480	-	1	0	0	0
Indo	-	-	1481	-	0	1	0	0
Ceres_UNIBO	Jonathan	Coxs_Orange_Pippin	1483	-	0	1	0	0
Honeycrisp	Keepsake	-	1489	-	1	1	1	0
Reinette_de_Luneville	Reinette_Franche	-	1512	-	0	1	0	0
Roter_Jungfernapfel	-	-	1529	-	1	1	1	1
Pomme_Blanche_dete	-	-	1554	-	1	1	1	0
Faurot	Jonathan	Ben_Davis	1556	-	0	1	0	0
Franklin	McIntosh	Delicious	1560	-	1	1	1	0
Reinette_de_Breda_Grise	Reinette_Franche	-	1562	-	0	1	0	0
Belle_de_Mleiev	McIntosh	Goldparmaene	1563	-	0	1	0	0
Calville_De_Mleiev	Goldparmaene	-	1564	-	1	1	1	0
Gelade	-	-	1565	-	1	1	1	0
Beraud	Reinette_Franche	-	1567	-	0	1	0	0
Rosavril	Golden_Delicious	-	1568	-	0	1	0	0
Perregue	Goldparmaene	-	1571	-	0	1	0	0
Pomme_St_Jacques	-	-	1572	-	1	1	1	0
Cachao_Sagarra	-	-	1573	-	1	1	1	0
Vierge_du_Pilat	Golden_Delicious	Kansas_Queen	1591	-	0	1	0	0
Colate	-	-	1592	-	1	1	1	0
Pomme_de_Dolomieu	San_Baril	-	1600	-	0	1	0	0
Reinette_de_Provence	Reinette_Franche	-	1601	-	0	1	0	0
Blanche_de_Baldenheim	Champagner_Renette	-	1605	-	0	1	0	0
Fevrette	-	-	1611	-	1	1	1	0
Amadou	-	-	1613	-	1	1	1	0
Orange_dAnjou	Oxiu	Reinette_Franche	1618	-	0	1	0	0
Sel._Monteromano_79	Calville_Rouge_dHiver	-	1639	-	0	1	0	0
Sel_Idice_No.4	Rambour_Frank_MI	Commercio	1640	-	0	1	0	0
Scodellino	Missouri_Pippin	Decio	1642	-	0	1	0	0
San_Baril	Calville_Rouge	Reinette_Franche	1644	-	0	1	0	0
S.Giuseppe	Missouri_Pippin	Rambour_Frank_MI	1646	-	0	1	0	0
Crimson_Gold	Calville_Rouge_dHiver	-	1648	-	1	1	1	0
Rossi	Calville_Rouge_dHiver	Pasarot	1652	-	0	1	0	0
Ros_Magior	Rome_Beauty	Rus_d_Muslot	1658	-	0	1	0	0
Pum_Rusnein	Renetta_Grigia_di_Torriana	Magnana_TN	1671	-	0	1	0	0
Pasarot	-	-	1684	-	0	1	0	0
Mela_Golden_Simile	Kalterer_Bohmer	Yellow_Bellflower	1692	-	0	1	0	0
Mela_del_Sangue	Calville_Rouge_dHiver	-	1693	-	0	1	0	0
Mela_Tardiva_1	Mela_Maggiaiola	Mela_di_Inverno	1695	-	0	1	0	0
Mela_del_Giappone	Calville_Rouge_dHiver	-	1699	-	0	1	0	0
Matan	Calville_Rouge_dHiver	-	1703	-	0	1	0	0
Magnana_TN	Reinette_Franche	-	1708	-	0	1	0	0
Mela_di_Inverno	-	-	1709	-	1	1	1	0
Losa_d_Giaveno	Renetta_di_Grenoble	Gris_Canaviot	1710	-	0	1	0	0
Losa	Reinette_Franche	-	1711	-	0	1	0	0
Locale_di_Trento	Golden_Noble	Kalterer_Bohmer	1712	-	0	1	0	0
Liscio_di_Cumiana	Renetta_di_Grenoble	Kostlicher	1713	-	0	1	0	0
Gambe_Fine_Piatte	Calville_Rouge_dHiver	-	1717	-	0	1	0	0
Kinsei	Delicious	Golden_Delicious	1722	-	0	1	0	0
Dunizza_Gialla	Mosancelj	-	1723	-	0	1	0	0
Drei	Commercio	-	1724	-	0	1	0	0
Delieggio	Rosmarina_Bianca_MI	Rome_Beauty	1728	-	0	1	0	0
Cavicchio_di_Levizzano	Calville_Rouge_dHiver	Commercio	1732	-	0	1	0	0
Carla_Rossa	Kostlicher	Crimson_Gold	1736	-	0	1	0	0
Alka	Primula	-	1753	-	1	1	1	0
Ella	Golden_Delicious	-	1755	-	0	1	0	0
Katinka	Katja	-	1756	-	0	1	0	0
Veteran	Cortland	-	1758	-	1	1	1	0
Sultanat	Gold_Reinette	Kaiser_Alexander	1761	-	0	1	0	0
Sawa	Fantazja	Primula	1762	-	1	1	1	0
Zarya_Alatau	Gold_Reinette	Reinette_de_Hollande	1764	-	0	1	0	0
Frida	Aromaapfel	-	1765	-	0	1	0	0
Apelsinoe	Kanelapple	Yellow_Transparent	1767	-	0	1	0	0
Barchatnoje	-	-	1768	-	0	1	0	0
Dronning_Louise	Prinzen_Apfel	Margil	1769	-	0	1	0	0
Eir	Katja	-	1770	-	0	1	0	0
Fredrik	Aromaapfel	-	1772	-	0	1	0	0
Heta	Lobo_SGGW	-	1774	-	0	1	0	0
Idunn	Katja	-	1775	-	0	1	0	0
Jaspi	Lobo_SGGW	-	1776	-	0	1	0	0
Juuso	Antonovka_OB	Lobo_SGGW	1777	-	0	1	0	0
Konsta	Antonovka_OB	Lobo_SGGW	1778	-	0	1	0	0
Luke	Malinda	Duchess_of_Oldenburg	1781	-	0	1	0	0
Maikki	Melba	-	1782	-	0	1	0	1
Nanna	Katja	-	1783	-	0	1	0	0
Oberle	Crimson_Beauty	Stark_Earliest	1784	-	0	1	0	0
Raby_Rubin	Maglemer	Savstaholm	1787	-	0	1	0	0
Sandra	Lobo_SGGW	-	1789	-	0	1	0	0
Siv	Katja	-	1790	-	0	1	0	0
Vitgylling	Gragylling	Saint_Germain	1792	-	0	1	0	0
Alro	Peasgoods_Nonsuch	Berner_Rosen	1796	-	0	1	0	0
Ilga	Ruhm_aus_Kirchwarder	Delicious	1797	-	0	1	0	0
Stars	Delicious	-	1800	-	0	1	0	0
Carrol	Melba	-	1801	-	0	1	0	0
Farmors_Julapple	Roter_Astrachan	Weisser_Wintertaffetapfel	1803	-	0	1	0	0
Forlovningsapple	Saint_Germain	-	1804	-	0	1	0	0
Gragylling	-	-	1806	-	0	1	0	0
Hanaskog	Oranie	Saint_Germain	1807	-	0	1	0	0
Kramforsapple	Savstaholm	Apfel_von_Akero	1811	-	0	1	0	0
Sandbergs_Roda	Gragylling	Saint_Germain	1815	-	0	1	0	0
Arona	Iedzenu	Lobo_SGGW	1819	-	0	1	0	0
Olga	Delicious	-	1820	-	0	1	0	0
Bersis	Antonovka_OB	-	1821	-	0	1	0	0
Iedzenu	Peasgoods_Nonsuch	-	1822	-	0	1	0	0
Raja	Peasgoods_Nonsuch	-	1823	-	0	1	0	0
Rigas_Rozabele	Oranie	Maglemer	1824	-	0	1	0	0
Ausma	James_Grieve	-	1826	-	0	1	0	0
Stinas_apple	Gragylling	Goldparmaene	1827	-	0	1	0	0
Zimnaya_Krasavica	Antonovka_OB	Delicious	1828	-	0	1	0	0
Annas_Hulta	Oranie	Yellow_Transparent	1830	-	0	1	0	0
Kestrel	Northern_Spy	-	1832	-	0	1	0	0
Collet	McIntosh	Wealthy	1836	-	0	1	0	0
Norland	Melba	-	1838	-	0	1	0	0
Parkland	Melba	-	1839	-	0	1	0	0
Patterson	Melba	-	1840	-	0	1	0	0
Severniy_Sinap	Antonovka_OB	-	1842	-	1	1	1	0
Hannaapple	Peasgoods_Nonsuch	Goteborgs_Flickapple	1845	-	0	1	0	0
Huvitus_NTTT	Apfel_von_Akero	-	1846	-	0	1	0	0
Starringeapple_Karin	Gragylling	Weisser_Astrachan	1851	-	0	1	0	0
Valldaapple	Goteborgs_Flickapple	-	1853	-	0	1	0	0
Aspa	-	-	1855	-	1	1	1	0
Fullero	-	-	1857	-	0	1	0	0
Nyckelby	Coxs_Pomona	Lobo_SGGW	1861	-	0	1	0	0
Goteborgs_Flickapple	-	-	1863	-	0	1	0	0
Fladie	Osenee_Polosatoe	Goldparmaene	1864	-	0	1	0	0
Himmelstalund	Reinette_de_Hollande	-	1865	-	0	1	0	0
Beeley_Pippin	Golden_Russet	Roter_Astrachan	1872	-	0	1	0	0
Lord_Stradbroke	Calville_du_Roi	-	1873	-	0	1	0	0
Harvey	-	-	1875	-	0	1	0	0
Schoolmaster	Golden_Noble	Dumelows_Seedling	1876	-	0	1	0	0
Holly_SSE	-	-	1879	-	1	1	1	0
Feltham_Beauty	Coxs_Orange_Pippin	-	1881	-	0	1	0	0
Climax	Northern_Spy	Weisser_Astrachan	1882	-	0	1	0	0
Carlisle_Codlin_of_Bultitude	Devonshire	-	1886	-	0	1	0	0
Fillingham_Pippin	Keswick_Codlin	Goldparmaene	1887	-	0	1	0	0
Stobo_Castle	Coxs_Pomona	Ecklinville	1888	-	0	1	0	0
Cottenham_Seedling	Bess_Pool	Dumelows_Seedling	1890	-	0	1	0	0
George_Neal	Fearns_Pippin	Kaiser_Alexander	1892	-	0	1	0	0
Bushey_Grove	Kaiser_Alexander	Dumelows_Seedling	1893	-	0	1	0	0
S.T._Wright	Peasgoods_Nonsuch	-	1895	-	0	1	0	0
Sowmans_Seedling	Grenadier	Bismarkapfel	1896	-	0	1	0	0
Thorpes_Peach	Worcester_Pearmain	-	1898	-	0	1	0	0
Morleys_Seedling	Lord_Derby	-	1899	-	0	1	0	0
Ingalls_Pippin	Gascoynes_Scarlet	-	1902	-	0	1	0	0
Northland_Seedling	Coxs_Orange_Pippin	-	1905	-	0	1	0	0
William_Peters	Coxs_Pomona	Coxs_Orange_Pippin	1907	-	0	1	0	0
John_Divers	Bismarkapfel	-	1909	-	0	1	0	0
Chorister_Boy	Cellini	-	1911	-	0	1	0	0
Bascombe_Mystery	Reinette_Franche	-	1912	-	0	1	0	0
Youngs_Pinello	Golden_Russet	Fameuse	1913	-	0	1	0	0
Ruby_Seabrook	Bismarkapfel	Wealthy	1914	-	0	1	0	0
Cleeve	Coxs_Orange_Pippin	Duchess_of_Oldenburg	1916	-	0	1	0	0
Hoods_Supreme	James_Grieve	Charles_Ross	1917	-	0	1	0	0
Easter_Orange	Margil	-	1918	-	1	1	1	0
Forester	-	-	1920	-	0	1	0	0
Crawley_Reinette	Goldparmaene	Dumelows_Seedling	1921	-	1	1	1	0
DArcy_Spice	Reinette_Franche	-	1923	-	1	1	1	0
Beauty_of_Moray	Keswick_Codlin	Stirling_Castle	1925	-	0	1	0	0
West_View_Seedling	Ben_Davis	York_Imperial	1926	-	0	1	0	0
June_Crewdson	Devonshire	Melba	1930	-	0	1	0	0
Fairie_Queen	Coxs_Orange_Pippin	James_Grieve	1931	-	0	1	0	0
Storeys_Seedling	Newtown_Pippin	-	1935	-	0	1	0	0
Mareda	Jonathan	Northern_Spy	1937	-	0	1	0	0
Corrys_Wonder	Dumelows_Seedling	-	1938	-	0	1	0	0
Lamb_Abbey_Pearmain	Reinette_de_Hollande	-	1943	-	1	1	1	0
Fearns_Pippin	Reinette_de_Hollande	-	1944	-	0	1	0	0
Kilkenny_Pearmain	Karmelitter_Renette	-	1945	-	0	1	0	0
Knobby_Russet	-	-	1946	-	0	1	0	0
Queen_Caroline	Alfriston	-	1947	-	0	1	0	0
Mary_Barnett	Coxs_Orange_Pippin	Dumelows_Seedling	1949	-	0	1	0	0
Holland_Pippin	Reinette_Franche	-	1952	-	1	1	1	0
Dewdulip_Seedling	Reinette_de_Hollande	-	1953	-	0	1	0	0
Eastbourne_Pippin	Beauty_of_Bath	Fruher_Viktoria_Apfel	1954	-	0	1	0	0
Konigin_Sophiensapfel	-	-	1958	-	1	1	1	0
Hogs_Snout	Eve	Sturmer_Pippin	1959	-	0	1	0	0
Martin_Becker	Reinette_de_Hollande	-	1960	-	0	1	0	0
Montfort	Jonathan	Rome_Beauty	1962	-	0	1	0	0
Moores_Seedling	Esopus_Spitzenburg	-	1963	-	0	1	0	0
Topaz_NFC	Worcester_Pearmain	Coxs_Orange_Pippin	1973	-	0	1	0	0
Wayside	Worcester_Pearmain	Coxs_Orange_Pippin	1975	-	0	1	0	0
Lady_Isabel	Kaiser_Alexander	Sturmer_Pippin	1977	-	0	1	0	0
Scotch_Dumpling	Keswick_Codlin	Stirling_Castle	1992	-	0	1	0	0
Laxtons_Rearguard	Court_Pendu	Coxs_Orange_Pippin	1994	-	0	1	0	0
Prince_Edward	Coxs_Pomona	Coxs_Orange_Pippin	1999	-	0	1	0	0
Cissy	-	-	2004	-	1	1	1	0
Carnet	McIntosh	-	2006	-	0	1	0	0
Admiral	Ralls_Janet	Jonathan	2009	-	0	1	0	0
Brighton	Northern_Spy	Red_Dougherty	2011	-	0	1	0	0
Bedminster_Pippin	Reinette_Franche	-	2012	-	0	1	0	0
Delectable	Queen	Coxs_Orange_Pippin	2015	-	0	1	0	0
Wickham_Green	French_Crab	-	2016	-	0	1	0	0
Bensemans_Seedling	King_David	Red_Dougherty	2021	-	0	1	0	0
Benenden_Early	St_Edmunds_Russet	-	2023	-	0	1	0	0
Box_Apple	-	-	2025	-	0	1	0	0
Sissonss_Worksop_Newtown	Grimes_Golden	York_Imperial	2027	-	0	1	0	0
Victory_Carpenter	Peasgoods_Nonsuch	-	2028	-	0	1	0	0
Lord_Hindlip	Cornish_Gilliflower	-	2029	-	1	1	1	0
Alfriston	-	-	2030	-	0	1	0	0
Frogmore_Prolific	Hawthordenske	-	2031	-	0	1	0	0
Joybells	Queen	Coxs_Orange_Pippin	2032	-	0	1	0	0
Coxs_Pomona	Kaiser_Alexander	-	2033	-	1	1	1	0
John_Waterer	Peasgoods_Nonsuch	-	2034	-	0	1	0	0
Bens_Red	Box_Apple	Devonshire	2035	-	0	1	0	0
Bess_Pool	-	-	2036	-	0	1	0	0
Scarlet_Pearmain	Reinette_Franche	-	2037	-	0	1	0	0
Fosters_Seedling	Cellini	Goldparmaene	2038	-	0	1	0	0
Shoesmith	Peasgoods_Nonsuch	-	2041	-	0	1	0	0
Eynsham_Challenger	Golden_Noble	-	2045	-	0	1	0	0
Robert_Blatchford	Hawthordenske	Golden_Noble	2047	-	0	1	0	0
Robin_Pippin	Beauty_of_Bath	Worcester_Pearmain	2048	-	0	1	0	0
Thodays_Quarrenden	Devonshire	-	2049	-	0	1	0	0
Lodgemore_Nonpareil	Nonpareil	-	2050	-	0	1	0	0
Mosss_Seedling	Jonathan	-	2052	-	0	1	0	0
Nonsuch_Park	Reinette_Franche	-	2053	-	0	1	0	0
Fred_Webb	Winter_Marigold	Gascoynes_Scarlet	2054	-	0	1	0	0
Wright	Jonathan	Ben_Davis	2057	-	1	1	1	0
Aldwick_Beauty	Beauty_of_Bath	Worcester_Pearmain	2058	-	0	1	0	0
Florence_Bennett	Golden_Spire	James_Grieve	2059	-	0	1	0	0
Alastair_Cannon_White	Peasgoods_Nonsuch	-	2060	-	0	1	0	0
Unnamed_1974_496	McIntosh	Delicious	2061	-	0	1	0	0
Arthur_Turner	Alfriston	-	2063	-	0	1	0	0
Redstart	Beauty_of_Bath	Coxs_Orange_Pippin	2064	-	0	1	0	0
St_Edmunds_Russet	-	-	2065	-	1	1	1	0
Unnamed_1978_366	Keswick_Codlin	Krasne_z_Hans	2066	-	0	1	0	0
Chivers_Delight	Barthelemy_du_Mortier	Coxs_Orange_Pippin	2068	-	0	1	0	0
I.B._Reid	Lord_Derby	-	2069	-	0	1	0	0
Unnamed_1981_147	Peasgoods_Nonsuch	Coxs_Orange_Pippin	2070	-	0	1	0	0
Unnamed_1984_104	Beauty_of_Bath	Bismarkapfel	2076	-	0	1	0	0
Herefordshire_Russet	Coxs_Orange_Pippin	Golden_Delicious	2079	-	0	1	0	0
Harling_Hero	Old_Pearmain	-	2080	-	0	1	0	0
Ambro	Golden_Delicious	James_Grieve	2081	-	0	1	0	0
Berna	Coxs_Orange_Pippin	Winter_Banana	2082	-	0	1	0	0
Hunts_Early	Margaret	Reinette_de_Hollande	2085	-	0	1	0	0
Sunrise_NFC	Worcester_Pearmain	-	2086	-	0	1	0	0
Christmas_Pearmain	-	-	2089	-	1	1	1	0
Domino	Keswick_Codlin	-	2090	-	0	1	0	0
Golden_Spire	Keswick_Codlin	Eve	2091	-	0	1	0	0
Irish_Peach	-	-	2093	-	1	1	1	0
Mary_Green	Wealthy	-	2096	-	0	1	0	0
Norfolk_Beauty	Harvey	Hawthordenske	2097	-	0	1	0	0
Pitmaston_Russet_Nonpareil	Reinette_de_Hollande	-	2098	-	0	1	0	0
Rivers_Early_Peach	Irish_Peach	Aspa	2099	-	0	1	0	0
Ross_Nonpareil	-	-	2100	-	1	1	1	0
Saint_Martins	Bess_Pool	Coxs_Orange_Pippin	2101	-	0	1	0	0
September_Beauty	Margil	-	2102	-	1	1	1	0
Stirling_Castle	Hawthordenske	-	2103	-	0	1	0	0
Winter_Quarrenden	Calville_du_Roi	Devonshire	2106	-	0	1	0	0
Amber	Coxs_Orange_Pippin	-	2107	-	0	1	0	0
Holaart_Doux	-	-	2108	-	0	1	0	0
Reinette_de_la_Dief	Barthelemy_du_Mortier	Bismarkapfel	2111	-	0	1	0	0
Pigeonnet	-	-	2112	-	1	1	1	0
Reinette_Gris	-	-	2114	-	1	1	1	0
Godelieve_Hegmans	Roter_Astrachan	Croncels	2116	-	0	1	0	1
Antonowka_Safran	Antonovka_OB	Duchess_of_Oldenburg	2117	-	0	1	0	0
Ceres_CRAW	Jonathan	Coxs_Orange_Pippin	2118	-	0	1	0	0
Laubain_n1	Bismarkapfel	Golden_Noble	2126	-	0	1	0	0
Laubain_n2	Bismarkapfel	Golden_Noble	2127	-	0	1	0	0
Semis_Laubain	Landsberger_Reinette	Duchess_of_Oldenburg	2128	-	0	1	0	0
Leclercq_n3	Calville_Blanc	-	2129	-	0	1	0	0
Bon_Pommier_Nouveau	Calville_des_Prairies	Gloire_de_Fauquemont	2134	-	0	1	0	0
Golden_Kroon	Jonathan	York_Imperial	2135	-	0	1	0	0
Miel_dAcren	Yellow_Transparent	Coxs_Orange_Pippin	2136	-	0	1	0	0
Reinette_Tardive_du_Chateau	Reinette_de_Hollande	-	2137	-	0	1	0	0
Jean_Hardy	Reinette_de_Hollande	-	2142	-	0	1	0	0
Winterperzikappel	Jonathan	Brabant_Bellefleur	2145	-	0	1	0	0
Grosse_Reinette_Transparente	Bismarkapfel	Golden_Noble	2146	-	0	1	0	0
Semis_Bournonville	Reinette_Rouge_Etoilee	Yellow_Transparent	2148	-	0	1	0	0
Pomme_de_Cotes_Simple	Calville_des_Prairies	Copette	2154	-	0	1	0	0
Court_Pendu_Henry	Brabant_Bellefleur	-	2156	-	0	1	0	1
Tequenne	Keswick_Codlin	Kasseler_Renette	2157	-	0	1	0	0
Delincee	Court_Pendu	Reinette_de_Hollande	2163	-	0	1	0	0
Pater_von_der_Ebzen	Groninger_Krone	Bismarkapfel	2171	-	1	1	1	0
Collins_June	-	-	2173	-	1	1	1	0
Hative_de_Belquerau	Lord_Derby	Hawthordenske	2175	-	0	1	0	0
Pomme_Gare_Gembloux	Brabant_Bellefleur	Reinette_Rouge_Etoilee	2176	-	0	1	0	0
Rosappel	Brabant_Bellefleur	-	2185	-	0	1	0	0
Pomme_Rose	Brabant_Bellefleur	-	2186	-	0	1	0	0
Schoner_aus_Elmpt	Reinette_Rouge_Etoilee	Gloire_de_Fauquemont	2190	-	1	1	1	0
Reinette_du_Ham	Reinette_de_Hollande	-	2199	-	0	1	0	0
Pomme_de_Paradis	Yellow_Transparent	Goldparmaene	2206	-	0	1	0	0
Saint_Victor	Gueule_de_Mouton	Yellow_Transparent	2218	-	0	1	0	0
Jaune_de_Suzeril	Brabant_Bellefleur	-	2223	-	0	1	0	0
Copette	-	-	2224	-	0	1	0	0
Pomme_Douce_Dubois	-	-	2225	-	0	1	0	0
Ickse	Bismarkapfel	Duchess_of_Oldenburg	2235	-	0	1	0	0
Reinette_Cesar	Coxs_Orange_Pippin	Golden_Delicious	2240	-	0	1	0	0
Othee_Rouge	Marie_Joseph_dOthee	Reinette_Rouge_Etoilee	2243	-	0	1	0	0
Reinette_Rochez	Missouri_Pippin	Rome_Beauty	2245	-	0	1	0	0
Pomme_Myrtille	Gueule_de_Mouton	Reinette_Rouge_Etoilee	2255	-	0	1	0	0
Predni	Yellow_Transparent	-	2264	-	0	1	0	0
Panenske_velike	Landsberger_Reinette	Roter_Jungfernapfel	2265	-	0	1	0	0
Otcovo	Landsberger_Reinette	Roter_Winterhimbeerapfel	2266	-	0	1	0	0
Zadni	Landsberger_Reinette	Wealthy	2267	-	0	1	0	0
Nathusiovo	Croncels	Blahovo_Libovicke	2268	-	0	1	0	0
Sarlatova_parmena	Himbeerapfel_aus_Holowaus	Weisser_Astrachan	2269	-	0	1	0	0
Vernerovicke_tmave	Landsberger_Reinette	-	2274	-	0	1	0	0
Lipnice_mala	Wagener	Yellow_Transparent	2275	-	0	1	0	0
Stetinske_cervene	Himbeerapfel_aus_Holowaus	-	2276	-	0	1	0	0
Cervene_podzimni	Croncels	Belle_Fleur_Krasnyi	2277	-	0	1	0	0
Zlepsene_panenske	Jonathan	Roter_Jungfernapfel	2281	-	0	1	0	0
Moravcovo	Roter_von_Simonfi	Roter_Jungfernapfel	2283	-	0	1	0	0
Trat._Laze	-	-	2284	-	0	1	0	0
Bozena_Nemcova	Margaret	Goldparmaene	2291	-	0	1	0	0
Ruhm_aus_Kirchwarder	Duchess_of_Oldenburg	-	2292	-	0	1	0	0
Libovicke_muskatove	Lavanttaler_Bananenapfel	Yellow_Transparent	2293	-	0	1	0	0
Jan_riha	Baumanns_Renette	Bismarkapfel	2296	-	0	1	0	0
Kalvil_bily_podzimni	Calville_Blanc	-	2299	-	0	1	0	0
Markova_reneta	Danziger_Kantapfel	Ananas_Reinette	2301	-	0	1	0	0
Red_Baron	Duchess_of_Oldenburg	Golden_Delicious	2302	-	1	1	1	0
Proche	Landsberger_Reinette	Roter_Herbstkalvill	2308	-	0	1	0	0
Taborita	Otcovo	-	2310	-	0	1	0	0
Blahovo_Libovicke	Bismarkapfel	Winter_Banana	2311	-	0	1	0	0
Cervene_tvrde	Roter_Palmapfel	Roter_Jungfernapfel	2313	-	0	1	0	0
Hladikovo_preurodne	Lavanttaler_Bananenapfel	Landsberger_Reinette	2314	-	0	1	0	0
Hruby	Lavanttaler_Bananenapfel	Grahams_Jubilaums	2315	-	0	1	0	0
Chodske	Nonpareil	-	2316	-	0	1	0	1
Junnaja_sonata	Slonenok	Renet_Simirenka	2317	-	0	1	0	0
Mendel	Wealthy	-	2320	-	0	1	0	0
Petr_Broich	Annie_Elizabeth	Peasgoods_Nonsuch	2321	-	0	1	0	0
Sudetska_reneta	Kaiser_Alexander	Ananas_Reinette	2322	-	0	1	0	0
Titan	Blahovo_Libovicke	-	2325	-	0	1	0	0
Kostelecke	Golden_Delicious	-	2326	-	0	1	0	0
Krippele_Apfel	-	-	2329	-	1	1	1	0
Olesnice	Goldparmaene	-	2331	-	0	1	0	0
Cesky_granat	Kirchwaldenske	Bismarkapfel	2340	-	0	1	0	0
Anna	Orleans	-	2348	-	1	1	1	0
Shiemer	Golden_Delicious	-	2355	-	0	1	0	1
Co_op_17	-	-	2386	-	1	1	1	0
Crandall	Jonathan	Rome_Beauty	2388	-	1	0	0	0
PRI_14_126	Golden_Delicious	F2_26829_2_2	2392	-	1	1	1	0
Primula	Priam	Melba	2393	-	1	0	0	0
TN_R10A8	PRI_623_1	Reinette_Clochard	2396	-	1	1	1	0
X06683	X04355	-	2401	-	1	1	1	0
X06564	Florina	Gala	2403	-	1	0	0	0
X04638	Reinette_Clochard	PRI_672_3	2406	-	1	1	1	0
X06417	Golden_Delicious	TN_R10A8	2407	-	1	0	0	0
X06808	Golden_Delicious	X04638	2408	-	1	0	0	0
X04355	-	-	2410	-	1	1	1	0
X03259	Belchard_Chantecler	Co_op_17	2412	-	1	0	0	0
X03305	Belchard_Chantecler	Baujade	2413	-	1	1	1	0
X02771	Crandall	-	2414	-	1	0	0	0
N29	Prima	Winesap	2415	-	0	1	0	0
X03143	Winesap	X02771	2417	-	1	0	0	0
X03263	Red_Winter	X03177	2418	-	1	0	0	0
X06681	X03177	-	2419	-	1	1	1	0
X06679	Golden_Delicious	Co_op_17	2421	-	1	0	0	0
X06398	-	-	2422	-	1	1	1	0
X03177	Idared	Prima	2425	-	1	0	0	0
Masons_Pippin	Worcester_Pearmain	Coxs_Orange_Pippin	2443	-	0	1	0	0
State_Fair	Mantet	Haralson	2614	-	1	0	0	0
Orin	Indo	Golden_Delicious	2625	-	1	1	1	0
Siugisdesert	Osenee_Polosatoe	Wealthy	2651	-	0	1	0	0
Noris	Wealthy	-	2653	-	0	1	0	0
Keepsake	Frostbite	Northern_Spy	2655	-	1	0	0	0
Stowell_Cox	Democrat	Coxs_Orange_Pippin	2671	-	0	1	0	0
Edgar	McIntosh	-	2720	-	0	1	0	0
Diana	Wealthy	-	2722	-	1	1	1	0
Balder	Jonathan	James_Grieve	2732	-	1	1	1	0
Emilia	Wealthy	Northern_Spy	2802	-	1	1	1	0
Toyo	Ben_Davis	Delicious	2820	-	0	1	0	0
President_Boudewijn	Jonathan	Coxs_Orange_Pippin	2823	-	0	1	0	0
Primus	Reinette_Rouge_Etoilee	Coxs_Orange_Pippin	2827	-	0	1	0	0
Prinses_Marijke	Jonathan	Coxs_Orange_Pippin	2830	-	1	1	1	0
Prinses_Beatrix	Jonathan	Coxs_Orange_Pippin	2831	-	0	1	0	0
Unnamed_1954_069	Ecklinville	Charles_Ross	2836	-	0	1	0	0
Golden_Melon	Indo	Golden_Delicious	2847	-	0	1	0	0
Shinko	Ralls_Janet	Jonathan	2848	-	0	1	0	0
Shin_Indo	Indo	Golden_Delicious	2849	-	0	1	0	0
Kyokko	Ralls_Janet	McIntosh	2850	-	0	1	0	0
Gold_Reinette	-	-	2855	-	0	1	0	0
Jersey_Black	-	-	2856	-	1	1	1	0
Golden_Russet	-	-	2862	-	1	1	1	0
Jefferis	-	-	2865	-	1	1	1	0
Fireside	Wealthy	-	2902	-	1	1	1	0
Henry_Clay	Duchess_of_Oldenburg	-	2908	-	0	1	0	0
Petit_Pippin	Reinette_de_Hollande	Nonpareil	2971	-	0	1	0	0
Mere_de_Baia	Peasgoods_Nonsuch	Margil	2974	-	0	1	0	0
Karolka	Trat._Laze	Edelborsdorfer	2975	-	0	1	0	0
Szechenyi_Renet	Florianer_Rosenapfel	Kasseler_Renette	2992	-	1	1	1	0
Angyal_Dezso	Goldparmaene	-	3013	-	0	1	0	0
unknown_1948_038	Goldparmaene	-	3026	-	0	1	0	0
Frau_Margarete_von_Stosch	Minister_von_Hammerstein	-	3062	-	1	1	1	0
Baxter	-	-	3148	-	1	1	1	0
Wintertaubenapfel	-	-	3160	-	1	1	1	0
Thurso	Northern_Spy	Wealthy	3170	-	0	1	0	0
Joyce	McIntosh	Duchess_of_Oldenburg	3172	-	0	1	0	0
Ascot	Northern_Spy	Wealthy	3173	-	0	1	0	0
Grimes_Golden	-	-	3190	-	1	1	1	0
Enterprise	PRI_1661_2	Co_op_7	3839.2	-	1	0	0	0
Samerling	-	-	3842	-	1	1	1	0
Glane	-	-	4325	-	0	1	0	0
PRI_612_1	Delicious	PRI_14_126	4648	-	1	0	0	0
PRI_672_3	Golden_Delicious	PRI_14_152	4649	-	1	0	0	0
Juliet	-	-	4837	-	1	1	1	0
Dalinette	-	-	4843	-	1	1	1	0
Dalinco	Elstar	-	4860	-	1	1	1	0
Dalinsweet	Fuji	-	4864	-	0	1	0	0
Generos	-	-	5233	-	1	1	1	0
Steinpepping	Reinette_de_Hollande	Weisser_Wintertaffetapfel	5237	-	1	1	1	0
Sussapfel	Jonathan	Delicious	5238	-	1	1	1	0
Luikenapfel	-	-	5239	-	1	1	1	0
Falchs_Gulderling	Roter_von_Simonfi	-	5240	-	1	1	1	0
Rubra_sel_Zanzi	Missouri_Pippin	Rome_Beauty	5241	-	1	1	1	0
Pink_Pearl	-	-	5242	-	1	1	1	0
Welsch_Rasoner	-	-	5244	-	1	1	1	0
Ilzer_Rosenapfel	Weisser_Wintertaffetapfel	-	5248	-	0	1	0	0
Sturmer_Pippin	Nonpareil	-	5249	-	1	1	1	0
X06799	PRI_672_3	Reinette_du_Mans	6541	-	1	0	0	0
12_B001	Generos	X06417	-	12_B	1	0	0	0
12_B003	Generos	X06417	-	12_B	1	0	0	0
12_B005	Generos	X06417	-	12_B	1	0	0	0
12_B006	Generos	X06417	-	12_B	1	0	0	0
12_B011	Generos	X06417	-	12_B	1	0	0	0
12_B013	Generos	X06417	-	12_B	1	0	0	0
12_B014	Generos	X06417	-	12_B	1	0	0	0
12_B017	Generos	X06417	-	12_B	1	0	0	0
12_B019	Generos	X06417	-	12_B	1	0	0	0
12_B020	Generos	X06417	-	12_B	1	0	0	0
12_B021	Generos	X06417	-	12_B	1	0	0	0
12_B023	Generos	X06417	-	12_B	1	0	0	0
12_B024	Generos	X06417	-	12_B	1	0	0	0
12_B025	Generos	X06417	-	12_B	1	0	0	0
12_B026	Generos	X06417	-	12_B	1	0	0	0
12_B030	Generos	X06417	-	12_B	1	0	0	0
12_B031	Generos	X06417	-	12_B	1	0	0	0
12_B032	Generos	X06417	-	12_B	1	0	0	0
12_B034	Generos	X06417	-	12_B	1	0	0	0
12_B035	Generos	X06417	-	12_B	1	0	0	0
12_B038	Generos	X06417	-	12_B	1	0	0	0
12_B042	Generos	X06417	-	12_B	1	0	0	0
12_B043	Generos	X06417	-	12_B	1	0	0	0
12_B047	Generos	X06417	-	12_B	1	0	0	0
12_B048	Generos	X06417	-	12_B	1	0	0	0
12_B049	Generos	X06417	-	12_B	1	0	0	0
12_B053	Generos	X06417	-	12_B	1	0	0	0
12_B054	Generos	X06417	-	12_B	1	0	0	0
12_B057	Generos	X06417	-	12_B	1	0	0	0
12_B059	Generos	X06417	-	12_B	1	0	0	0
12_B061	Generos	X06417	-	12_B	1	0	0	0
12_B064	Generos	X06417	-	12_B	1	0	0	0
12_B067	Generos	X06417	-	12_B	1	0	0	0
12_B071	Generos	X06417	-	12_B	1	0	0	0
12_B074	Generos	X06417	-	12_B	1	0	0	0
12_B076	Generos	X06417	-	12_B	1	0	0	0
12_B079	Generos	X06417	-	12_B	1	0	0	0
12_B081	Generos	X06417	-	12_B	1	0	0	0
12_B083	Generos	X06417	-	12_B	1	0	0	0
12_B086	Generos	X06417	-	12_B	1	0	0	0
12_B089	Generos	X06417	-	12_B	1	0	0	0
12_B090	Generos	X06417	-	12_B	1	0	0	0
12_B092	Generos	X06417	-	12_B	1	0	0	0
12_B093	Generos	X06417	-	12_B	1	0	0	0
12_B094	Generos	X06417	-	12_B	1	0	0	0
12_B095	Generos	X06417	-	12_B	1	0	0	0
12_B098	Generos	X06417	-	12_B	1	0	0	0
12_B096	Generos	X06683	-	12_E	1	0	0	0
12_E001	Generos	X06683	-	12_E	1	0	0	0
12_E003	Generos	X06683	-	12_E	1	0	0	0
12_E004	Generos	X06683	-	12_E	1	0	0	0
12_E007	Generos	X06683	-	12_E	1	0	0	0
12_E010	Generos	X06683	-	12_E	1	0	0	0
12_E012	Generos	X06683	-	12_E	1	0	0	0
12_E013	Generos	X06683	-	12_E	1	0	0	0
12_E014	Generos	X06683	-	12_E	1	0	0	0
12_E015	Generos	X06683	-	12_E	1	0	0	0
12_E016	Generos	X06683	-	12_E	1	0	0	0
12_E017	Generos	X06683	-	12_E	1	0	0	0
12_E018	Generos	X06683	-	12_E	1	0	0	0
12_E020	Generos	X06683	-	12_E	1	0	0	0
12_E022	Generos	X06683	-	12_E	1	0	0	0
12_E023	Generos	X06683	-	12_E	1	0	0	0
12_E024	Generos	X06683	-	12_E	1	0	0	0
12_E025	Generos	X06683	-	12_E	1	0	0	0
12_E026	Generos	X06683	-	12_E	1	0	0	0
12_E027	Generos	X06683	-	12_E	1	0	0	0
12_E029	Generos	X06683	-	12_E	1	0	0	0
12_E030	Generos	X06683	-	12_E	1	0	0	0
12_E031	Generos	X06683	-	12_E	1	0	0	0
12_E033	Generos	X06683	-	12_E	1	0	0	0
12_E034	Generos	X06683	-	12_E	1	0	0	0
12_E035	Generos	X06683	-	12_E	1	0	0	0
12_E038	Generos	X06683	-	12_E	1	0	0	0
12_E039	Generos	X06683	-	12_E	1	0	0	0
12_E040	Generos	X06683	-	12_E	1	0	0	0
12_E042	Generos	X06683	-	12_E	1	0	0	0
12_E043	Generos	X06683	-	12_E	1	0	0	0
12_E044	Generos	X06683	-	12_E	1	0	0	0
12_E045	Generos	X06683	-	12_E	1	0	0	0
12_E046	Generos	X06683	-	12_E	1	0	0	0
12_E047	Generos	X06683	-	12_E	1	0	0	0
12_E051	Generos	X06683	-	12_E	1	0	0	0
12_E052	Generos	X06683	-	12_E	1	0	0	0
12_E053	Generos	X06683	-	12_E	1	0	0	0
12_E061	Generos	X06683	-	12_E	1	0	0	0
12_E063	Generos	X06683	-	12_E	1	0	0	0
12_E066	Generos	X06683	-	12_E	1	0	0	0
12_E068	Generos	X06683	-	12_E	1	0	0	0
12_E069	Generos	X06683	-	12_E	1	0	0	0
12_E070	Generos	X06683	-	12_E	1	0	0	0
12_E074	Generos	X06683	-	12_E	1	0	0	0
12_E075	Generos	X06683	-	12_E	1	0	0	0
12_E076	Generos	X06683	-	12_E	1	0	0	0
12_E078	Generos	X06683	-	12_E	1	0	0	0
12_E080	Generos	X06683	-	12_E	1	0	0	0
12_E082	Generos	X06683	-	12_E	1	0	0	0
12_E083	Generos	X06683	-	12_E	1	0	0	0
12_E087	Generos	X06683	-	12_E	1	0	0	0
12_E088	Generos	X06683	-	12_E	1	0	0	0
12_E089	Generos	X06683	-	12_E	1	0	0	0
12_E090	Generos	X06683	-	12_E	1	0	0	0
12_E091	Generos	X06683	-	12_E	1	0	0	0
12_E093	Generos	X06683	-	12_E	1	0	0	0
12_E097	Generos	X06683	-	12_E	1	0	0	0
12_E098	Generos	X06683	-	12_E	1	0	0	0
12_F02	Pitchounette	X06564	-	12_F	1	0	0	0
12_F03	Pitchounette	X06564	-	12_F	1	0	0	0
12_F04	Pitchounette	X06564	-	12_F	1	0	0	0
12_F05	Pitchounette	X06564	-	12_F	1	0	0	0
12_F06	Pitchounette	X06564	-	12_F	1	0	0	0
12_F07	Pitchounette	X06564	-	12_F	1	0	0	0
12_F08	Pitchounette	X06564	-	12_F	1	0	0	0
12_F09	Pitchounette	X06564	-	12_F	1	0	0	0
12_F11	Pitchounette	X06564	-	12_F	1	0	0	0
12_F13	Pitchounette	X06564	-	12_F	1	0	0	0
12_F14	Pitchounette	X06564	-	12_F	1	0	0	0
12_F16	Pitchounette	X06564	-	12_F	1	0	0	0
12_F18	Pitchounette	X06564	-	12_F	1	0	0	0
12_F19	Pitchounette	X06564	-	12_F	1	0	0	0
12_F20	Pitchounette	X06564	-	12_F	1	0	0	0
12_F21	Pitchounette	X06564	-	12_F	1	0	0	0
12_F22	Pitchounette	X06564	-	12_F	1	0	0	0
12_F23	Pitchounette	X06564	-	12_F	1	0	0	0
12_F24	Pitchounette	X06564	-	12_F	1	0	0	0
12_F29	Pitchounette	X06564	-	12_F	1	0	0	0
12_F30	Pitchounette	X06564	-	12_F	1	0	0	0
12_F31	Pitchounette	X06564	-	12_F	1	0	0	0
12_F33	Pitchounette	X06564	-	12_F	1	0	0	0
12_F35	Pitchounette	X06564	-	12_F	1	0	0	0
12_F37	Pitchounette	X06564	-	12_F	1	0	0	0
12_F40	Pitchounette	X06564	-	12_F	1	0	0	0
12_F41	Pitchounette	X06564	-	12_F	1	0	0	0
12_F42	Pitchounette	X06564	-	12_F	1	0	0	0
12_F43	Pitchounette	X06564	-	12_F	1	0	0	0
12_F44	Pitchounette	X06564	-	12_F	1	0	0	0
12_F45	Pitchounette	X06564	-	12_F	1	0	0	0
12_F46	Pitchounette	X06564	-	12_F	1	0	0	0
12_F48	Pitchounette	X06564	-	12_F	1	0	0	0
12_F49	Pitchounette	X06564	-	12_F	1	0	0	0
12_F50	Pitchounette	X06564	-	12_F	1	0	0	0
12_F52	Pitchounette	X06564	-	12_F	1	0	0	0
12_F53	Pitchounette	X06564	-	12_F	1	0	0	0
12_F54	Pitchounette	X06564	-	12_F	1	0	0	0
12_F55	Pitchounette	X06564	-	12_F	1	0	0	0
12_F56	Pitchounette	X06564	-	12_F	1	0	0	0
12_F57	Pitchounette	X06564	-	12_F	1	0	0	0
12_F58	Pitchounette	X06564	-	12_F	1	0	0	0
12_F59	Pitchounette	X06564	-	12_F	1	0	0	0
12_F60	Pitchounette	X06564	-	12_F	1	0	0	0
12_I02	X03263	X03259	-	12_I	1	0	0	0
12_I03	X03263	X03259	-	12_I	1	0	0	0
12_I05	X03263	X03259	-	12_I	1	0	0	0
12_I07	X03263	X03259	-	12_I	1	0	0	0
12_I08	X03263	X03259	-	12_I	1	0	0	0
12_I10	X03263	X03259	-	12_I	1	0	0	0
12_I11	X03263	X03259	-	12_I	1	0	0	0
12_I12	X03263	X03259	-	12_I	1	0	0	0
12_I13	X03263	X03259	-	12_I	1	0	0	0
12_I14	X03263	X03259	-	12_I	1	0	0	0
12_I16	X03263	X03259	-	12_I	1	0	0	0
12_I17	X03263	X03259	-	12_I	1	0	0	0
12_I18	X03263	X03259	-	12_I	1	0	0	0
12_I19	X03263	X03259	-	12_I	1	0	0	0
12_I20	X03263	X03259	-	12_I	1	0	0	0
12_I21	X03263	X03259	-	12_I	1	0	0	0
12_I22	X03263	X03259	-	12_I	1	0	0	0
12_I23	X03263	X03259	-	12_I	1	0	0	0
12_I29	X03263	X03259	-	12_I	1	0	0	0
12_I32	X03263	X03259	-	12_I	1	0	0	0
12_I34	X03263	X03259	-	12_I	1	0	0	0
12_I35	X03263	X03259	-	12_I	1	0	0	0
12_I36	X03263	X03259	-	12_I	1	0	0	0
12_I38	X03263	X03259	-	12_I	1	0	0	0
12_I43	X03263	X03259	-	12_I	1	0	0	0
12_I45	X03263	X03259	-	12_I	1	0	0	0
12_I47	X03263	X03259	-	12_I	1	0	0	0
12_I49	X03263	X03259	-	12_I	1	0	0	0
12_I50	X03263	X03259	-	12_I	1	0	0	0
12_I54	X03263	X03259	-	12_I	1	0	0	0
12_I56	X03263	X03259	-	12_I	1	0	0	0
12_I59	X03263	X03259	-	12_I	1	0	0	0
12_I60	X03263	X03259	-	12_I	1	0	0	0
12_I62	X03263	X03259	-	12_I	1	0	0	0
12_I64	X03263	X03259	-	12_I	1	0	0	0
12_I65	X03263	X03259	-	12_I	1	0	0	0
12_I69	X03263	X03259	-	12_I	1	0	0	0
H001_HIVW_INRA	X03263	X03259	-	12_I	1	0	0	0
H002_HIVW_INRA	X03263	X03259	-	12_I	1	0	0	0
H010_HIVW_INRA	X03263	X03259	-	12_I	1	0	0	0
H014_HIVW_INRA	X03263	X03259	-	12_I	1	0	0	0
H015_HIVW_INRA	X03263	X03259	-	12_I	1	0	0	0
H017_HIVW_INRA	X03263	X03259	-	12_I	1	0	0	0
H019_HIVW_INRA	X03263	X03259	-	12_I	1	0	0	0
H022_HIVW_INRA	X03263	X03259	-	12_I	1	0	0	0
H024_HIVW_INRA	X03263	X03259	-	12_I	1	0	0	0
H025_HIVW_INRA	X03263	X03259	-	12_I	1	0	0	0
H026_HIVW_INRA	X03263	X03259	-	12_I	1	0	0	0
H027_HIVW_INRA	X03263	X03259	-	12_I	1	0	0	0
H028_HIVW_INRA	X03263	X03259	-	12_I	1	0	0	0
H032_HIVW_INRA	X03263	X03259	-	12_I	1	0	0	0
H042_HIVW_INRA	X03263	X03259	-	12_I	1	0	0	0
H044_HIVW_INRA	X03263	X03259	-	12_I	1	0	0	0
H045_HIVW_INRA	X03263	X03259	-	12_I	1	0	0	0
H051_HIVW_INRA	X03263	X03259	-	12_I	1	0	0	0
H053_HIVW_INRA	X03263	X03259	-	12_I	1	0	0	0
H054_HIVW_INRA	X03263	X03259	-	12_I	1	0	0	0
H060_HIVW_INRA	X03263	X03259	-	12_I	1	0	0	0
H063_HIVW_INRA	X03263	X03259	-	12_I	1	0	0	0
H067_HIVW_INRA	X03263	X03259	-	12_I	1	0	0	0
H068_HIVW_INRA	X03263	X03259	-	12_I	1	0	0	0
H070_HIVW_INRA	X03263	X03259	-	12_I	1	0	0	0
H074_HIVW_INRA	X03263	X03259	-	12_I	1	0	0	0
H075_HIVW_INRA	X03263	X03259	-	12_I	1	0	0	0
H079_HIVW_INRA	X03263	X03259	-	12_I	1	0	0	0
H080_HIVW_INRA	X03263	X03259	-	12_I	1	0	0	0
H081_HIVW_INRA	X03263	X03259	-	12_I	1	0	0	0
H084_HIVW_INRA	X03263	X03259	-	12_I	1	0	0	0
H086_HIVW_INRA	X03263	X03259	-	12_I	1	0	0	0
H087_HIVW_INRA	X03263	X03259	-	12_I	1	0	0	0
H090_HIVW_INRA	X03263	X03259	-	12_I	1	0	0	0
H091_HIVW_INRA	X03263	X03259	-	12_I	1	0	0	0
H093_HIVW_INRA	X03263	X03259	-	12_I	1	0	0	0
H094_HIVW_INRA	X03263	X03259	-	12_I	1	0	0	0
H095_HIVW_INRA	X03263	X03259	-	12_I	1	0	0	0
H096_HIVW_INRA	X03263	X03259	-	12_I	1	0	0	0
H097_HIVW_INRA	X03263	X03259	-	12_I	1	0	0	0
H101_HIVW_INRA	X03263	X03259	-	12_I	1	0	0	0
H104_HIVW_INRA	X03263	X03259	-	12_I	1	0	0	0
I009_HIVW_INRA	X03263	X03259	-	12_I	1	0	0	0
I024_HIVW_INRA	X03263	X03259	-	12_I	1	0	0	0
I025_HIVW_INRA	X03263	X03259	-	12_I	1	0	0	0
I026_HIVW_INRA	X03263	X03259	-	12_I	1	0	0	0
I027_HIVW_INRA	X03263	X03259	-	12_I	1	0	0	0
I030_HIVW_INRA	X03263	X03259	-	12_I	1	0	0	0
I037_HIVW_INRA	X03263	X03259	-	12_I	1	0	0	0
I041_HIVW_INRA	X03263	X03259	-	12_I	1	0	0	0
I055_HIVW_INRA	X03263	X03259	-	12_I	1	0	0	0
I058_HIVW_INRA	X03263	X03259	-	12_I	1	0	0	0
I066_HIVW_INRA	X03263	X03259	-	12_I	1	0	0	0
I071_HIVW_INRA	X03263	X03259	-	12_I	1	0	0	0
I072_HIVW_INRA	X03263	X03259	-	12_I	1	0	0	0
I074_HIVW_INRA	X03263	X03259	-	12_I	1	0	0	0
I080_HIVW_INRA	X03263	X03259	-	12_I	1	0	0	0
I082_HIVW_INRA	X03263	X03259	-	12_I	1	0	0	0
I084_HIVW_INRA	X03263	X03259	-	12_I	1	0	0	0
I088_HIVW_INRA	X03263	X03259	-	12_I	1	0	0	0
I090_HIVW_INRA	X03263	X03259	-	12_I	1	0	0	0
I092_HIVW_INRA	X03263	X03259	-	12_I	1	0	0	0
I094_HIVW_INRA	X03263	X03259	-	12_I	1	0	0	0
I095_HIVW_INRA	X03263	X03259	-	12_I	1	0	0	0
I100_HIVW_INRA	X03263	X03259	-	12_I	1	0	0	0
I102_HIVW_INRA	X03263	X03259	-	12_I	1	0	0	0
I105_HIVW_INRA	X03263	X03259	-	12_I	1	0	0	0
V001_HIVW_INRA	X03263	X03259	-	12_I	1	0	0	0
V005_HIVW_INRA	X03263	X03259	-	12_I	1	0	0	0
V009_HIVW_INRA	X03263	X03259	-	12_I	1	0	0	0
V012_HIVW_INRA	X03263	X03259	-	12_I	1	0	0	0
V013_HIVW_INRA	X03263	X03259	-	12_I	1	0	0	0
V015_HIVW_INRA	X03263	X03259	-	12_I	1	0	0	0
V018_HIVW_INRA	X03263	X03259	-	12_I	1	0	0	0
V020_HIVW_INRA	X03263	X03259	-	12_I	1	0	0	0
V021_HIVW_INRA	X03263	X03259	-	12_I	1	0	0	0
V022_HIVW_INRA	X03263	X03259	-	12_I	1	0	0	0
V023_HIVW_INRA	X03263	X03259	-	12_I	1	0	0	0
V024_HIVW_INRA	X03263	X03259	-	12_I	1	0	0	0
V025_HIVW_INRA	X03263	X03259	-	12_I	1	0	0	0
V026_HIVW_INRA	X03263	X03259	-	12_I	1	0	0	0
V027_HIVW_INRA	X03263	X03259	-	12_I	1	0	0	0
V028_HIVW_INRA	X03263	X03259	-	12_I	1	0	0	0
V030_HIVW_INRA	X03263	X03259	-	12_I	1	0	0	0
V031_HIVW_INRA	X03263	X03259	-	12_I	1	0	0	0
V032_HIVW_INRA	X03263	X03259	-	12_I	1	0	0	0
V033_HIVW_INRA	X03263	X03259	-	12_I	1	0	0	0
V034_HIVW_INRA	X03263	X03259	-	12_I	1	0	0	0
V035_HIVW_INRA	X03263	X03259	-	12_I	1	0	0	0
V036_HIVW_INRA	X03263	X03259	-	12_I	1	0	0	0
V038_HIVW_INRA	X03263	X03259	-	12_I	1	0	0	0
V039_HIVW_INRA	X03263	X03259	-	12_I	1	0	0	0
V040_HIVW_INRA	X03263	X03259	-	12_I	1	0	0	0
V041_HIVW_INRA	X03263	X03259	-	12_I	1	0	0	0
V046_HIVW_INRA	X03263	X03259	-	12_I	1	0	0	0
V054_HIVW_INRA	X03263	X03259	-	12_I	1	0	0	0
V056_HIVW_INRA	X03263	X03259	-	12_I	1	0	0	0
V057_HIVW_INRA	X03263	X03259	-	12_I	1	0	0	0
V059_HIVW_INRA	X03263	X03259	-	12_I	1	0	0	0
V060_HIVW_INRA	X03263	X03259	-	12_I	1	0	0	0
V064_HIVW_INRA	X03263	X03259	-	12_I	1	0	0	0
V068_HIVW_INRA	X03263	X03259	-	12_I	1	0	0	0
V070_HIVW_INRA	X03263	X03259	-	12_I	1	0	0	0
V078_HIVW_INRA	X03263	X03259	-	12_I	1	0	0	0
V080_HIVW_INRA	X03263	X03259	-	12_I	1	0	0	0
V081_HIVW_INRA	X03263	X03259	-	12_I	1	0	0	0
V083_HIVW_INRA	X03263	X03259	-	12_I	1	0	0	0
V085_HIVW_INRA	X03263	X03259	-	12_I	1	0	0	0
V086_HIVW_INRA	X03263	X03259	-	12_I	1	0	0	0
V092_HIVW_INRA	X03263	X03259	-	12_I	1	0	0	0
V096_HIVW_INRA	X03263	X03259	-	12_I	1	0	0	0
V099_HIVW_INRA	X03263	X03259	-	12_I	1	0	0	0
V102_HIVW_INRA	X03263	X03259	-	12_I	1	0	0	0
V103_HIVW_INRA	X03263	X03259	-	12_I	1	0	0	0
V105_HIVW_INRA	X03263	X03259	-	12_I	1	0	0	0
W001_HIVW_INRA	X03263	X03259	-	12_I	1	0	0	0
W003_HIVW_INRA	X03263	X03259	-	12_I	1	0	0	0
W004_HIVW_INRA	X03263	X03259	-	12_I	1	0	0	0
W006_HIVW_INRA	X03263	X03259	-	12_I	1	0	0	0
W007_HIVW_INRA	X03263	X03259	-	12_I	1	0	0	0
W012_HIVW_INRA	X03263	X03259	-	12_I	1	0	0	0
W013_HIVW_INRA	X03263	X03259	-	12_I	1	0	0	0
W017_HIVW_INRA	X03263	X03259	-	12_I	1	0	0	0
W019_HIVW_INRA	X03263	X03259	-	12_I	1	0	0	0
W021_HIVW_INRA	X03263	X03259	-	12_I	1	0	0	0
W022_HIVW_INRA	X03263	X03259	-	12_I	1	0	0	0
W023_HIVW_INRA	X03263	X03259	-	12_I	1	0	0	0
W026_HIVW_INRA	X03263	X03259	-	12_I	1	0	0	0
W027_HIVW_INRA	X03263	X03259	-	12_I	1	0	0	0
W029_HIVW_INRA	X03263	X03259	-	12_I	1	0	0	0
W030_HIVW_INRA	X03263	X03259	-	12_I	1	0	0	0
W031_HIVW_INRA	X03263	X03259	-	12_I	1	0	0	0
W033_HIVW_INRA	X03263	X03259	-	12_I	1	0	0	0
W034_HIVW_INRA	X03263	X03259	-	12_I	1	0	0	0
W037_HIVW_INRA	X03263	X03259	-	12_I	1	0	0	0
W038_HIVW_INRA	X03263	X03259	-	12_I	1	0	0	0
W040_HIVW_INRA	X03263	X03259	-	12_I	1	0	0	0
W041_HIVW_INRA	X03263	X03259	-	12_I	1	0	0	0
W042_HIVW_INRA	X03263	X03259	-	12_I	1	0	0	0
W043_HIVW_INRA	X03263	X03259	-	12_I	1	0	0	0
W044_HIVW_INRA	X03263	X03259	-	12_I	1	0	0	0
W047_HIVW_INRA	X03263	X03259	-	12_I	1	0	0	0
W048_HIVW_INRA	X03263	X03259	-	12_I	1	0	0	0
W057_HIVW_INRA	X03263	X03259	-	12_I	1	0	0	0
W058_HIVW_INRA	X03263	X03259	-	12_I	1	0	0	0
W059_HIVW_INRA	X03263	X03259	-	12_I	1	0	0	0
W061_HIVW_INRA	X03263	X03259	-	12_I	1	0	0	0
W064_HIVW_INRA	X03263	X03259	-	12_I	1	0	0	0
W067_HIVW_INRA	X03263	X03259	-	12_I	1	0	0	0
W068_HIVW_INRA	X03263	X03259	-	12_I	1	0	0	0
W072_HIVW_INRA	X03263	X03259	-	12_I	1	0	0	0
W073_HIVW_INRA	X03263	X03259	-	12_I	1	0	0	0
W074_HIVW_INRA	X03263	X03259	-	12_I	1	0	0	0
W075_HIVW_INRA	X03263	X03259	-	12_I	1	0	0	0
W077_HIVW_INRA	X03263	X03259	-	12_I	1	0	0	0
W078_HIVW_INRA	X03263	X03259	-	12_I	1	0	0	0
W081_HIVW_INRA	X03263	X03259	-	12_I	1	0	0	0
W083_HIVW_INRA	X03263	X03259	-	12_I	1	0	0	0
W087_HIVW_INRA	X03263	X03259	-	12_I	1	0	0	0
W088_HIVW_INRA	X03263	X03259	-	12_I	1	0	0	0
W096_HIVW_INRA	X03263	X03259	-	12_I	1	0	0	0
W097_HIVW_INRA	X03263	X03259	-	12_I	1	0	0	0
W098_HIVW_INRA	X03263	X03259	-	12_I	1	0	0	0
W100_HIVW_INRA	X03263	X03259	-	12_I	1	0	0	0
W101_HIVW_INRA	X03263	X03259	-	12_I	1	0	0	0
W103_HIVW_INRA	X03263	X03259	-	12_I	1	0	0	0
W105_HIVW_INRA	X03263	X03259	-	12_I	1	0	0	0
12_J01	Pitchounette	Galarina	-	12_J	1	0	0	0
12_J04	Pitchounette	Galarina	-	12_J	1	0	0	0
12_J06	Pitchounette	Galarina	-	12_J	1	0	0	0
12_J07	Pitchounette	Galarina	-	12_J	1	0	0	0
12_J09	Pitchounette	Galarina	-	12_J	1	0	0	0
12_J10	Pitchounette	Galarina	-	12_J	1	0	0	0
12_J11	Pitchounette	Galarina	-	12_J	1	0	0	0
12_J13	Pitchounette	Galarina	-	12_J	1	0	0	0
12_J14	Pitchounette	Galarina	-	12_J	1	0	0	0
12_J15	Pitchounette	Galarina	-	12_J	1	0	0	0
12_J16	Pitchounette	Galarina	-	12_J	1	0	0	0
12_J18	Pitchounette	Galarina	-	12_J	1	0	0	0
12_J19	Pitchounette	Galarina	-	12_J	1	0	0	0
12_J20	Pitchounette	Galarina	-	12_J	1	0	0	0
12_J23	Pitchounette	Galarina	-	12_J	1	0	0	0
12_J27	Pitchounette	Galarina	-	12_J	1	0	0	0
12_J28	Pitchounette	Galarina	-	12_J	1	0	0	0
12_J29	Pitchounette	Galarina	-	12_J	1	0	0	0
12_J30	Pitchounette	Galarina	-	12_J	1	0	0	0
12_J31	Pitchounette	Galarina	-	12_J	1	0	0	0
12_J33	Pitchounette	Galarina	-	12_J	1	0	0	0
12_J45	Pitchounette	Galarina	-	12_J	1	0	0	0
12_K01	X06679	X06808	-	12_K	1	0	0	0
12_K04	X06679	X06808	-	12_K	1	0	0	0
12_K07	X06679	X06808	-	12_K	1	0	0	0
12_K08	X06679	X06808	-	12_K	1	0	0	0
12_K09	X06679	X06808	-	12_K	1	0	0	0
12_K10	X06679	X06808	-	12_K	1	0	0	0
12_K11	X06679	X06808	-	12_K	1	0	0	0
12_K14	X06679	X06808	-	12_K	1	0	0	0
12_K16	X06679	X06808	-	12_K	1	0	0	0
12_K17	X06679	X06808	-	12_K	1	0	0	0
12_K18	X06679	X06808	-	12_K	1	0	0	0
12_K19	X06679	X06808	-	12_K	1	0	0	0
12_K20	X06679	X06808	-	12_K	1	0	0	0
12_K22	X06679	X06808	-	12_K	1	0	0	0
12_K23	X06679	X06808	-	12_K	1	0	0	0
12_K24	X06679	X06808	-	12_K	1	0	0	0
12_K27	X06679	X06808	-	12_K	1	0	0	0
12_K28	X06679	X06808	-	12_K	1	0	0	0
12_K29	X06679	X06808	-	12_K	1	0	0	0
12_K30	X06679	X06808	-	12_K	1	0	0	0
12_K31	X06679	X06808	-	12_K	1	0	0	0
12_K35	X06679	X06808	-	12_K	1	0	0	0
12_K36	X06679	X06808	-	12_K	1	0	0	0
12_K40	X06679	X06808	-	12_K	1	0	0	0
12_K42	X06679	X06808	-	12_K	1	0	0	0
12_K43	X06679	X06808	-	12_K	1	0	0	0
12_K44	X06679	X06808	-	12_K	1	0	0	0
12_K45	X06679	X06808	-	12_K	1	0	0	0
12_K46	X06679	X06808	-	12_K	1	0	0	0
12_K47	X06679	X06808	-	12_K	1	0	0	0
12_K48	X06679	X06808	-	12_K	1	0	0	0
12_K49	X06679	X06808	-	12_K	1	0	0	0
12_K50	X06679	X06808	-	12_K	1	0	0	0
12_K52	X06679	X06808	-	12_K	1	0	0	0
12_K53	X06679	X06808	-	12_K	1	0	0	0
12_K54	X06679	X06808	-	12_K	1	0	0	0
12_K56	X06679	X06808	-	12_K	1	0	0	0
12_K58	X06679	X06808	-	12_K	1	0	0	0
12_K60	X06679	X06808	-	12_K	1	0	0	0
12_K61	X06679	X06808	-	12_K	1	0	0	0
12_K62	X06679	X06808	-	12_K	1	0	0	0
12_K63	X06679	X06808	-	12_K	1	0	0	0
12_K64	X06679	X06808	-	12_K	1	0	0	0
12_K67	X06679	X06808	-	12_K	1	0	0	0
12_K68	X06679	X06808	-	12_K	1	0	0	0
12_K69	X06679	X06808	-	12_K	1	0	0	0
12_N01	X03305	X03259	-	12_N	1	0	0	0
12_N02	X03305	X03259	-	12_N	1	0	0	0
12_N03	X03305	X03259	-	12_N	1	0	0	0
12_N06	X03305	X03259	-	12_N	1	0	0	0
12_N08	X03305	X03259	-	12_N	1	0	0	0
12_N09	X03305	X03259	-	12_N	1	0	0	0
12_N10	X03305	X03259	-	12_N	1	0	0	0
12_N12	X03305	X03259	-	12_N	1	0	0	0
12_N13	X03305	X03259	-	12_N	1	0	0	0
12_N14	X03305	X03259	-	12_N	1	0	0	0
12_N15	X03305	X03259	-	12_N	1	0	0	0
12_N16	X03305	X03259	-	12_N	1	0	0	0
12_N18	X03305	X03259	-	12_N	1	0	0	0
12_N19	X03305	X03259	-	12_N	1	0	0	0
12_N20	X03305	X03259	-	12_N	1	0	0	0
12_N21	X03305	X03259	-	12_N	1	0	0	0
12_N22	X03305	X03259	-	12_N	1	0	0	0
12_N24	X03305	X03259	-	12_N	1	0	0	0
12_N30	X03305	X03259	-	12_N	1	0	0	0
12_N32	X03305	X03259	-	12_N	1	0	0	0
12_N33	X03305	X03259	-	12_N	1	0	0	0
12_N34	X03305	X03259	-	12_N	1	0	0	0
12_N35	X03305	X03259	-	12_N	1	0	0	0
12_N36	X03305	X03259	-	12_N	1	0	0	0
12_N37	X03305	X03259	-	12_N	1	0	0	0
12_N39	X03305	X03259	-	12_N	1	0	0	0
12_N40	X03305	X03259	-	12_N	1	0	0	0
12_N41	X03305	X03259	-	12_N	1	0	0	0
12_N42	X03305	X03259	-	12_N	1	0	0	0
12_N46	X03305	X03259	-	12_N	1	0	0	0
12_N47	X03305	X03259	-	12_N	1	0	0	0
12_N48	X03305	X03259	-	12_N	1	0	0	0
12_N49	X03305	X03259	-	12_N	1	0	0	0
12_N50	X03305	X03259	-	12_N	1	0	0	0
12_N52	X03305	X03259	-	12_N	1	0	0	0
12_N53	X03305	X03259	-	12_N	1	0	0	0
12_N54	X03305	X03259	-	12_N	1	0	0	0
12_N55	X03305	X03259	-	12_N	1	0	0	0
12_N56	X03305	X03259	-	12_N	1	0	0	0
12_N57	X03305	X03259	-	12_N	1	0	0	0
12_N58	X03305	X03259	-	12_N	1	0	0	0
12_N59	X03305	X03259	-	12_N	1	0	0	0
12_N60	X03305	X03259	-	12_N	1	0	0	0
12_N62	X03305	X03259	-	12_N	1	0	0	0
12_N63	X03305	X03259	-	12_N	1	0	0	0
12_P01	Rubinette	X03305	-	12_P	1	0	0	0
12_P02	Rubinette	X03305	-	12_P	1	0	0	0
12_P03	Rubinette	X03305	-	12_P	1	0	0	0
12_P04	Rubinette	X03305	-	12_P	1	0	0	0
12_P05	Rubinette	X03305	-	12_P	1	0	0	0
12_P06	Rubinette	X03305	-	12_P	1	0	0	0
12_P08	Rubinette	X03305	-	12_P	1	0	0	0
12_P09	Rubinette	X03305	-	12_P	1	0	0	0
12_P10	Rubinette	X03305	-	12_P	1	0	0	0
12_P15	Rubinette	X03305	-	12_P	1	0	0	0
12_P16	Rubinette	X03305	-	12_P	1	0	0	0
12_P17	Rubinette	X03305	-	12_P	1	0	0	0
12_P18	Rubinette	X03305	-	12_P	1	0	0	0
12_P20	Rubinette	X03305	-	12_P	1	0	0	0
12_P21	Rubinette	X03305	-	12_P	1	0	0	0
12_P22	Rubinette	X03305	-	12_P	1	0	0	0
12_P23	Rubinette	X03305	-	12_P	1	0	0	0
12_P24	Rubinette	X03305	-	12_P	1	0	0	0
12_P25	Rubinette	X03305	-	12_P	1	0	0	0
12_P26	Rubinette	X03305	-	12_P	1	0	0	0
12_P27	Rubinette	X03305	-	12_P	1	0	0	0
12_P28	Rubinette	X03305	-	12_P	1	0	0	0
12_P29	Rubinette	X03305	-	12_P	1	0	0	0
12_P30	Rubinette	X03305	-	12_P	1	0	0	0
12_P31	Rubinette	X03305	-	12_P	1	0	0	0
12_P32	Rubinette	X03305	-	12_P	1	0	0	0
12_P33	Rubinette	X03305	-	12_P	1	0	0	0
12_P34	Rubinette	X03305	-	12_P	1	0	0	0
12_P35	Rubinette	X03305	-	12_P	1	0	0	0
12_P36	Rubinette	X03305	-	12_P	1	0	0	0
12_P38	Rubinette	X03305	-	12_P	1	0	0	0
12_P39	Rubinette	X03305	-	12_P	1	0	0	0
12_P40	Rubinette	X03305	-	12_P	1	0	0	0
12_P42	Rubinette	X03305	-	12_P	1	0	0	0
12_P43	Rubinette	X03305	-	12_P	1	0	0	0
12_P44	Rubinette	X03305	-	12_P	1	0	0	0
12_P45	Rubinette	X03305	-	12_P	1	0	0	0
12_P46	Rubinette	X03305	-	12_P	1	0	0	0
12_P48	Rubinette	X03305	-	12_P	1	0	0	0
12_P50	Rubinette	X03305	-	12_P	1	0	0	0
12_P51	Rubinette	X03305	-	12_P	1	0	0	0
12_P52	Rubinette	X03305	-	12_P	1	0	0	0
12_P54	Rubinette	X03305	-	12_P	1	0	0	0
12_P55	Rubinette	X03305	-	12_P	1	0	0	0
12_P56	Rubinette	X03305	-	12_P	1	0	0	0
12_P57	Rubinette	X03305	-	12_P	1	0	0	0
12_P58	Rubinette	X03305	-	12_P	1	0	0	0
12_P60	Rubinette	X03305	-	12_P	1	0	0	0
StkXGS_001	Delicious	Granny_Smith	-	DeGr	1	0	0	0
StkXGS_002	Delicious	Granny_Smith	-	DeGr	1	0	0	0
StkXGS_003	Delicious	Granny_Smith	-	DeGr	1	0	0	0
StkXGS_004	Delicious	Granny_Smith	-	DeGr	1	0	0	0
StkXGS_005	Delicious	Granny_Smith	-	DeGr	1	0	0	0
StkXGS_006	Delicious	Granny_Smith	-	DeGr	1	0	0	0
StkXGS_007	Delicious	Granny_Smith	-	DeGr	1	0	0	0
StkXGS_008	Delicious	Granny_Smith	-	DeGr	1	0	0	0
StkXGS_009	Delicious	Granny_Smith	-	DeGr	1	0	0	0
StkXGS_010	Delicious	Granny_Smith	-	DeGr	1	0	0	0
StkXGS_011	Delicious	Granny_Smith	-	DeGr	1	0	0	0
StkXGS_012	Delicious	Granny_Smith	-	DeGr	1	0	0	0
StkXGS_013	Delicious	Granny_Smith	-	DeGr	1	0	0	0
StkXGS_014	Delicious	Granny_Smith	-	DeGr	1	0	0	0
StkXGS_015	Delicious	Granny_Smith	-	DeGr	1	0	0	0
StkXGS_016	Delicious	Granny_Smith	-	DeGr	1	0	0	0
StkXGS_017	Delicious	Granny_Smith	-	DeGr	1	0	0	0
StkXGS_018	Delicious	Granny_Smith	-	DeGr	1	0	0	0
StkXGS_019	Delicious	Granny_Smith	-	DeGr	1	0	0	0
StkXGS_020	Delicious	Granny_Smith	-	DeGr	1	0	0	0
DiPr_001	Discovery	Prima	-	DiPr	1	0	0	0
DiPr_002	Discovery	Prima	-	DiPr	1	0	0	0
DiPr_003	Discovery	Prima	-	DiPr	1	0	0	0
DiPr_004	Discovery	Prima	-	DiPr	1	0	0	0
DiPr_005	Discovery	Prima	-	DiPr	1	0	0	0
DiPr_006	Discovery	Prima	-	DiPr	1	0	0	0
DiPr_008	Discovery	Prima	-	DiPr	1	0	0	0
DiPr_009	Discovery	Prima	-	DiPr	1	0	0	0
DiPr_012	Discovery	Prima	-	DiPr	1	0	0	0
DiPr_013	Discovery	Prima	-	DiPr	1	0	0	0
DiPr_016	Discovery	Prima	-	DiPr	1	0	0	0
DiPr_018	Discovery	Prima	-	DiPr	1	0	0	0
DiPr_019	Discovery	Prima	-	DiPr	1	0	0	0
DiPr_023	Discovery	Prima	-	DiPr	1	0	0	0
DiPr_026	Discovery	Prima	-	DiPr	1	0	0	0
DiPr_028	Discovery	Prima	-	DiPr	1	0	0	0
DiPr_030	Discovery	Prima	-	DiPr	1	0	0	0
DiPr_031	Discovery	Prima	-	DiPr	1	0	0	0
DiPr_032	Discovery	Prima	-	DiPr	1	0	0	0
DiPr_033	Discovery	Prima	-	DiPr	1	0	0	0
DiPr_037	Discovery	Prima	-	DiPr	1	0	0	0
DiPr_038	Discovery	Prima	-	DiPr	1	0	0	0
DiPr_039	Discovery	Prima	-	DiPr	1	0	0	0
DiPr_040	Discovery	Prima	-	DiPr	1	0	0	0
DiPr_041	Discovery	Prima	-	DiPr	1	0	0	0
DiPr_042	Discovery	Prima	-	DiPr	1	0	0	0
DiPr_043	Discovery	Prima	-	DiPr	1	0	0	0
DiPr_044	Discovery	Prima	-	DiPr	1	0	0	0
DiPr_045	Discovery	Prima	-	DiPr	1	0	0	0
DiPr_047	Discovery	Prima	-	DiPr	1	0	0	0
DiPr_048	Discovery	Prima	-	DiPr	1	0	0	0
DiPr_050	Discovery	Prima	-	DiPr	1	0	0	0
DiPr_052	Discovery	Prima	-	DiPr	1	0	0	0
DiPr_053	Discovery	Prima	-	DiPr	1	0	0	0
DiPr_054	Discovery	Prima	-	DiPr	1	0	0	0
DiPr_055	Discovery	Prima	-	DiPr	1	0	0	0
DiPr_056	Discovery	Prima	-	DiPr	1	0	0	0
DiPr_057	Discovery	Prima	-	DiPr	1	0	0	0
DiPr_059	Discovery	Prima	-	DiPr	1	0	0	0
DiPr_061	Discovery	Prima	-	DiPr	1	0	0	0
DiPr_062	Discovery	Prima	-	DiPr	1	0	0	0
DiPr_063	Discovery	Prima	-	DiPr	1	0	0	0
DiPr_064	Discovery	Prima	-	DiPr	1	0	0	0
DiPr_065	Discovery	Prima	-	DiPr	1	0	0	0
DiPr_066	Discovery	Prima	-	DiPr	1	0	0	0
DiPr_067	Discovery	Prima	-	DiPr	1	0	0	0
DiPr_068	Discovery	Prima	-	DiPr	1	0	0	0
DiPr_069	Discovery	Prima	-	DiPr	1	0	0	0
DiPr_070	Discovery	Prima	-	DiPr	1	0	0	0
DiPr_072	Discovery	Prima	-	DiPr	1	0	0	0
DiPr_073	Discovery	Prima	-	DiPr	1	0	0	0
DiPr_076	Discovery	Prima	-	DiPr	1	0	0	0
DiPr_078	Discovery	Prima	-	DiPr	1	0	0	0
DiPr_080	Discovery	Prima	-	DiPr	1	0	0	0
DiPr_083	Discovery	Prima	-	DiPr	1	0	0	0
DiPr_084	Discovery	Prima	-	DiPr	1	0	0	0
DiPr_089	Discovery	Prima	-	DiPr	1	0	0	0
DiPr_090	Discovery	Prima	-	DiPr	1	0	0	0
DiPr_091	Discovery	Prima	-	DiPr	1	0	0	0
DiPr_093	Discovery	Prima	-	DiPr	1	0	0	0
DiPr_097	Discovery	Prima	-	DiPr	1	0	0	0
DiPr_099	Discovery	Prima	-	DiPr	1	0	0	0
DiPr_101	Discovery	Prima	-	DiPr	1	0	0	0
DiPr_102	Discovery	Prima	-	DiPr	1	0	0	0
DiPr_103	Discovery	Prima	-	DiPr	1	0	0	0
DiPr_108	Discovery	Prima	-	DiPr	1	0	0	0
DiPr_109	Discovery	Prima	-	DiPr	1	0	0	0
DiPr_111	Discovery	Prima	-	DiPr	1	0	0	0
DiPr_113	Discovery	Prima	-	DiPr	1	0	0	0
DiPr_116	Discovery	Prima	-	DiPr	1	0	0	0
DiPr_118	Discovery	Prima	-	DiPr	1	0	0	0
DiPr_119	Discovery	Prima	-	DiPr	1	0	0	0
DiPr_120	Discovery	Prima	-	DiPr	1	0	0	0
DiPr_130	Discovery	Prima	-	DiPr	1	0	0	0
DiPr_131	Discovery	Prima	-	DiPr	1	0	0	0
DiPr_133	Discovery	Prima	-	DiPr	1	0	0	0
DiPr_135	Discovery	Prima	-	DiPr	1	0	0	0
DuxFi_C101	Durello_di_Forli	Fiesta	-	FiDdF	1	0	0	0
DuxFi_C105	Durello_di_Forli	Fiesta	-	FiDdF	1	0	0	0
DuxFi_C106	Durello_di_Forli	Fiesta	-	FiDdF	1	0	0	0
DuxFi_C107	Durello_di_Forli	Fiesta	-	FiDdF	1	0	0	0
DuxFi_C108	Durello_di_Forli	Fiesta	-	FiDdF	1	0	0	0
DuxFi_C109	Durello_di_Forli	Fiesta	-	FiDdF	1	0	0	0
DuxFi_C112	Durello_di_Forli	Fiesta	-	FiDdF	1	0	0	0
DuxFi_C113	Durello_di_Forli	Fiesta	-	FiDdF	1	0	0	0
DuxFi_C117	Durello_di_Forli	Fiesta	-	FiDdF	1	0	0	0
DuxFi_C119	Durello_di_Forli	Fiesta	-	FiDdF	1	0	0	0
DuxFi_C120	Durello_di_Forli	Fiesta	-	FiDdF	1	0	0	0
DuxFi_C121	Durello_di_Forli	Fiesta	-	FiDdF	1	0	0	0
DuxFi_C125	Durello_di_Forli	Fiesta	-	FiDdF	1	0	0	0
DuxFi_C127	Durello_di_Forli	Fiesta	-	FiDdF	1	0	0	0
DuxFi_C128	Durello_di_Forli	Fiesta	-	FiDdF	1	0	0	0
DuxFi_C130	Durello_di_Forli	Fiesta	-	FiDdF	1	0	0	0
DuxFi_C131	Durello_di_Forli	Fiesta	-	FiDdF	1	0	0	0
DuxFi_C132	Durello_di_Forli	Fiesta	-	FiDdF	1	0	0	0
DuxFi_C136	Durello_di_Forli	Fiesta	-	FiDdF	1	0	0	0
DuxFi_C137	Durello_di_Forli	Fiesta	-	FiDdF	1	0	0	0
DuxFi_C138	Durello_di_Forli	Fiesta	-	FiDdF	1	0	0	0
DuxFi_C142	Durello_di_Forli	Fiesta	-	FiDdF	1	0	0	0
DuxFi_C144	Durello_di_Forli	Fiesta	-	FiDdF	1	0	0	0
DuxFi_C148	Durello_di_Forli	Fiesta	-	FiDdF	1	0	0	0
DuxFi_C149	Durello_di_Forli	Fiesta	-	FiDdF	1	0	0	0
DuxFi_C153	Durello_di_Forli	Fiesta	-	FiDdF	1	0	0	0
DuxFi_C154	Durello_di_Forli	Fiesta	-	FiDdF	1	0	0	0
DuxFi_C155	Durello_di_Forli	Fiesta	-	FiDdF	1	0	0	0
DuxFi_C156	Durello_di_Forli	Fiesta	-	FiDdF	1	0	0	0
DuxFi_C158	Durello_di_Forli	Fiesta	-	FiDdF	1	0	0	0
DuxFi_C161	Durello_di_Forli	Fiesta	-	FiDdF	1	0	0	0
DuxFi_C162	Durello_di_Forli	Fiesta	-	FiDdF	1	0	0	0
DuxFi_C163	Durello_di_Forli	Fiesta	-	FiDdF	1	0	0	0
DuxFi_C164	Durello_di_Forli	Fiesta	-	FiDdF	1	0	0	0
DuxFi_C165	Durello_di_Forli	Fiesta	-	FiDdF	1	0	0	0
DuxFi_C167	Durello_di_Forli	Fiesta	-	FiDdF	1	0	0	0
DuxFi_C168	Durello_di_Forli	Fiesta	-	FiDdF	1	0	0	0
DuxFi_C169	Durello_di_Forli	Fiesta	-	FiDdF	1	0	0	0
DuxFi_C170	Durello_di_Forli	Fiesta	-	FiDdF	1	0	0	0
DuxFi_C171	Durello_di_Forli	Fiesta	-	FiDdF	1	0	0	0
DuxFi_C172	Durello_di_Forli	Fiesta	-	FiDdF	1	0	0	0
DuxFi_C173	Durello_di_Forli	Fiesta	-	FiDdF	1	0	0	0
DuxFi_C174	Durello_di_Forli	Fiesta	-	FiDdF	1	0	0	0
DuxFi_C175	Durello_di_Forli	Fiesta	-	FiDdF	1	0	0	0
DuxFi_C176	Durello_di_Forli	Fiesta	-	FiDdF	1	0	0	0
DuxFi_C178	Durello_di_Forli	Fiesta	-	FiDdF	1	0	0	0
DuxFi_C179	Durello_di_Forli	Fiesta	-	FiDdF	1	0	0	0
DuxFi_C180	Durello_di_Forli	Fiesta	-	FiDdF	1	0	0	0
DuxFi_C181	Durello_di_Forli	Fiesta	-	FiDdF	1	0	0	0
DuxFi_C183	Durello_di_Forli	Fiesta	-	FiDdF	1	0	0	0
DuxFi_C184	Durello_di_Forli	Fiesta	-	FiDdF	1	0	0	0
DuxFi_C185	Durello_di_Forli	Fiesta	-	FiDdF	1	0	0	0
DuxFi_C187	Durello_di_Forli	Fiesta	-	FiDdF	1	0	0	0
DuxFi_C188	Durello_di_Forli	Fiesta	-	FiDdF	1	0	0	0
DuxFi_C190	Durello_di_Forli	Fiesta	-	FiDdF	1	0	0	0
DuxFi_C191	Durello_di_Forli	Fiesta	-	FiDdF	1	0	0	0
DuxFi_C192	Durello_di_Forli	Fiesta	-	FiDdF	1	0	0	0
DuxFi_C194	Durello_di_Forli	Fiesta	-	FiDdF	1	0	0	0
DuxFi_C195	Durello_di_Forli	Fiesta	-	FiDdF	1	0	0	0
DuxFi_C196	Durello_di_Forli	Fiesta	-	FiDdF	1	0	0	0
DuxFi_C197	Durello_di_Forli	Fiesta	-	FiDdF	1	0	0	0
DuxFi_C198A	Durello_di_Forli	Fiesta	-	FiDdF	1	0	0	0
DuxFi_C198B	Durello_di_Forli	Fiesta	-	FiDdF	1	0	0	0
DuxFi_C199	Durello_di_Forli	Fiesta	-	FiDdF	1	0	0	0
DuxFi_C201	Durello_di_Forli	Fiesta	-	FiDdF	1	0	0	0
DuxFi_C202	Durello_di_Forli	Fiesta	-	FiDdF	1	0	0	0
DuxFi_C204	Durello_di_Forli	Fiesta	-	FiDdF	1	0	0	0
DuxFi_C205	Durello_di_Forli	Fiesta	-	FiDdF	1	0	0	0
DuxFi_C206	Durello_di_Forli	Fiesta	-	FiDdF	1	0	0	0
DuxFi_C207	Durello_di_Forli	Fiesta	-	FiDdF	1	0	0	0
DuxFi_C209	Durello_di_Forli	Fiesta	-	FiDdF	1	0	0	0
DuxFi_C211	Durello_di_Forli	Fiesta	-	FiDdF	1	0	0	0
DuxFi_C212	Durello_di_Forli	Fiesta	-	FiDdF	1	0	0	0
DuxFi_C213	Durello_di_Forli	Fiesta	-	FiDdF	1	0	0	0
DuxFi_C215	Durello_di_Forli	Fiesta	-	FiDdF	1	0	0	0
DuxFi_C216	Durello_di_Forli	Fiesta	-	FiDdF	1	0	0	0
DuxFi_C217	Durello_di_Forli	Fiesta	-	FiDdF	1	0	0	0
DuxFi_C219	Durello_di_Forli	Fiesta	-	FiDdF	1	0	0	0
DuxFi_C221	Durello_di_Forli	Fiesta	-	FiDdF	1	0	0	0
DuxFi_C222	Durello_di_Forli	Fiesta	-	FiDdF	1	0	0	0
DuxFi_C223	Durello_di_Forli	Fiesta	-	FiDdF	1	0	0	0
DuxFi_C224	Durello_di_Forli	Fiesta	-	FiDdF	1	0	0	0
DuxFi_C226	Durello_di_Forli	Fiesta	-	FiDdF	1	0	0	0
DuxFi_C228	Durello_di_Forli	Fiesta	-	FiDdF	1	0	0	0
DuxFi_C229	Durello_di_Forli	Fiesta	-	FiDdF	1	0	0	0
DuxFi_C230	Durello_di_Forli	Fiesta	-	FiDdF	1	0	0	0
DuxFi_C231	Durello_di_Forli	Fiesta	-	FiDdF	1	0	0	0
DuxFi_C232	Durello_di_Forli	Fiesta	-	FiDdF	1	0	0	0
DuxFi_C233	Durello_di_Forli	Fiesta	-	FiDdF	1	0	0	0
DuxFi_C234	Durello_di_Forli	Fiesta	-	FiDdF	1	0	0	0
DuxFi_C235	Durello_di_Forli	Fiesta	-	FiDdF	1	0	0	0
DuxFi_C238	Durello_di_Forli	Fiesta	-	FiDdF	1	0	0	0
DuxFi_C239	Durello_di_Forli	Fiesta	-	FiDdF	1	0	0	0
DuxFi_C240	Durello_di_Forli	Fiesta	-	FiDdF	1	0	0	0
DuxFi_C241	Durello_di_Forli	Fiesta	-	FiDdF	1	0	0	0
DuxFi_C245	Durello_di_Forli	Fiesta	-	FiDdF	1	0	0	0
DuxFi_C246	Durello_di_Forli	Fiesta	-	FiDdF	1	0	0	0
DuxFi_C247	Durello_di_Forli	Fiesta	-	FiDdF	1	0	0	0
DuxFi_C248	Durello_di_Forli	Fiesta	-	FiDdF	1	0	0	0
DuxFi_C249	Durello_di_Forli	Fiesta	-	FiDdF	1	0	0	0
DuxFi_C251	Durello_di_Forli	Fiesta	-	FiDdF	1	0	0	0
DuxFi_C252	Durello_di_Forli	Fiesta	-	FiDdF	1	0	0	0
DuxFi_C253	Durello_di_Forli	Fiesta	-	FiDdF	1	0	0	0
DuxFi_C256	Durello_di_Forli	Fiesta	-	FiDdF	1	0	0	0
DuxFi_C257	Durello_di_Forli	Fiesta	-	FiDdF	1	0	0	0
DuxFi_C258	Durello_di_Forli	Fiesta	-	FiDdF	1	0	0	0
DuxFi_C259	Durello_di_Forli	Fiesta	-	FiDdF	1	0	0	0
DuxFi_C260	Durello_di_Forli	Fiesta	-	FiDdF	1	0	0	0
DuxFi_C261	Durello_di_Forli	Fiesta	-	FiDdF	1	0	0	0
DuxFi_C265	Durello_di_Forli	Fiesta	-	FiDdF	1	0	0	0
DuxFi_C266	Durello_di_Forli	Fiesta	-	FiDdF	1	0	0	0
DuxFi_C267	Durello_di_Forli	Fiesta	-	FiDdF	1	0	0	0
DuxFi_C268	Durello_di_Forli	Fiesta	-	FiDdF	1	0	0	0
DuxFi_C269	Durello_di_Forli	Fiesta	-	FiDdF	1	0	0	0
DuxFi_C270	Durello_di_Forli	Fiesta	-	FiDdF	1	0	0	0
DuxFi_C271	Durello_di_Forli	Fiesta	-	FiDdF	1	0	0	0
DuxFi_C272	Durello_di_Forli	Fiesta	-	FiDdF	1	0	0	0
DuxFi_C273	Durello_di_Forli	Fiesta	-	FiDdF	1	0	0	0
DuxFi_C274	Durello_di_Forli	Fiesta	-	FiDdF	1	0	0	0
DuxFi_C275	Durello_di_Forli	Fiesta	-	FiDdF	1	0	0	0
DuxFi_C279	Durello_di_Forli	Fiesta	-	FiDdF	1	0	0	0
DuxFi_C280	Durello_di_Forli	Fiesta	-	FiDdF	1	0	0	0
DuxFi_C281	Durello_di_Forli	Fiesta	-	FiDdF	1	0	0	0
DuxFi_C282	Durello_di_Forli	Fiesta	-	FiDdF	1	0	0	0
DuxFi_C283	Durello_di_Forli	Fiesta	-	FiDdF	1	0	0	0
DuxFi_C285	Durello_di_Forli	Fiesta	-	FiDdF	1	0	0	0
DuxFi_C286	Durello_di_Forli	Fiesta	-	FiDdF	1	0	0	0
DuxFi_C287	Durello_di_Forli	Fiesta	-	FiDdF	1	0	0	0
DuxFi_C291	Durello_di_Forli	Fiesta	-	FiDdF	1	0	0	0
DuxFi_C293	Durello_di_Forli	Fiesta	-	FiDdF	1	0	0	0
DuxFi_C294	Durello_di_Forli	Fiesta	-	FiDdF	1	0	0	0
DuxFi_C295	Durello_di_Forli	Fiesta	-	FiDdF	1	0	0	0
DuxFi_C297	Durello_di_Forli	Fiesta	-	FiDdF	1	0	0	0
DuxFi_D103	Durello_di_Forli	Fiesta	-	FiDdF	1	0	0	0
DuxFi_D110	Durello_di_Forli	Fiesta	-	FiDdF	1	0	0	0
DuxFi_D116_new	Durello_di_Forli	Fiesta	-	FiDdF	1	0	0	0
DuxFi_D126	Durello_di_Forli	Fiesta	-	FiDdF	1	0	0	0
DuxFi_D186	Durello_di_Forli	Fiesta	-	FiDdF	1	0	0	0
DuxFi_D193	Durello_di_Forli	Fiesta	-	FiDdF	1	0	0	0
DuxFi_D203	Durello_di_Forli	Fiesta	-	FiDdF	1	0	0	0
DuxFi_D288	Durello_di_Forli	Fiesta	-	FiDdF	1	0	0	0
DuxFi_N139	Durello_di_Forli	Fiesta	-	FiDdF	1	0	0	0
DuxFi_N141	Durello_di_Forli	Fiesta	-	FiDdF	1	0	0	0
DuxFi_N143	Durello_di_Forli	Fiesta	-	FiDdF	1	0	0	0
DuxFi_N151	Durello_di_Forli	Fiesta	-	FiDdF	1	0	0	0
DuxFi_N159	Durello_di_Forli	Fiesta	-	FiDdF	1	0	0	0
DuxFi_N166	Durello_di_Forli	Fiesta	-	FiDdF	1	0	0	0
DuxFi_N177	Durello_di_Forli	Fiesta	-	FiDdF	1	0	0	0
DuxFi_N208	Durello_di_Forli	Fiesta	-	FiDdF	1	0	0	0
DuxFi_N227	Durello_di_Forli	Fiesta	-	FiDdF	1	0	0	0
DuxFi_N242	Durello_di_Forli	Fiesta	-	FiDdF	1	0	0	0
DuxFi_N255	Durello_di_Forli	Fiesta	-	FiDdF	1	0	0	0
DuxFi_N263	Durello_di_Forli	Fiesta	-	FiDdF	1	0	0	0
DuxFi_N276	Durello_di_Forli	Fiesta	-	FiDdF	1	0	0	0
DuxFi_N289	Durello_di_Forli	Fiesta	-	FiDdF	1	0	0	0
DuxFi_N292	Durello_di_Forli	Fiesta	-	FiDdF	1	0	0	0
E832_002	Fiesta	Egremont_Russet	-	FixEg	1	0	0	0
E832_003	Fiesta	Egremont_Russet	-	FixEg	1	0	0	0
E832_005	Fiesta	Egremont_Russet	-	FixEg	1	0	0	0
E832_006	Fiesta	Egremont_Russet	-	FixEg	1	0	0	0
E832_007	Fiesta	Egremont_Russet	-	FixEg	1	0	0	0
E832_008	Fiesta	Egremont_Russet	-	FixEg	1	0	0	0
E832_009	Fiesta	Egremont_Russet	-	FixEg	1	0	0	0
E832_011	Fiesta	Egremont_Russet	-	FixEg	1	0	0	0
E832_014	Fiesta	Egremont_Russet	-	FixEg	1	0	0	0
E832_015	Fiesta	Egremont_Russet	-	FixEg	1	0	0	0
E832_016	Fiesta	Egremont_Russet	-	FixEg	1	0	0	0
E832_017	Fiesta	Egremont_Russet	-	FixEg	1	0	0	0
E832_018	Fiesta	Egremont_Russet	-	FixEg	1	0	0	0
E832_019	Fiesta	Egremont_Russet	-	FixEg	1	0	0	0
E832_020	Fiesta	Egremont_Russet	-	FixEg	1	0	0	0
E832_021	Fiesta	Egremont_Russet	-	FixEg	1	0	0	0
E832_022	Fiesta	Egremont_Russet	-	FixEg	1	0	0	0
E832_023	Fiesta	Egremont_Russet	-	FixEg	1	0	0	0
E832_024	Fiesta	Egremont_Russet	-	FixEg	1	0	0	0
E832_025	Fiesta	Egremont_Russet	-	FixEg	1	0	0	0
E832_026	Fiesta	Egremont_Russet	-	FixEg	1	0	0	0
E832_027	Fiesta	Egremont_Russet	-	FixEg	1	0	0	0
E832_028	Fiesta	Egremont_Russet	-	FixEg	1	0	0	0
E832_029	Fiesta	Egremont_Russet	-	FixEg	1	0	0	0
E832_030	Fiesta	Egremont_Russet	-	FixEg	1	0	0	0
E832_031	Fiesta	Egremont_Russet	-	FixEg	1	0	0	0
E832_032	Fiesta	Egremont_Russet	-	FixEg	1	0	0	0
E832_033	Fiesta	Egremont_Russet	-	FixEg	1	0	0	0
E832_034	Fiesta	Egremont_Russet	-	FixEg	1	0	0	0
E832_035	Fiesta	Egremont_Russet	-	FixEg	1	0	0	0
E832_036	Fiesta	Egremont_Russet	-	FixEg	1	0	0	0
E832_037	Fiesta	Egremont_Russet	-	FixEg	1	0	0	0
E832_038	Fiesta	Egremont_Russet	-	FixEg	1	0	0	0
E832_039	Fiesta	Egremont_Russet	-	FixEg	1	0	0	0
E832_040	Fiesta	Egremont_Russet	-	FixEg	1	0	0	0
E832_041	Fiesta	Egremont_Russet	-	FixEg	1	0	0	0
E832_043	Fiesta	Egremont_Russet	-	FixEg	1	0	0	0
E832_044	Fiesta	Egremont_Russet	-	FixEg	1	0	0	0
E832_045	Fiesta	Egremont_Russet	-	FixEg	1	0	0	0
E832_046	Fiesta	Egremont_Russet	-	FixEg	1	0	0	0
E832_047	Fiesta	Egremont_Russet	-	FixEg	1	0	0	0
E832_048	Fiesta	Egremont_Russet	-	FixEg	1	0	0	0
E832_049	Fiesta	Egremont_Russet	-	FixEg	1	0	0	0
E832_050	Fiesta	Egremont_Russet	-	FixEg	1	0	0	0
E832_053	Fiesta	Egremont_Russet	-	FixEg	1	0	0	0
E832_054	Fiesta	Egremont_Russet	-	FixEg	1	0	0	0
E832_055	Fiesta	Egremont_Russet	-	FixEg	1	0	0	0
E832_056	Fiesta	Egremont_Russet	-	FixEg	1	0	0	0
E832_058	Fiesta	Egremont_Russet	-	FixEg	1	0	0	0
E832_060	Fiesta	Egremont_Russet	-	FixEg	1	0	0	0
E832_061	Fiesta	Egremont_Russet	-	FixEg	1	0	0	0
E832_062	Fiesta	Egremont_Russet	-	FixEg	1	0	0	0
E832_063	Fiesta	Egremont_Russet	-	FixEg	1	0	0	0
E832_065	Fiesta	Egremont_Russet	-	FixEg	1	0	0	0
E832_066	Fiesta	Egremont_Russet	-	FixEg	1	0	0	0
E832_067	Fiesta	Egremont_Russet	-	FixEg	1	0	0	0
E832_068	Fiesta	Egremont_Russet	-	FixEg	1	0	0	0
E832_069	Fiesta	Egremont_Russet	-	FixEg	1	0	0	0
E832_070	Fiesta	Egremont_Russet	-	FixEg	1	0	0	0
E832_072	Fiesta	Egremont_Russet	-	FixEg	1	0	0	0
E832_073	Fiesta	Egremont_Russet	-	FixEg	1	0	0	0
E832_074	Fiesta	Egremont_Russet	-	FixEg	1	0	0	0
E832_075	Fiesta	Egremont_Russet	-	FixEg	1	0	0	0
E832_076	Fiesta	Egremont_Russet	-	FixEg	1	0	0	0
E832_077	Fiesta	Egremont_Russet	-	FixEg	1	0	0	0
E832_078	Fiesta	Egremont_Russet	-	FixEg	1	0	0	0
E832_079	Fiesta	Egremont_Russet	-	FixEg	1	0	0	0
E832_080	Fiesta	Egremont_Russet	-	FixEg	1	0	0	0
E832_081	Fiesta	Egremont_Russet	-	FixEg	1	0	0	0
E832_082	Fiesta	Egremont_Russet	-	FixEg	1	0	0	0
E832_083	Fiesta	Egremont_Russet	-	FixEg	1	0	0	0
E832_084	Fiesta	Egremont_Russet	-	FixEg	1	0	0	0
E832_085	Fiesta	Egremont_Russet	-	FixEg	1	0	0	0
E832_086	Fiesta	Egremont_Russet	-	FixEg	1	0	0	0
E832_087	Fiesta	Egremont_Russet	-	FixEg	1	0	0	0
E832_088	Fiesta	Egremont_Russet	-	FixEg	1	0	0	0
E832_089	Fiesta	Egremont_Russet	-	FixEg	1	0	0	0
E832_090	Fiesta	Egremont_Russet	-	FixEg	1	0	0	0
E832_091	Fiesta	Egremont_Russet	-	FixEg	1	0	0	0
E832_092	Fiesta	Egremont_Russet	-	FixEg	1	0	0	0
E832_093	Fiesta	Egremont_Russet	-	FixEg	1	0	0	0
E832_094	Fiesta	Egremont_Russet	-	FixEg	1	0	0	0
E832_095	Fiesta	Egremont_Russet	-	FixEg	1	0	0	0
E832_096	Fiesta	Egremont_Russet	-	FixEg	1	0	0	0
E832_097	Fiesta	Egremont_Russet	-	FixEg	1	0	0	0
E832_098	Fiesta	Egremont_Russet	-	FixEg	1	0	0	0
E832_099	Fiesta	Egremont_Russet	-	FixEg	1	0	0	0
E832_100	Fiesta	Egremont_Russet	-	FixEg	1	0	0	0
E832_103	Fiesta	Egremont_Russet	-	FixEg	1	0	0	0
E832_104	Fiesta	Egremont_Russet	-	FixEg	1	0	0	0
E832_105	Fiesta	Egremont_Russet	-	FixEg	1	0	0	0
E832_106	Fiesta	Egremont_Russet	-	FixEg	1	0	0	0
E832_107	Fiesta	Egremont_Russet	-	FixEg	1	0	0	0
E832_108	Fiesta	Egremont_Russet	-	FixEg	1	0	0	0
E832_109	Fiesta	Egremont_Russet	-	FixEg	1	0	0	0
E832_111	Fiesta	Egremont_Russet	-	FixEg	1	0	0	0
E832_112	Fiesta	Egremont_Russet	-	FixEg	1	0	0	0
E832_113	Fiesta	Egremont_Russet	-	FixEg	1	0	0	0
E832_114	Fiesta	Egremont_Russet	-	FixEg	1	0	0	0
E832_115	Fiesta	Egremont_Russet	-	FixEg	1	0	0	0
E832_116	Fiesta	Egremont_Russet	-	FixEg	1	0	0	0
E832_117	Fiesta	Egremont_Russet	-	FixEg	1	0	0	0
E832_118	Fiesta	Egremont_Russet	-	FixEg	1	0	0	0
E832_120	Fiesta	Egremont_Russet	-	FixEg	1	0	0	0
E832_121	Fiesta	Egremont_Russet	-	FixEg	1	0	0	0
E832_122	Fiesta	Egremont_Russet	-	FixEg	1	0	0	0
E832_123	Fiesta	Egremont_Russet	-	FixEg	1	0	0	0
E832_124	Fiesta	Egremont_Russet	-	FixEg	1	0	0	0
E832_125	Fiesta	Egremont_Russet	-	FixEg	1	0	0	0
E832_126	Fiesta	Egremont_Russet	-	FixEg	1	0	0	0
E832_127	Fiesta	Egremont_Russet	-	FixEg	1	0	0	0
E832_128	Fiesta	Egremont_Russet	-	FixEg	1	0	0	0
E832_129	Fiesta	Egremont_Russet	-	FixEg	1	0	0	0
FuGa_001	Fuji	Gala	-	FuGa	1	0	0	0
FuGa_002	Fuji	Gala	-	FuGa	1	0	0	0
FuGa_005	Fuji	Gala	-	FuGa	1	0	0	0
FuGa_008	Fuji	Gala	-	FuGa	1	0	0	0
FuGa_015	Fuji	Gala	-	FuGa	1	0	0	0
FuGa_016	Fuji	Gala	-	FuGa	1	0	0	0
FuGa_017	Fuji	Gala	-	FuGa	1	0	0	0
FuGa_022	Fuji	Gala	-	FuGa	1	0	0	0
FuGa_034	Fuji	Gala	-	FuGa	1	0	0	0
FuGa_038	Fuji	Gala	-	FuGa	1	0	0	0
FuGa_039	Fuji	Gala	-	FuGa	1	0	0	0
FuGa_040	Fuji	Gala	-	FuGa	1	0	0	0
FuGa_042	Fuji	Gala	-	FuGa	1	0	0	0
FuGa_044	Fuji	Gala	-	FuGa	1	0	0	0
FuGa_045	Fuji	Gala	-	FuGa	1	0	0	0
FuGa_049	Fuji	Gala	-	FuGa	1	0	0	0
FuGa_051	Fuji	Gala	-	FuGa	1	0	0	0
FuGa_053	Fuji	Gala	-	FuGa	1	0	0	0
FuGa_054	Fuji	Gala	-	FuGa	1	0	0	0
FuGa_055	Fuji	Gala	-	FuGa	1	0	0	0
FuGa_060	Fuji	Gala	-	FuGa	1	0	0	0
FuGa_064	Fuji	Gala	-	FuGa	1	0	0	0
FuGa_071	Fuji	Gala	-	FuGa	1	0	0	0
FuGa_072	Fuji	Gala	-	FuGa	1	0	0	0
FuGa_073	Fuji	Gala	-	FuGa	1	0	0	0
FuGa_078	Fuji	Gala	-	FuGa	1	0	0	0
FuGa_084	Fuji	Gala	-	FuGa	1	0	0	0
FuGa_095	Fuji	Gala	-	FuGa	1	0	0	0
FuGa_100	Fuji	Gala	-	FuGa	1	0	0	0
FuGa_101	Fuji	Gala	-	FuGa	1	0	0	0
FuGa_108	Fuji	Gala	-	FuGa	1	0	0	0
FuGa_109	Fuji	Gala	-	FuGa	1	0	0	0
FuGa_110	Fuji	Gala	-	FuGa	1	0	0	0
FuGa_111	Fuji	Gala	-	FuGa	1	0	0	0
FuGa_112	Fuji	Gala	-	FuGa	1	0	0	0
FuGa_119	Fuji	Gala	-	FuGa	1	0	0	0
FuGa_120	Fuji	Gala	-	FuGa	1	0	0	0
FuGa_127	Fuji	Gala	-	FuGa	1	0	0	0
FuGa_128	Fuji	Gala	-	FuGa	1	0	0	0
FuGa_129	Fuji	Gala	-	FuGa	1	0	0	0
FuGa_130	Fuji	Gala	-	FuGa	1	0	0	0
FuGa_132	Fuji	Gala	-	FuGa	1	0	0	0
FuGa_134	Fuji	Gala	-	FuGa	1	0	0	0
FuGa_137	Fuji	Gala	-	FuGa	1	0	0	0
FuGa_139	Fuji	Gala	-	FuGa	1	0	0	0
FuGa_140	Fuji	Gala	-	FuGa	1	0	0	0
FuGa_141	Fuji	Gala	-	FuGa	1	0	0	0
FuGa_149	Fuji	Gala	-	FuGa	1	0	0	0
FuGa_151	Fuji	Gala	-	FuGa	1	0	0	0
FuGa_152	Fuji	Gala	-	FuGa	1	0	0	0
FuGa_160	Fuji	Gala	-	FuGa	1	0	0	0
FuGa_162	Fuji	Gala	-	FuGa	1	0	0	0
FuGa_164	Fuji	Gala	-	FuGa	1	0	0	0
FuGa_167	Fuji	Gala	-	FuGa	1	0	0	0
FuGa_169	Fuji	Gala	-	FuGa	1	0	0	0
FuGa_171	Fuji	Gala	-	FuGa	1	0	0	0
FuGa_173	Fuji	Gala	-	FuGa	1	0	0	0
FuGa_174	Fuji	Gala	-	FuGa	1	0	0	0
FuGa_176	Fuji	Gala	-	FuGa	1	0	0	0
FuGa_179	Fuji	Gala	-	FuGa	1	0	0	0
FuGa_182	Fuji	Gala	-	FuGa	1	0	0	0
FuGa_183	Fuji	Gala	-	FuGa	1	0	0	0
FuGa_184	Fuji	Gala	-	FuGa	1	0	0	0
FuGa_187	Fuji	Gala	-	FuGa	1	0	0	0
FuGa_215	Fuji	Gala	-	FuGa	1	0	0	0
FuGa_217	Fuji	Gala	-	FuGa	1	0	0	0
FuGa_243	Fuji	Gala	-	FuGa	1	0	0	0
FuGa_270	Fuji	Gala	-	FuGa	1	0	0	0
FuGa_275	Fuji	Gala	-	FuGa	1	0	0	0
FuGa_352	Fuji	Gala	-	FuGa	1	0	0	0
FuPi_001	Fuji	Pinova	-	FuPi	1	0	0	0
FuPi_002	Fuji	Pinova	-	FuPi	1	0	0	0
FuPi_003	Fuji	Pinova	-	FuPi	1	0	0	0
FuPi_004	Fuji	Pinova	-	FuPi	1	0	0	0
FuPi_005	Fuji	Pinova	-	FuPi	1	0	0	0
FuPi_006	Fuji	Pinova	-	FuPi	1	0	0	0
FuPi_007	Fuji	Pinova	-	FuPi	1	0	0	0
FuPi_008	Fuji	Pinova	-	FuPi	1	0	0	0
FuPi_009	Fuji	Pinova	-	FuPi	1	0	0	0
FuPi_010	Fuji	Pinova	-	FuPi	1	0	0	0
FuPi_012	Fuji	Pinova	-	FuPi	1	0	0	0
FuPi_013	Fuji	Pinova	-	FuPi	1	0	0	0
FuPi_014	Fuji	Pinova	-	FuPi	1	0	0	0
FuPi_015	Fuji	Pinova	-	FuPi	1	0	0	0
FuPi_016	Fuji	Pinova	-	FuPi	1	0	0	0
FuPi_017	Fuji	Pinova	-	FuPi	1	0	0	0
FuPi_018	Fuji	Pinova	-	FuPi	1	1	1	0
FuPi_019	Fuji	Pinova	-	FuPi	1	1	1	0
FuPi_021	Fuji	Pinova	-	FuPi	1	0	0	0
FuPi_022	Fuji	Pinova	-	FuPi	1	1	1	0
FuPi_023	Fuji	Pinova	-	FuPi	1	1	1	0
FuPi_025	Fuji	Pinova	-	FuPi	1	1	1	0
FuPi_026	Fuji	Pinova	-	FuPi	1	1	1	0
FuPi_028	Fuji	Pinova	-	FuPi	1	1	1	0
FuPi_029	Fuji	Pinova	-	FuPi	1	1	1	0
FuPi_031	Fuji	Pinova	-	FuPi	1	1	1	0
FuPi_032	Fuji	Pinova	-	FuPi	1	1	1	0
FuPi_033	Fuji	Pinova	-	FuPi	1	1	1	0
FuPi_034	Fuji	Pinova	-	FuPi	1	1	1	0
FuPi_036	Fuji	Pinova	-	FuPi	1	1	1	0
FuPi_037	Fuji	Pinova	-	FuPi	1	1	1	0
FuPi_039	Fuji	Pinova	-	FuPi	1	1	1	0
FuPi_042	Fuji	Pinova	-	FuPi	1	1	1	0
FuPi_043	Fuji	Pinova	-	FuPi	1	1	1	0
FuPi_044	Fuji	Pinova	-	FuPi	1	0	0	0
FuPi_045	Fuji	Pinova	-	FuPi	1	1	1	0
FuPi_048	Fuji	Pinova	-	FuPi	1	1	1	0
FuPi_049	Fuji	Pinova	-	FuPi	1	1	1	0
FuPi_050	Fuji	Pinova	-	FuPi	1	1	1	0
FuPi_052	Fuji	Pinova	-	FuPi	1	1	1	0
FuPi_053	Fuji	Pinova	-	FuPi	1	1	1	0
FuPi_054	Fuji	Pinova	-	FuPi	1	1	1	0
FuPi_055	Fuji	Pinova	-	FuPi	1	1	1	0
FuPi_056	Fuji	Pinova	-	FuPi	1	1	1	0
FuPi_057	Fuji	Pinova	-	FuPi	1	1	1	0
FuPi_058	Fuji	Pinova	-	FuPi	1	0	0	0
FuPi_059	Fuji	Pinova	-	FuPi	1	1	1	0
FuPi_060	Fuji	Pinova	-	FuPi	1	1	1	0
FuPi_061	Fuji	Pinova	-	FuPi	1	1	1	0
FuPi_062	Fuji	Pinova	-	FuPi	1	1	1	0
FuPi_063	Fuji	Pinova	-	FuPi	1	1	1	0
FuPi_064	Fuji	Pinova	-	FuPi	1	0	0	0
FuPi_065	Fuji	Pinova	-	FuPi	1	0	0	0
FuPi_066	Fuji	Pinova	-	FuPi	1	0	0	0
FuPi_067	Fuji	Pinova	-	FuPi	1	0	0	0
FuPi_068	Fuji	Pinova	-	FuPi	1	0	0	0
FuPi_069	Fuji	Pinova	-	FuPi	1	0	0	0
FuPi_070	Fuji	Pinova	-	FuPi	1	0	0	0
FuPi_071	Fuji	Pinova	-	FuPi	1	0	0	0
FuPi_072	Fuji	Pinova	-	FuPi	1	0	0	0
FuPi_073	Fuji	Pinova	-	FuPi	1	0	0	0
FuPi_075	Fuji	Pinova	-	FuPi	1	0	0	0
FuPi_076	Fuji	Pinova	-	FuPi	1	0	0	0
FuPi_077	Fuji	Pinova	-	FuPi	1	0	0	0
FuPi_080	Fuji	Pinova	-	FuPi	1	0	0	0
FuPi_083	Fuji	Pinova	-	FuPi	1	0	0	0
FuPi_084	Fuji	Pinova	-	FuPi	1	0	0	0
FuPi_085	Fuji	Pinova	-	FuPi	1	1	1	0
FuPi_087	Fuji	Pinova	-	FuPi	1	0	0	0
FuPi_088	Fuji	Pinova	-	FuPi	1	1	1	0
FuPi_092	Fuji	Pinova	-	FuPi	1	1	1	0
FuPi_093	Fuji	Pinova	-	FuPi	1	1	1	0
FuPi_094	Fuji	Pinova	-	FuPi	1	1	1	0
FuPi_095	Fuji	Pinova	-	FuPi	1	1	1	0
FuPi_097	Fuji	Pinova	-	FuPi	1	1	1	0
FuPi_099	Fuji	Pinova	-	FuPi	1	1	1	0
FuPi_100	Fuji	Pinova	-	FuPi	1	1	1	0
FuPi_103	Fuji	Pinova	-	FuPi	1	1	1	0
FuPi_104	Fuji	Pinova	-	FuPi	1	1	1	0
FuPi_106	Fuji	Pinova	-	FuPi	1	1	1	0
FuPi_107	Fuji	Pinova	-	FuPi	1	1	1	0
FuPi_108	Fuji	Pinova	-	FuPi	1	1	1	0
FuPi_109	Fuji	Pinova	-	FuPi	1	0	0	0
FuPi_110	Fuji	Pinova	-	FuPi	1	0	0	0
FuPi_111	Fuji	Pinova	-	FuPi	1	0	0	0
FuPi_112	Fuji	Pinova	-	FuPi	1	0	0	0
FuPi_113	Fuji	Pinova	-	FuPi	1	0	0	0
FuPi_114	Fuji	Pinova	-	FuPi	1	0	0	0
FuPi_115	Fuji	Pinova	-	FuPi	1	0	0	0
FuPi_117	Fuji	Pinova	-	FuPi	1	0	0	0
FuPi_118	Fuji	Pinova	-	FuPi	1	0	0	0
FuPi_119	Fuji	Pinova	-	FuPi	1	0	0	0
2004_015b_003	Gala	Elstar	-	GaEl	1	0	0	0
2004_015b_009	Gala	Elstar	-	GaEl	1	0	0	0
2004_015b_018	Gala	Elstar	-	GaEl	1	0	0	0
2004_015b_019	Gala	Elstar	-	GaEl	1	0	0	0
2004_015b_031	Gala	Elstar	-	GaEl	1	0	0	0
2004_015b_033	Gala	Elstar	-	GaEl	1	0	0	0
2004_015b_038	Gala	Elstar	-	GaEl	1	0	0	0
2004_015b_048	Gala	Elstar	-	GaEl	1	0	0	0
2004_015b_064	Gala	Elstar	-	GaEl	1	0	0	0
2004_015b_073	Gala	Elstar	-	GaEl	1	0	0	0
2004_015b_079	Gala	Elstar	-	GaEl	1	0	0	0
2004_015b_083	Gala	Elstar	-	GaEl	1	0	0	0
2004_015b_086	Gala	Elstar	-	GaEl	1	0	0	0
2004_015b_088	Gala	Elstar	-	GaEl	1	0	0	0
2004_015b_105	Gala	Elstar	-	GaEl	1	0	0	0
2004_015b_109	Gala	Elstar	-	GaEl	1	0	0	0
2004_015b_132	Gala	Elstar	-	GaEl	1	0	0	0
2004_015b_138	Gala	Elstar	-	GaEl	1	0	0	0
2004_015b_153	Gala	Elstar	-	GaEl	1	0	0	0
2004_015b_156	Gala	Elstar	-	GaEl	1	0	0	0
2004_015b_161	Gala	Elstar	-	GaEl	1	0	0	0
2004_015b_166	Gala	Elstar	-	GaEl	1	0	0	0
2004_015b_168	Gala	Elstar	-	GaEl	1	0	0	0
2004_015b_172	Gala	Elstar	-	GaEl	1	0	0	0
2004_015b_177	Gala	Elstar	-	GaEl	1	0	0	0
GaEn_001	Gala	Enterprise	-	GaEn	1	0	0	0
GaEn_002	Gala	Enterprise	-	GaEn	1	0	0	0
GaEn_003	Gala	Enterprise	-	GaEn	1	0	0	0
GaEn_004	Gala	Enterprise	-	GaEn	1	0	0	0
GaEn_005	Gala	Enterprise	-	GaEn	1	0	0	0
GaEn_006	Gala	Enterprise	-	GaEn	1	0	0	0
GaEn_007	Gala	Enterprise	-	GaEn	1	0	0	0
GaEn_008	Gala	Enterprise	-	GaEn	1	0	0	0
GaEn_009	Gala	Enterprise	-	GaEn	1	0	0	0
GaEn_010	Gala	Enterprise	-	GaEn	1	0	0	0
GaEn_012	Gala	Enterprise	-	GaEn	1	0	0	0
GaEn_013	Gala	Enterprise	-	GaEn	1	0	0	0
GaEn_014	Gala	Enterprise	-	GaEn	1	0	0	0
GaEn_015	Gala	Enterprise	-	GaEn	1	0	0	0
GaEn_016	Gala	Enterprise	-	GaEn	1	0	0	0
GaEn_017	Gala	Enterprise	-	GaEn	1	0	0	0
GaEn_018	Gala	Enterprise	-	GaEn	1	0	0	0
GaEn_019	Gala	Enterprise	-	GaEn	1	0	0	0
GaEn_020	Gala	Enterprise	-	GaEn	1	0	0	0
GaEn_021	Gala	Enterprise	-	GaEn	1	0	0	0
GaEn_022	Gala	Enterprise	-	GaEn	1	0	0	0
GaEn_023	Gala	Enterprise	-	GaEn	1	0	0	0
GaEn_024	Gala	Enterprise	-	GaEn	1	0	0	0
GaEn_025	Gala	Enterprise	-	GaEn	1	0	0	0
GaEn_026	Gala	Enterprise	-	GaEn	1	0	0	0
GaEn_027	Gala	Enterprise	-	GaEn	1	0	0	0
GaEn_028	Gala	Enterprise	-	GaEn	1	0	0	0
GaEn_029	Gala	Enterprise	-	GaEn	1	0	0	0
GaEn_030	Gala	Enterprise	-	GaEn	1	0	0	0
GaEn_031	Gala	Enterprise	-	GaEn	1	0	0	0
GaEn_032	Gala	Enterprise	-	GaEn	1	0	0	0
GaEn_033	Gala	Enterprise	-	GaEn	1	0	0	0
GaEn_034	Gala	Enterprise	-	GaEn	1	0	0	0
GaEn_035	Gala	Enterprise	-	GaEn	1	0	0	0
GaEn_036	Gala	Enterprise	-	GaEn	1	0	0	0
GaEn_037	Gala	Enterprise	-	GaEn	1	0	0	0
GaEn_038	Gala	Enterprise	-	GaEn	1	0	0	0
GaEn_039	Gala	Enterprise	-	GaEn	1	0	0	0
GaEn_040	Gala	Enterprise	-	GaEn	1	0	0	0
GaEn_041	Gala	Enterprise	-	GaEn	1	0	0	0
GaEn_042	Gala	Enterprise	-	GaEn	1	0	0	0
GaEn_043	Gala	Enterprise	-	GaEn	1	0	0	0
GaEn_045	Gala	Enterprise	-	GaEn	1	0	0	0
GaEn_046	Gala	Enterprise	-	GaEn	1	0	0	0
GaEn_047	Gala	Enterprise	-	GaEn	1	0	0	0
GaEn_048	Gala	Enterprise	-	GaEn	1	0	0	0
GaEn_049	Gala	Enterprise	-	GaEn	1	0	0	0
GaEn_050	Gala	Enterprise	-	GaEn	1	0	0	0
GaEn_051	Gala	Enterprise	-	GaEn	1	0	0	0
GaEn_052	Gala	Enterprise	-	GaEn	1	0	0	0
GaEn_053	Gala	Enterprise	-	GaEn	1	0	0	0
GaEn_054	Gala	Enterprise	-	GaEn	1	0	0	0
GaEn_055	Gala	Enterprise	-	GaEn	1	0	0	0
GaEn_056	Gala	Enterprise	-	GaEn	1	0	0	0
GaEn_057	Gala	Enterprise	-	GaEn	1	0	0	0
GaEn_058	Gala	Enterprise	-	GaEn	1	0	0	0
GaEn_059	Gala	Enterprise	-	GaEn	1	0	0	0
GaEn_060	Gala	Enterprise	-	GaEn	1	0	0	0
GaEn_061	Gala	Enterprise	-	GaEn	1	0	0	0
GaEn_062	Gala	Enterprise	-	GaEn	1	0	0	0
GaEn_063	Gala	Enterprise	-	GaEn	1	0	0	0
GaEn_064	Gala	Enterprise	-	GaEn	1	0	0	0
GaEn_065	Gala	Enterprise	-	GaEn	1	0	0	0
GaEn_066	Gala	Enterprise	-	GaEn	1	0	0	0
GaEn_067	Gala	Enterprise	-	GaEn	1	0	0	0
GaEn_068	Gala	Enterprise	-	GaEn	1	0	0	0
GaEn_069	Gala	Enterprise	-	GaEn	1	0	0	0
GaEn_070	Gala	Enterprise	-	GaEn	1	0	0	0
GaEn_071	Gala	Enterprise	-	GaEn	1	0	0	0
GaEn_072	Gala	Enterprise	-	GaEn	1	0	0	0
GaEn_073	Gala	Enterprise	-	GaEn	1	0	0	0
GaEn_075	Gala	Enterprise	-	GaEn	1	0	0	0
GaEn_076	Gala	Enterprise	-	GaEn	1	0	0	0
GaEn_077	Gala	Enterprise	-	GaEn	1	0	0	0
GaEn_078	Gala	Enterprise	-	GaEn	1	0	0	0
GaEn_079	Gala	Enterprise	-	GaEn	1	0	0	0
GaEn_080	Gala	Enterprise	-	GaEn	1	0	0	0
GaEn_081	Gala	Enterprise	-	GaEn	1	0	0	0
GaEn_082	Gala	Enterprise	-	GaEn	1	0	0	0
GaEn_083	Gala	Enterprise	-	GaEn	1	0	0	0
GaEn_084	Gala	Enterprise	-	GaEn	1	0	0	0
GaEn_085	Gala	Enterprise	-	GaEn	1	0	0	0
GaEn_086	Gala	Enterprise	-	GaEn	1	0	0	0
GaEn_087	Gala	Enterprise	-	GaEn	1	0	0	0
GaEn_088	Gala	Enterprise	-	GaEn	1	0	0	0
GaEn_089	Gala	Enterprise	-	GaEn	1	0	0	0
GaEn_090	Gala	Enterprise	-	GaEn	1	0	0	0
GaEn_091	Gala	Enterprise	-	GaEn	1	0	0	0
GaEn_092	Gala	Enterprise	-	GaEn	1	0	0	0
GaEn_093	Gala	Enterprise	-	GaEn	1	0	0	0
GaEn_094	Gala	Enterprise	-	GaEn	1	0	0	0
GaEn_095	Gala	Enterprise	-	GaEn	1	0	0	0
GaEn_096	Gala	Enterprise	-	GaEn	1	0	0	0
GaEn_097	Gala	Enterprise	-	GaEn	1	0	0	0
GaEn_098	Gala	Enterprise	-	GaEn	1	0	0	0
GaEn_099	Gala	Enterprise	-	GaEn	1	0	0	0
GaEn_100	Gala	Enterprise	-	GaEn	1	0	0	0
GaEn_101	Gala	Enterprise	-	GaEn	1	0	0	0
GaEn_103	Gala	Enterprise	-	GaEn	1	0	0	0
GaEn_104	Gala	Enterprise	-	GaEn	1	0	0	0
GaEn_105	Gala	Enterprise	-	GaEn	1	0	0	0
GaEn_107	Gala	Enterprise	-	GaEn	1	0	0	0
GaEn_108	Gala	Enterprise	-	GaEn	1	0	0	0
GaEn_109	Gala	Enterprise	-	GaEn	1	0	0	0
2004_015a_001	Gala	Honeycrisp	-	GaHo	1	0	0	0
2004_015a_002	Gala	Honeycrisp	-	GaHo	1	0	0	0
2004_015a_004	Gala	Honeycrisp	-	GaHo	1	0	0	0
2004_015a_007	Gala	Honeycrisp	-	GaHo	1	0	0	0
2004_015a_008	Gala	Honeycrisp	-	GaHo	1	0	0	0
2004_015a_010	Gala	Honeycrisp	-	GaHo	1	0	0	0
2004_015a_011	Gala	Honeycrisp	-	GaHo	1	0	0	0
2004_015a_012	Gala	Honeycrisp	-	GaHo	1	0	0	0
2004_015a_013	Gala	Honeycrisp	-	GaHo	1	0	0	0
2004_015a_014	Gala	Honeycrisp	-	GaHo	1	0	0	0
2004_015a_015	Gala	Honeycrisp	-	GaHo	1	0	0	0
2004_015a_020	Gala	Honeycrisp	-	GaHo	1	0	0	0
2004_015a_021	Gala	Honeycrisp	-	GaHo	1	0	0	0
2004_015a_022	Gala	Honeycrisp	-	GaHo	1	0	0	0
2004_015a_023	Gala	Honeycrisp	-	GaHo	1	0	0	0
2004_015a_024	Gala	Honeycrisp	-	GaHo	1	0	0	0
2004_015a_025	Gala	Honeycrisp	-	GaHo	1	0	0	0
2004_015a_026	Gala	Honeycrisp	-	GaHo	1	0	0	0
2004_015a_027	Gala	Honeycrisp	-	GaHo	1	0	0	0
2004_015a_028	Gala	Honeycrisp	-	GaHo	1	0	0	0
2004_015a_029	Gala	Honeycrisp	-	GaHo	1	0	0	0
2004_015a_032	Gala	Honeycrisp	-	GaHo	1	0	0	0
2004_015a_034	Gala	Honeycrisp	-	GaHo	1	0	0	0
2004_015a_035	Gala	Honeycrisp	-	GaHo	1	0	0	0
2004_015a_036	Gala	Honeycrisp	-	GaHo	1	0	0	0
2004_015a_037	Gala	Honeycrisp	-	GaHo	1	0	0	0
2004_015a_042	Gala	Honeycrisp	-	GaHo	1	0	0	0
2004_015a_043	Gala	Honeycrisp	-	GaHo	1	0	0	0
2004_015a_045	Gala	Honeycrisp	-	GaHo	1	0	0	0
2004_015a_050	Gala	Honeycrisp	-	GaHo	1	0	0	0
2004_015a_051	Gala	Honeycrisp	-	GaHo	1	0	0	0
[truncated: 1,227 more rows]

## Sheet: Additional file 3.2
Accession_Name	Accession_ID	MUNQ	Times_20K_Genotyped	Times_480K_Genotyped	Accession_source	Group_1	Group_2	Group_3	Group_4	Group_5
Brabant Bellefleur	1945079	1	1	0	NFC	1	0	0	0	0
Brabant Bellefleur	PI_589577	1	1	0	GEN	1	0	0	0	0
Red Bellflower	USA_SSE0135	1	1	0	SSE	1	0	0	0	0
Belle-Fleur de Brabant	CRAW-0004	1	0	1	CRA-W	0	1	0	0	0
Franc Bon Pommier	X00778	1	0	1	INRAE	0	1	0	0	0
Calera	DCA_C78	2	0	1	UNIBO	0	1	0	0	0
Bismarkapfel	FEM_2_38	3	1	0	FEM	1	0	0	0	0
Bismarkovo	CZ_GE_0466	3	0	1	RBIPH	0	1	0	0	0
Heřmánkové	CZ_LD_0426	3	0	1	RBIPH	0	1	0	0	0
Antonovka Obyknovennaja	FBo_WP3_0248	4	1	0	VNIISPK	1	0	0	0	1
Antonovka_OB$By_Pepin_Shafranniy#VNIISPK-NTTT	FBo_WP3_0300	4	1	0	VNIISPK	1	0	0	0	0
Antonovka Obyknovennaja	BAL085	4	0	1	SLU	0	1	0	0	0
Pomme du Vieux Carra	CRAW-0766	4	0	1	CRA-W	0	1	0	0	0
Antonovka Pamtorutka	BAL019	5	0	1	SLU	0	1	0	0	1
Antonovka 1.5 pounds	PI_107196	5	1	0	GEN	1	0	0	0	0
Wealthy	USA_UMN0027	6	1	0	UMN	1	0	0	0	0
Wealthy	X01126	6	1	0	INRAE	1	0	0	0	0
Wealthy	CZ_GH_0455	6	0	1	RBIPH	0	1	0	0	0
Eve	Oek_147-1	7	1	0	Oekowerk	1	0	0	0	0
Hawthornden	CRAW-0158	7	0	1	CRA-W	0	1	0	0	0
Evino	CZ_GF_0415	7	0	1	RBIPH	0	1	0	0	0
Egremont Russet	PI_260000	8	1	0	GEN	1	0	0	0	0
Egremont Russet	USA_SSE0119	8	1	0	SSE	1	0	0	0	0
Egremont Russet	1979159	8	0	1	NFC	0	1	0	0	0
Lombart's Calville	PI_589920	9	1	0	GEN	1	0	0	0	0
Lombaerts Calville	CRAW-0657	9	0	1	CRA-W	0	1	0	0	0
Lady	FEM_1_53	10	1	0	FEM	1	0	0	0	0
Api	X08691	10	0	1	INRAE	0	1	0	0	0
Beauty of Bath	X06468	11	1	0	INRAE	1	0	0	0	0
Beauty of Bath	CRAW-0407	11	0	1	CRA-W	0	1	0	0	0
Beacon	FEM_4_67	12	1	0	FEM	1	0	0	0	0
Beacon	PI_589885	12	1	0	GEN	1	0	0	0	0
Beacon	X02646	12	1	1	INRAE	1	1	0	0	0
Roter Herbstkalvill	FEM_3_49	13	1	0	FEM	1	0	0	0	0
De Sang	X09136	13	0	1	INRAE	0	1	0	0	0
Potts' Seedling	1957223	14	1	1	NFC	1	1	0	0	0
Annie Elizabeth	PI_589046	15	1	0	GEN	1	0	0	0	0
Annie Elizabeth	1957175	15	0	1	NFC	0	1	0	0	0
Tardive de Grosmagny	X09246	15	0	1	INRAE	0	1	0	0	0
MM 106	X01778	16	0	1	INRAE	0	1	0	0	0
Ontario	FEM_2_28	17	1	0	FEM	1	0	0	0	0
Ontario	BAL054	17	0	1	SLU	0	1	0	0	0
John Standish	1923050	18	0	1	NFC	0	1	0	0	0
Greenup's Pippin	1921008	19	0	1	NFC	0	1	0	0	0
Greenup's Pippin	CRAW-0155	19	0	1	CRA-W	0	1	0	0	0
Barthélemy du Mortier	CRAW-0324	20	0	1	CRA-W	0	1	0	0	0
Baumanns Renette	FEM_2_26	21	1	0	FEM	1	0	0	0	0
Reinette Baumann	CRAW-0618	21	0	1	CRA-W	0	1	0	0	0
Radoux	CRAW-0822	22	0	1	CRA-W	0	1	0	0	0
Norten Spy	FEM_1_80	23	1	0	FEM	1	0	0	0	0
Hlaváčkovo	CZ_LC_0411	23	0	1	RBIPH	0	1	0	0	0
Weisser Astrachan	FEM_2_20	24	1	0	FEM	1	0	0	0	0
Petite Madeleine	X08233	24	0	1	INRAE	0	1	0	0	0
Papirovka	KRAS123	25	0	0	VNIISPK	0	0	0	0	1
Transparente Blanche	X07200	25	1	0	INRAE	1	0	0	0	0
Skleněné žluté	CZ_GD_0427	25	0	1	RBIPH	0	1	0	0	0
Directeur Lesage	X01307	26	1	0	INRAE	1	0	0	0	0
Directeur Lesage	CRAW-0008	26	0	1	CRA-W	0	1	0	0	0
Wolf River	PI_588807	27	1	0	GEN	1	0	0	0	0
Tajný rada	CZ_LA_0043	27	0	1	RBIPH	0	1	0	0	0
Reinette Bergamotte	X02302	28	0	1	INRAE	0	1	0	0	0
Borowitsky	X00048	29	1	1	INRAE	1	1	0	0	1
Borowitsky	FBo_WP3_0207	29	1	0	SLU	1	0	0	0	0
Kaiser Alexander	FEM_2_88	30	1	0	FEM	1	0	0	0	0
Grand Alexandre	CRAW-0694	30	0	1	CRA-W	0	1	0	0	0
Saint Germain	X01646	31	1	0	INRAE	1	0	0	0	0
Calville Blanc d'Eté	CRAW-0104	31	0	1	CRA-W	0	1	0	0	0
Ingrid Maried	FEM_1_71	32	1	0	FEM	1	0	0	0	0
Ingrid Marie	X02731	32	0	1	INRAE	0	1	0	0	0
Gros Api	X01314	33	0	1	INRAE	0	1	0	0	0
Signe Tillisch	FEM_2_50	34	1	0	FEM	1	0	0	0	0
Signe Tillisch	1927007	34	0	1	NFC	0	1	0	0	0
Jeanne d'Arc	X09177	35	0	1	INRAE	0	1	0	0	0
Belle de France	X08694	36	0	1	INRAE	0	1	0	0	0
Goldparmane	FEM_2_86	37	1	0	FEM	1	0	0	0	0
Reine des Reinettes	FBo_WP3_0349	37	1	0	WUR	1	0	0	0	0
King of the Pippins	X00082	37	1	0	INRAE	1	0	0	0	0
Reine des Reinettes	CRAW-0065	37	0	1	CRA-W	0	1	0	0	0
Reine des Reinettes	X02640	37	0	1	INRAE	0	1	0	0	0
Reinette de Versailles	1947465	38	1	0	NFC	1	0	0	0	0
Reinette de Versailles	X08740	38	0	1	INRAE	0	1	0	0	0
Grosse Saint Clément	X01235	39	1	0	INRAE	1	0	0	0	0
Pomme Orange	CRAW-0677	39	0	1	CRA-W	0	1	0	0	0
Benoni	USA_SSE0060	40	1	0	SSE	1	0	0	0	0
Benoni	DCA_A95	40	0	1	UNIBO	0	1	0	0	0
Sandringham	PI_157735	41	1	0	GEN	1	0	0	0	0
Pomme Pirzou	CRAW-0606	41	0	1	CRA-W	0	1	0	0	0
Golden Reinette	2000038	42	1	0	NFC	1	0	0	0	0
Orleánská reneta	CZ_GK_0410	42	0	1	RBIPH	0	1	0	0	0
Colapuis	X07204	43	1	0	INRAE	1	0	0	0	0
Colapuis	CRAW-1089	43	0	1	CRA-W	0	1	0	0	0
Arkansas Black	PI_589117	44	1	0	GEN	1	0	0	0	0
Gascoyne's Scarlet	1957181	45	0	1	NFC	0	1	0	0	0
Reinette Rouge Etoilee	2000082	46	1	0	NFC	1	0	0	0	0
Reinette Etoilee	CRAW-0096	46	0	1	CRA-W	0	1	0	0	0
Roter Winterhimbeerapfel	Oek_497-2	47	1	0	Oekowerk	1	0	0	0	0
Himbeerapfel Lübben	Oek_251-1	47	1	0	Oekowerk	1	0	0	0	0
Baguette d'Été	X08933	47	0	1	INRAE	0	1	0	0	0
Oranie	BAL056	48	0	1	SLU	0	1	0	0	0
Freiherr von Berlep	FEM_2_63	49	1	0	FEM	1	0	0	0	0
Baron de Berlepsch	CRAW-0422	49	0	1	CRA-W	0	1	0	0	0
Winterbananenapfel	FEM_3_53	50	1	0	FEM	1	0	0	0	0
Winter Banana	1921094	50	0	1	NFC	0	1	0	0	0
Winter Banana	X07202	50	0	1	INRAE	0	1	0	0	0
Peasgood's Nonsuch	2000075	51	0	1	NFC	0	1	0	0	0
Zigeunerinapfel	PI_126998	52	1	0	GEN	1	0	0	0	0
Zigeunerin	CRAW-0133	52	0	1	CRA-W	0	1	0	0	0
Ellison's Orange	PI_589575	53	1	0	GEN	1	0	0	0	0
Elisonovo Oranžové	CZ_GF_0414	53	0	1	RBIPH	0	1	0	0	0
Queen	CRAW-0623	54	0	1	CRA-W	0	1	0	0	0
Rosmarina Bianca (MI)	DCA_C47	55	0	1	UNIBO	0	1	0	0	0
Von Zuccalmaglios Renette	1949082	56	1	0	NFC	1	0	0	0	0
Zuccalmagliova reneta	CZ_GS_0430	56	0	1	RBIPH	0	1	0	0	0
Jonathan	FBo_WP3_0348	57	1	0	WUR	1	0	0	0	1
Jonathan	FEM_1_41	57	1	0	FEM	1	0	0	0	0
Smith Jonathan	FEM_1_64	57	1	0	FEM	1	0	0	0	0
Roter Jonathan	FEM_2_77	57	1	0	FEM	1	0	0	0	0
Jonared	FEM_3_90	57	1	0	FEM	1	0	0	0	0
Jonathan	BAL040	57	0	1	SLU	0	1	0	0	0
Jonathan	X02656	57	0	1	INRAE	0	1	0	0	0
Calville des Prairies	CRAW-0070	58	0	1	CRA-W	0	1	0	0	0
Gueule de Mouton	CRAW-0091	59	0	1	CRA-W	0	1	0	0	0
Bellefleur Kitaika	PI_588777	60	1	0	GEN	1	0	0	0	0
Malinové letní	CZ_BB_0446	60	0	1	RBIPH	0	1	0	0	0
Landsberger Reinette	PI_589565	61	1	0	GEN	1	0	0	0	0
Reinette de Landsberg	CRAW-0624	61	0	1	CRA-W	0	1	0	0	0
Croncels	FEM_2_12	62	1	0	FEM	1	0	0	0	0
Transparente de Croncels	CRAW-0753	62	0	1	CRA-W	0	1	0	0	0
Pfirsichroter Sommerapfel	PI_589595	63	1	0	GEN	1	0	0	0	0
Pomme d'Été Rougeur de Pêche	X00522	63	1	1	INRAE	1	1	0	0	0
Kantil Sinap	Oek_295-1	64	1	0	Oekowerk	1	0	0	0	0
Kandil Sinap	CRAW-0148	64	0	1	CRA-W	0	1	0	0	0
Golden Delicious	FEM_3_37	65	1	0	FEM	1	0	0	0	1
Golden Delicious	FBo_WP3_0021	65	1	0	ACW	1	0	0	0	0
Golden del Cl B	FEM_3_68	65	1	0	FEM	1	0	0	0	0
Golden Delicious	X00972	65	2	15	INRAE	1	1	0	0	0
Elisa Ratkee	PI_238028	66	1	0	GEN	1	0	0	0	0
Neild's Drooper	1957241	66	0	1	NFC	0	1	0	0	0
Belle Fille de l'Indre	X06905	67	1	0	INRAE	1	0	0	0	0
Belle-Fille	CRAW-0002	67	0	1	CRA-W	0	1	0	0	0
Maglemer	FBo_WP3_0203	68	1	0	SLU	1	0	0	0	0
Maglemer	BAL152	68	0	1	SLU	0	1	0	0	0
Reinette Ananas	X00129	69	1	1	INRAE	1	1	0	0	0
Ananas Renette	FEM_2_3	69	1	0	FEM	1	0	0	0	0
Renetta Ananas	DCA_078	69	0	1	UNIBO	0	1	0	0	0
Mauss Reinette	1948226	70	1	0	NFC	1	0	0	0	0
Hanigerovo	CZ_GI_0464	70	0	1	RBIPH	0	1	0	0	0
Trevínské červené	CZ_BoN_0424	71	0	1	RBIPH	0	1	0	0	0
Grahams Jubilaumsap	FEM_2_65	72	1	0	FEM	1	0	0	0	0
Madame Colard	CRAW-0365	72	0	1	CRA-W	0	1	0	0	0
Rambour de Himbsel	CRAW-0621	73	0	1	CRA-W	0	1	0	0	0
Edward VII	PI_392312	74	1	0	GEN	1	0	0	0	0
Edward VII	1921015	74	0	1	NFC	0	1	0	0	0
Discovery	FEM_2_13	75	1	0	FEM	1	0	0	0	0
Discovery	X06136	75	0	1	INRAE	0	1	0	0	0
Api Etoilée	CRAW-0653	76	0	1	CRA-W	0	1	0	0	0
Yellow Bellflower	PI_589195	77	1	0	GEN	1	0	0	0	0
Belfiore Giallo (MI)	DCA_A77	77	0	1	UNIBO	0	1	0	0	0
Shenandoah	FEM_4_36	78	1	0	FEM	1	0	0	0	0
James Grieve/ Lired	DEU_JKI_MD_0398	78	1	0	JKI	1	0	0	0	0
Lired	FEM_4_53	78	1	0	FEM	1	0	0	0	0
Schöner von Pontoise	Oek_542-2	78	1	0	Oekowerk	1	0	0	0	0
James Grieve	X01239	78	0	1	INRAE	0	1	0	0	0
Marbrée de Watervliet	CRAW-0023	79	0	1	CRA-W	0	1	0	0	0
Aromaapfel	Oek_29-1	80	1	0	Oekowerk	1	0	0	0	0
Aroma	BAL180	80	0	1	SLU	0	1	0	0	0
Prinzen Apfel	1947050	81	1	0	NFC	1	0	0	0	0
Prinzenapfel	FEM_2_41	81	1	0	FEM	1	0	0	0	0
Rotgestreifter Pison	Oek_499-1	81	1	0	Oekowerk	1	0	0	0	0
Balleau Jaune	CRAW-0438	81	0	1	CRA-W	0	1	0	0	0
Řehtáč soudkovitý	CZ_GH_0043	81	0	1	RBIPH	0	1	0	0	0
Roter Astrachan	Oek_476-1	82	1	0	Oekowerk	1	0	0	0	0
Großherzog Friedrich von Baden	Oek_226-1	82	1	0	Oekowerk	1	0	0	0	0
Röd Astrakan	BAL175	82	0	1	SLU	0	1	0	0	0
Berner Rosen	FEM_2_14	83	1	0	FEM	1	0	0	0	0
Rose de Berne	X07199	83	0	1	INRAE	0	1	0	0	0
Calville du Roi	X01206	84	1	1	INRAE	1	1	0	0	0
London Pippin	1951341	84	1	1	NFC	1	1	0	0	0
Glockenapfel	PI_134808	85	1	0	GEN	1	0	0	0	0
Zvonkové	CZ_GS_0428	85	0	1	RBIPH	0	1	0	0	0
Hormead Pearmain	2000049	86	0	1	NFC	0	1	0	0	0
Olomoucké	CZ_LC_0047	86	0	1	RBIPH	0	1	0	0	0
Gloria Mundi	PI_589040	87	1	0	GEN	1	0	0	0	0
Bella di Pontoise	PI_102537	87	1	0	GEN	1	0	0	0	0
Grosse de St Clément	CRAW-0106	87	0	1	CRA-W	0	1	0	0	0
Mela Zamboni	DCA_E89	87	0	1	UNIBO	0	1	0	0	0
Reinette de Geer	CRAW-0195	89	0	1	CRA-W	0	1	0	0	0
Golden Noble	PI_589135	90	1	0	GEN	1	0	0	0	0
Golden Noble	1974407	90	1	0	NFC	1	0	0	0	0
Gelber Edelapfel	FEM_2_7	90	1	0	FEM	1	0	0	0	0
Gelber Edelapfel	Oek_180-1	90	1	0	Oekowerk	1	0	0	0	0
Reinette Dorée Vanbreuse	CRAW-0587	90	0	1	CRA-W	0	1	0	0	0
Ušlechtilé žluté	CZ_GS_0478	90	0	1	RBIPH	0	1	0	0	0
Champagner Renette	FEM_3_52	91	1	0	FEM	1	0	0	0	0
Reinette de Champagne	CRAW-0047	91	0	1	CRA-W	0	1	0	0	0
Reinette de Champagne	X07198	91	0	1	INRAE	0	1	0	0	0
Drap d'Or Guemene	PI_131823	92	1	0	GEN	1	0	0	0	0
Drap d'Or	CRAW-0141	92	0	1	CRA-W	0	1	0	0	0
Grenadier	X06354	93	1	0	INRAE	1	0	0	0	0
Grenadier	CRAW-0140	93	0	1	CRA-W	0	1	0	0	0
Filippa	BAL181	94	0	1	SLU	0	1	0	0	1
Filippa	DEU1001	94	1	0	Oekowerk	1	0	0	0	0
Schöner aus Miltenberg	Oek_532-1	94	1	0	Oekowerk	1	0	0	0	0
Weisser Winterkalvil	FEM_2_4	95	1	0	FEM	1	0	0	0	0
Calville Blanc d'Hiver	CRAW-0041	95	0	1	CRA-W	0	1	0	0	0
Alkmene	FEM_2_25	96	1	0	FEM	1	0	0	0	0
Alkmene	FBo_WP3_0133	96	1	0	JKI	1	0	0	0	0
Alkmene	FEM_1_95	96	1	0	FEM	1	0	0	0	0
Alkmène	X02437	96	1	1	INRAE	1	1	0	0	0
Strauwaldova parména	CZ_GQ_0478	97	0	1	RBIPH	0	1	0	0	0
Hoary Morning	1916009	98	0	1	NFC	0	1	0	0	0
St Jacques St Chamond	X09234	98	0	1	INRAE	0	1	0	0	0
Schoner von Nordhausen	1947073	99	1	0	NFC	1	0	0	0	0
Schoner von Nordhau	FEM_2_42	99	1	0	FEM	1	0	0	0	0
Schöner von Nordhausen	Oek_541-1	99	1	0	Oekowerk	1	0	0	0	0
Belle de Nordhaussen	PI_589584	99	1	0	GEN	1	0	0	0	0
Nordhausenské	CZ_GP_0427	99	0	1	RBIPH	0	1	0	0	0
Reinette de Lucas	CRAW-0196	100	0	1	CRA-W	0	1	0	0	0
Kalterer Bohmer	FEM_3_54	101	1	0	FEM	1	0	0	0	0
Rosa Mantovana (TN)	DCA_A20	101	0	1	UNIBO	0	1	0	0	0
Carmignole Musquée	X08384	102	0	1	INRAE	0	1	0	0	0
Cabarette	X07203	103	0	1	INRAE	0	1	0	0	1
Pomme Banane	CRAW-1178	104	0	1	CRA-W	0	1	0	0	0
Court Pendu	PI_589601	105	1	0	GEN	1	0	0	0	0
Königlicher Kurzstiel	Oek_319-1	105	1	0	Oekowerk	1	0	0	0	0
Court Pendu Rose	PI_589587	105	1	0	GEN	1	0	0	0	0
Court-Pendu Plat	CRAW-0033	105	0	1	CRA-W	0	1	0	0	0
Court-Pendu Gris	CRAW-0034	105	0	1	CRA-W	0	1	0	0	0
Court-Pendu Gris	CRAW-0834	105	0	1	CRA-W	0	1	0	0	0
Ben Davis	FEM_4_65	106	1	0	FEM	1	0	0	0	0
Gano	CRAW-0223	106	0	1	CRA-W	0	1	0	0	0
Rödluvan	BAL010	107	0	1	SLU	0	1	0	0	0
Boikenapfel	FEM_2_84	108	1	0	FEM	1	0	0	0	0
Boikovo	CZ_GL_0454	108	0	1	RBIPH	0	1	0	0	0
Calville St Sauveur	X02430	109	0	1	INRAE	0	1	0	0	0
Cellini	FEM_2_27	110	1	0	FEM	1	0	0	0	0
Cellini	1947310	110	0	1	NFC	0	1	0	0	0
Président Roulin	X06917	111	0	1	INRAE	0	1	0	0	1
Democrat	PI_589111	112	1	0	GEN	1	0	0	0	0
Pomme Biemar	CRAW-0901	112	0	1	CRA-W	0	1	0	0	0
Adersleber Kalvill	FEM_2_59	113	1	0	FEM	1	0	0	0	0
Aderslébenský kalvil	CZ_GL_0430	113	0	1	RBIPH	0	1	0	0	0
Kostlicher	FEM_2_53	114	1	0	FEM	1	0	0	0	0
Carla	DCA_H29	114	0	1	UNIBO	0	1	0	0	0
Koestlicher	ITA_Lb399_092	114	0	1	Laimbourg	0	1	0	0	0
Třtické bezejmenné	CZ_GL_0044	115	0	1	RBIPH	0	1	0	0	0
Cornwallské hřebíčkové	CZ_GL_4100	116	0	1	RBIPH	0	1	0	0	0
Reinette Clochard	X02361	118	0	1	INRAE	0	1	0	0	1
Reinette Clochard	PI_589444	118	1	0	GEN	1	0	0	0	0
Cameo	X07732	121	1	0	INRAE	1	0	0	0	0
Cameo Caudle	FEM_3_73	121	1	0	FEM	1	0	0	0	0
Caufligt	FEM_3_71	121	1	0	FEM	1	0	0	0	0
Reinette Dorée	X02323	122	0	1	INRAE	0	1	0	0	0
Bonne Hotture	X09190	124	0	1	INRAE	0	1	0	0	0
Grain d'Or des Charentes	X09398	125	1	1	INRAE	1	1	0	0	0
Parkerovo	CZ_GP_0477	128	0	1	RBIPH	0	1	0	0	0
Lord Derby	1978300	129	0	1	NFC	0	1	0	0	0
Groninger Krone	Oek_224-1	130	1	0	Oekowerk	1	0	0	0	0
Groninger Kroon	CRAW-0685	130	0	1	CRA-W	0	1	0	0	0
Reinette du Mans	X02738	131	1	0	INRAE	1	0	0	0	0
de Jaune	1947143	131	1	1	NFC	1	1	0	0	0
Gloire de Fauquemont	CRAW-0626	132	0	1	CRA-W	0	1	0	0	0
Keiing-Spaanse	CRAW-0198	133	0	1	CRA-W	0	1	0	0	0
Reinette Thouin	X08412	134	0	1	INRAE	0	1	0	0	0
Reinette de Bordeaux	X08732	135	0	1	INRAE	0	1	0	0	0
Belle Ente	1948202	136	1	0	NFC	1	0	0	0	0
Elstar	FEM_1_61	137	1	0	FEM	1	0	0	1	0
Elstar	FBo_WP3_0342	137	1	0	WUR	1	0	0	0	0
Elstar	FEM_3_24	137	1	0	FEM	1	0	0	0	0
Delgollune	FBo_WP3_0340	138.3	1	0	WUR	1	0	0	0	0
Ecolette	FBo_WP3_0315	138.3	1	0	WUR	1	0	0	0	0
Fil Jaune	X05165	139	0	1	INRAE	0	1	0	0	0
Flower of the Town	1946034	140	0	1	NFC	0	1	0	0	0
Mrs. Phillimore	2000070	141	1	1	NFC	1	1	0	0	0
Renette von Breda	Oek_459-1	142	1	0	Oekowerk	1	0	0	0	0
Polly	1954026	143	0	1	NFC	0	1	0	0	0
Cloden	1978340	146	1	0	NFC	1	0	0	0	0
Court-Pendu Sugny	CRAW-0642	148	0	1	CRA-W	0	1	0	0	0
Woodford	1977204	149	0	1	NFC	0	1	0	0	0
Histon Favourite	1953050	152	0	1	NFC	0	1	0	0	0
Zazzari	DCA_B03	160	0	1	UNIBO	0	1	0	0	0
Mela Gialla Ⅰ	DCA_071	161	0	1	UNIBO	0	1	0	0	0
Cox's Orange Pippin	SEQ03	163	0	0	WUR	0	0	0	0	1
Cox Orange Pippin	FEM_1_43	163	1	0	FEM	1	0	0	0	0
Cox Orange Pipin	CZ_GM_0414	163	0	1	RBIPH	0	1	0	0	0
Bela d' Barge	DCA_I17	165	0	1	UNIBO	0	1	0	0	0
Bonnet de Comte	X08702	166	0	1	INRAE	0	1	0	0	0
Melba	FEM_4_75	167	1	0	FEM	1	0	0	0	0
Melba	CRAW-0836	167	0	1	CRA-W	0	1	0	0	0
Lundbytorp	BAL048	168	0	1	SLU	0	1	0	0	0
Harmonie Delorina	FEM_3_75	169.3	1	0	FEM	1	0	0	0	0
Eri Sagarra	X00700	170	0	1	INRAE	0	1	0	0	0
Fior d'Acacia (PC)	DCA_E46	171	0	1	UNIBO	0	1	0	0	0
Edelroter	PI_590125	173	1	0	GEN	1	0	0	0	0
Plattlederer	DCA_025	173	0	1	UNIBO	0	1	0	0	0
Edelroter	ITA_Lb399_017	173	0	1	Laimbourg	0	1	0	0	0
Feuillemorte	X08390	174	0	1	INRAE	0	1	0	0	0
Puma Tenerella	DCA_044	175	0	1	UNIBO	0	1	0	0	0
Gelber Richard	FEM_2_91	176	1	0	FEM	1	0	0	0	0
Gelber Richard	CRAW-0134	176	0	1	CRA-W	0	1	0	0	0
André Briollay	X08690	177	0	1	INRAE	0	1	0	0	0
Pomme de Sucre	CRAW-0448	178	0	1	CRA-W	0	1	0	0	0
Pomme Orange	X00942	179	1	1	INRAE	1	1	0	0	0
Pomme des Ruelles	CRAW-0461	181	0	1	CRA-W	0	1	0	0	0
La Limbourgeoise	CRAW-0062	182	0	1	CRA-W	0	1	0	0	0
Mignonnette	X09122	184	0	1	INRAE	0	1	0	0	0
Vigne Royale	X09134	185	0	1	INRAE	0	1	0	0	0
Romarin	X09085	186	0	1	INRAE	0	1	0	0	0
Roter Trierer Weinapfel	DEU_JKI_MD_0308	187	1	0	JKI	1	0	0	0	0
Weißer Trierer Weinapfel	Oek_494-1	187	1	0	Oekowerk	1	0	0	0	0
Pilette	X04975	190	0	1	INRAE	0	1	0	0	0
Rose Double	1948233	192	0	1	NFC	0	1	0	0	0
Priam	FEM_5_5	193.3	1	0	FEM	1	0	0	1	0
Priam	FBo_WP3_0200	193.3	1	0	SGGW	1	0	0	0	0
Arkcharm	Oek_26-1	194	1	0	Oekowerk	1	0	0	0	0
Annurca	DCA_088	197	0	1	UNIBO	0	1	0	0	1
Annurca	FEM_1_29	197	1	0	FEM	1	0	0	0	0
Annurca Rossa del Sud	DCA_089	197	0	1	UNIBO	0	1	0	0	0
Dama	DCA_B07	198	0	1	UNIBO	0	1	0	0	0
Nathusius Taubenapf	FEM_2_72	200	1	0	FEM	1	0	0	0	0
Gustavovo trvanlivé	CZ_LG_0424	200	0	1	RBIPH	0	1	0	0	0
Fraurotacher	FBo_WP3_0003	202	1	0	ACW	1	0	0	0	0
Franc Roseau du Valais	X00468	202	0	1	INRAE	0	1	0	0	0
Nanny	1924009	203	0	1	NFC	0	1	0	0	0
Tydeman's Early Worchester M129	X01956	204	1	0	INRAE	1	0	0	0	0
Tydemans Early	Oek_590-1	204	1	0	Oekowerk	1	0	0	0	0
Meraviglia Rigotti	DCA_A17	204	0	1	UNIBO	0	1	0	0	0
Châtaignier	X01212	205	0	1	INRAE	0	1	0	0	0
unknown	1948209	206	0	1	NFC	0	1	0	0	0
Pomme de Glace	X08199	207	0	1	INRAE	0	1	0	0	0
Chenango Strawberry	PI_589239	210	1	0	GEN	1	0	0	0	0
Karin Schneider	CRAW-1048	210	0	1	CRA-W	0	1	0	0	0
Calville Rayée de Remperheim	X09202	211	0	1	INRAE	0	1	0	0	0
Bordes	X00344	216	0	1	INRAE	0	1	0	0	0
Reinette de Plouerc	X08737	218	0	1	INRAE	0	1	0	0	0
Alvania	USA_TOC_4604011	219.2	1	0	TOC	1	0	0	0	0
Pum Rosa	DCA_B29	227	0	1	UNIBO	0	1	0	0	0
Lavina	DCA_D56	228	0	1	UNIBO	0	1	0	0	0
Suzette	X08237	229	0	1	INRAE	0	1	0	0	0
Altländer Pfannkuchen	Oek_10-1	231	1	0	Oekowerk	1	0	0	0	0
Podzvičinské	CZ_BB_0466	231	0	1	RBIPH	0	1	0	0	0
Dulmener Rosenapfel	1967050	232	1	0	NFC	1	0	0	0	0
Dulmener Rosenapfel	FBo_WP3_0341	232	1	0	WUR	1	0	0	0	0
Rvi14 Dulmener Rose	FEM_3_13	232	1	0	FEM	1	0	0	0	0
Dülmener Rosenapfel	X08483	232	1	1	INRAE	1	1	0	0	0
Alice	FEM_4_70	233	1	0	FEM	1	0	0	0	0
Alice	BAL146	233	0	1	SLU	0	1	0	0	0
Weisser Winter Taffetapfel	PI_590144	234	1	0	GEN	1	0	0	0	0
Tavola Bianca	FEM_1_12	234	1	0	FEM	1	0	0	0	0
Weisser Wintertaffe	FEM_2_56	234	1	0	FEM	1	0	0	0	0
Taffetas Blanc	X09195	234	1	1	INRAE	1	1	0	0	0
Primold Deljeni	FEM_4_40	235.3	1	0	FEM	1	0	0	0	0
Crimson Beauty	FEM_1_51	236	1	0	FEM	1	0	0	0	0
Early Red Bird	BAL027	236	0	1	SLU	0	1	0	0	0
Sylvia	BAL160	238	0	1	SLU	0	1	0	0	0
Lowland Raspberry	USA_SSE0057	239	1	0	SSE	1	0	0	0	0
Lowland Raspberry	1952129	239	1	0	NFC	1	0	0	0	0
Suislepper	BAL105	239	0	1	SLU	0	1	0	0	0
Canvada	1957084	241	0	1	NFC	0	1	0	0	0
Jolyne	X02318	242	1	1	INRAE	1	1	0	0	0
Charles Ross	Oek_84-1	245	1	0	Oekowerk	1	0	0	0	0
Charles Ross	X01853	245	0	1	INRAE	0	1	0	0	0
Ivette	DEU_JKI_MD_0199	246	1	0	JKI	1	0	0	0	0
Yvette	X04004	246	0	1	INRAE	0	1	0	0	0
Oury	CRAW-0808	248	0	1	CRA-W	0	1	0	0	0
Orleans	FEM_5_27	249	1	0	FEM	1	0	0	0	0
Quindell	1974065	249	0	1	NFC	0	1	0	0	0
Platet	X08223	251	0	1	INRAE	0	1	0	0	0
Odin	DEU_JKI_MD_0211	252	1	0	JKI	1	0	0	0	0
Odin	BAL188	252	0	1	SLU	0	1	0	0	0
Fenouillet de Ribours	X08713	255	0	1	INRAE	0	1	0	0	0
Medaille d´Or	CZ_GJ_0448	256	0	1	RBIPH	0	1	0	0	0
Cagarlaou	X08381	258	0	1	INRAE	0	1	0	0	0
Merton Worcester	FBo_WP3_0174	261	1	0	RIPF	1	0	0	0	0
Jaroslav Němec	CZ_GF_0485	261	0	1	RBIPH	0	1	0	0	0
Tewkesbury Baron	1944005	262	0	1	NFC	0	1	0	0	0
Renetta di Grenoble	DCA_C21	263	0	1	UNIBO	0	1	0	0	0
Mosancelj	CRAW-0885	264	0	1	CRA-W	0	1	0	0	0
Pomme d'Adam	X09237	266	0	1	INRAE	0	1	0	0	0
JoPr_130	FBo_WP3_0337	267	1	0	WUR	1	0	0	0	0
Prima	1972019	267	0	1	NFC	0	1	0	0	0
Malinové Sloupenské	CZ_BA_0451	268	0	1	RBIPH	0	1	0	0	0
Belle Flavoise	X08697	270	0	1	INRAE	0	1	0	0	0
Api Noir	1952106	271	1	0	NFC	1	0	0	0	0
Schwarzer api	Oek_546-1	271	1	0	Oekowerk	1	0	0	0	0
Api Noir	X06471	271	0	1	INRAE	0	1	0	0	0
Batullenapfel	Oek_37-1	273	1	0	Oekowerk	1	0	0	0	0
Vagnon Ascher	PI_175552	273	1	0	GEN	1	0	0	0	0
Patul	X00849	273	0	1	INRAE	0	1	0	0	0
Freiberg	FEM_4_78	274.2	1	0	FEM	1	0	0	0	0
Oberlausitzer Muskatrenette	1951194	277	1	0	NFC	1	0	0	0	0
Lužická muškátová reneta	CZ_GG_0420	277	0	1	RBIPH	0	1	0	0	0
Reinette Franche	PI_590137	278	1	0	GEN	1	0	0	0	0
Reinette Franche	X01535	278	0	1	INRAE	0	1	0	0	0
Lusin	DCA_G65	279	0	1	UNIBO	0	1	0	0	0
George Cave	USA_SSE0021	280	1	0	SSE	1	0	0	0	0
Keswicker Küchenapfel	Oek_305-1	280	1	0	Oekowerk	1	0	0	0	0
Brownlee's Russet	CRAW-0281	281	0	1	CRA-W	0	1	0	0	0
Reinette de Seguin	X08247	283	0	1	INRAE	0	1	0	0	0
Falstaff	DEU_JKI_MD_0623	284	1	0	JKI	1	0	0	0	0
Katja	FBo_WP3_0324	286	1	0	WUR	1	0	0	0	0
Rvi02 TSR 34T15	FEM_3_1	286	1	0	FEM	1	0	0	0	0
Katja	BAL151	286	0	1	SLU	0	1	0	0	0
Coing du Cantal	X09391	288	0	1	INRAE	0	1	0	0	0
Chelmsfordské	CZ_GF_0467	290	0	1	RBIPH	0	1	0	0	0
Hawthordenské	CZ_GF_0457	291	0	1	RBIPH	0	1	0	0	0
De Vendu L'Évêque	X08389	300	0	1	INRAE	0	1	0	0	0
Spatbluhender Taffe	FEM_2_52	301	1	0	FEM	1	0	0	0	0
Hedvábné pozděkvěté	CZ_GF_0461	301	0	1	RBIPH	0	1	0	0	0
Patricia	FEM_3_88	302	1	0	FEM	1	0	0	0	0
Fameuse	CRAW-0019	303	0	1	CRA-W	0	1	0	0	0
Calamari	FEM_1_6	304	1	0	FEM	1	0	0	0	0
Míšeň jaroměřská červená	CZ_GJ_0440	304	0	1	RBIPH	0	1	0	0	0
Bébé Rose	X08693	306	0	1	INRAE	0	1	0	0	0
Rouge de Claron	X02316	307	0	1	INRAE	0	1	0	0	0
Åkerö	BAL195	308	0	1	SLU	0	1	0	0	1
Apfel von Akero	Oek_20-1	308	1	0	Oekowerk	1	0	0	0	0
Boutabguia	FEM_4_35	309	1	0	FEM	1	0	0	0	0
Spartan	DEU_JKI_MD_0105	309	1	0	JKI	1	0	0	0	0
Spartan	FEM_1_78	309	1	0	FEM	1	0	0	0	0
Weinapfel Neuenburgen	Oek_612-1	309	1	0	Oekowerk	1	0	0	0	0
Calville de Doue	X08703	312	0	1	INRAE	0	1	0	0	0
Hamvas alma	1948370	313	1	0	NFC	1	0	0	0	0
Gewurzluiken	FEM_2_64	315	1	0	FEM	1	0	0	0	0
Gewurtzluiken	X09437	315	0	1	INRAE	0	1	0	0	0
Reinette van Berk's	X08743	316	0	1	INRAE	0	1	0	0	0
Marie-Joseph d'Othée	CRAW-0001	317	0	1	CRA-W	0	1	0	0	0
Fuji	FBo_WP3_0141	318	1	0	JKI	1	0	0	0	1
Fuji Fubrax	FEM_3_27	318	1	0	FEM	1	0	0	0	0
Rubinfuji M	FEM_3_70	318	1	0	FEM	1	0	0	0	0
Fuji Mori Houfu 3A	FEM_5_68	318	1	0	FEM	1	0	0	0	0
Fuji	X03049	318	0	1	INRAE	0	1	0	0	0
Calville Rouge d'Autome	USA_SSE0117	320.1	1	0	SSE	1	0	0	0	0
Dyer Pomme Royal	USA_SSE_100757	320.1	1	0	SSE	1	0	0	0	0
Humbolt Crab	USA_SSE_100912	320.1	1	0	SSE	1	0	0	0	0
Imperiale	1947462	321	0	1	NFC	0	1	0	0	0
Rus d' Muslot	DCA_I80	321	0	1	UNIBO	0	1	0	0	0
Bec d'Oie	X02428	323	0	1	INRAE	0	1	0	0	0
Winter Marigold	1946088	324	0	1	NFC	0	1	0	0	0
Merveille de Vitry	X08972	326	1	1	INRAE	1	1	0	0	0
Abbondanza	DCA_090	327	1	1	UNIBO	1	1	0	0	1
Missouri Pippin	USA_SSE0066	327	1	0	SSE	1	0	0	0	0
Abbondanza	FEM_3_95	327	1	0	FEM	1	0	0	0	0
Abbondanza Rossa	DCA_091	327	0	1	UNIBO	0	1	0	0	0
Anisha Hosta	X08203	328	0	1	INRAE	0	1	0	0	0
Festival	FEM_4_4	329.3	1	0	FEM	1	0	0	0	0
Gelato Cola	DCA_E72	330	0	1	UNIBO	0	1	0	0	0
Negu Sagarra	X08200	331	0	1	INRAE	0	1	0	0	0
Reinette de Maurs	X08409	332	0	1	INRAE	0	1	0	0	0
William Crump	Oek_628-1	333	1	0	Oekowerk	1	0	0	0	0
Calvilla Rossa	DCA_A92	333	0	1	UNIBO	0	1	0	0	0
Gallia Beauty	FEM_5_1	334	1	0	FEM	1	0	0	0	0
Morgenduft Dallago	FEM_2_93	334	1	0	FEM	1	0	0	0	0
Mela Forestiera	FEM_5_83	334	1	0	FEM	1	0	0	0	0
Rome Beauty	X01115	334	1	1	INRAE	1	1	0	0	0
Mela Sassa d'Inverno	DCA_H06	334	0	1	UNIBO	0	1	0	0	0
Lucullus	Oek_360-1	335	1	0	Oekowerk	1	0	0	0	0
Cabusse	X08380	338	0	1	INRAE	0	1	0	0	0
Jerseymac	DEU_JKI_MD_0647	339	1	0	JKI	1	0	0	0	0
Dumelow's Seedling	2000033	340	1	0	NFC	1	0	0	0	0
Cabarelle	X09252	340	0	1	INRAE	0	1	0	0	0
Charlot	X08386	342	0	1	INRAE	0	1	0	0	0
Appia (RT)	DCA_075	343	0	1	UNIBO	0	1	0	0	0
Karmelitter Renette	FEM_2_67	344	1	0	FEM	1	0	0	0	0
Karmelitská reneta	CZ_GO_0414	344	0	1	RBIPH	0	1	0	0	0
Jöpke	Oek_278-3	345	1	0	Oekowerk	1	0	0	0	0
Skovfoged	BAL068	345	0	1	SLU	0	1	0	0	0
Kent	DEU_JKI_MD_0407	346	1	0	JKI	1	0	0	0	0
Malling Kent	Oek_530-1	346	1	0	Oekowerk	1	0	0	0	0
Madama	DCA_I47	347	0	1	UNIBO	0	1	0	0	0
Lazzeruola	DCA_E11	350	0	1	UNIBO	0	1	0	0	0
Belle-Fleur de Saint-Benoit	X08699	352	0	1	INRAE	0	1	0	0	0
Rouget de Born	X08749	353	0	1	INRAE	0	1	0	0	0
Marosszeki Piros Paris	1948392	354	1	0	NFC	1	0	0	0	0
Martini	1951193	354	1	0	NFC	1	0	0	0	0
Martini	Oek_372-1	354	1	0	Oekowerk	1	0	0	0	0
Pfotenhauers Renette	Oek_414-1	354	1	0	Oekowerk	1	0	0	0	0
Mabbott's Pearmain	1957246	355	0	1	NFC	0	1	0	0	0
Nonpareil	2000072	357	1	0	NFC	1	0	0	0	0
Old Nonpareil	PI_280027	357	1	0	GEN	1	0	0	0	0
Nonpareil	X08405	357	0	1	INRAE	0	1	0	0	0
Winston	FEM_4_37	360	1	0	FEM	1	0	0	0	0
Winston	CRAW-0987	360	0	1	CRA-W	0	1	0	0	0
Calville Rouge d'Hiver	1947305	361	1	0	NFC	1	0	0	0	0
Weißer Rosmarinapfel	Oek_617-1	361	1	0	Oekowerk	1	0	0	0	0
Rossa	DCA_B45	361	0	1	UNIBO	0	1	0	0	0
Calville Rouge d'Hiver	X01291	361	0	1	INRAE	0	1	0	0	0
Dorée de Tournai	CRAW-0186	362	0	1	CRA-W	0	1	0	0	0
Clarinette	X08710	363	0	1	INRAE	0	1	0	0	0
Eneerd	CRAW-0138	365	0	1	CRA-W	0	1	0	0	0
Vistabella	FEM_5_49	366	1	0	FEM	1	0	0	0	0
Vista Bella	1971048	366	0	1	NFC	0	1	0	0	0
Pilot	DEU_JKI_MD_0660	368	1	0	JKI	1	0	0	0	0
Pilot	X06552	368	0	1	INRAE	0	1	0	0	0
Ilrod Pigeon	FEM_4_76	373	1	0	FEM	1	0	0	0	0
Pigeon	BAL191	373	0	1	SLU	0	1	0	0	0
Racine	X02317	374	0	1	INRAE	0	1	0	0	0
Buchards Renette	Oek_75-1	375	1	0	Oekowerk	1	0	0	0	0
Friandise	PI_590127	378	1	0	GEN	1	0	0	0	0
Friandise	X02322	378	0	1	INRAE	0	1	0	0	0
Mela Tellina	DCA_F86	386	0	1	UNIBO	0	1	0	0	0
Sucre Vert	X09193	387	0	1	INRAE	0	1	0	0	0
Belle de Tours	X09179	388	0	1	INRAE	0	1	0	0	0
Vigneronne	X08242	391	0	1	INRAE	0	1	0	0	0
Mela Mezza Rosa	DCA_A35	396	0	1	UNIBO	0	1	0	0	0
Decio	USA_SSE0061	397	1	0	SSE	1	0	0	0	0
Decio	DCA_E52	397	0	1	UNIBO	0	1	0	0	0
Paoluccia (LT)	DCA_097	398	0	1	UNIBO	0	1	0	0	0
Trélage	X04616	401	1	1	INRAE	1	1	0	0	0
Early Cortland	FEM_5_73	402	1	0	FEM	1	0	0	0	0
Mela Maggiaiola	DCA_H14	402	0	1	UNIBO	0	1	0	0	0
Petit Api	X08229	404	1	1	INRAE	1	1	0	0	0
Reinette d'Anthezieux	X08731	405	0	1	INRAE	0	1	0	0	0
Rous d'Borsetta	DCA_033	406	0	1	UNIBO	0	1	0	0	0
Francesca (MI)	DCA_A56	408	0	1	UNIBO	0	1	0	0	0
Delia 73	FEM_4_85	409	1	0	FEM	1	0	0	0	0
Campanino (TN)	DCA_C53	409	0	1	UNIBO	0	1	0	0	0
Morello	DCA_F05	410	0	1	UNIBO	0	1	0	0	0
Durello di Forli'	DCA_E57	411	0	1	UNIBO	0	1	0	0	1
Rvi13 Durello di Forli	FEM_3_14	411	1	0	FEM	1	0	0	0	0
Riot	X09118	412	0	1	INRAE	0	1	0	0	0
Baccalarisca	DCA_C88	415	0	1	UNIBO	0	1	0	0	0
De Bonde	X08256	416	1	1	INRAE	1	1	0	0	0
Rose Douce	X02953	420	0	1	INRAE	0	1	0	0	0
Mela Tosta	DCA_076	422	0	1	UNIBO	0	1	0	0	0
Barraude	X08692	424	0	1	INRAE	0	1	0	0	0
Reinette Grise de Saintonge	1947140	425	1	0	NFC	1	0	0	0	0
Reinette Rouillante	X09097	425	0	1	INRAE	0	1	0	0	0
Rose Rouge	X08746	428	0	1	INRAE	0	1	0	0	0
Pomme Crotte	X08724	433	0	1	INRAE	0	1	0	0	0
Renetta Grigia di Torriana	DCA_D28	435	1	1	UNIBO	1	1	0	0	1
Amasia	FEM_4_26	440	1	0	FEM	1	0	0	0	0
Nigde	1947383	440	0	1	NFC	0	1	0	0	0
Rous Giaiet	DCA_032	441	0	1	UNIBO	0	1	0	0	0
Pirja	BAL059	444	0	1	SLU	0	1	0	0	0
Violetta	DCA_E82	445	0	1	UNIBO	0	1	0	0	0
Co-op-9	PI_590196	446	1	0	GEN	1	0	0	0	0
Priscilla	FEM_1_81	446.2	1	0	FEM	1	0	0	0	0
Winter Winesap	FEM_5_36	447	1	0	FEM	1	0	0	0	0
Limbertwig	USA_SSE0129	447	1	0	SSE	1	0	0	0	0
Winter Rambo	USA_SSE0144	447	1	0	SSE	1	0	0	0	0
Winesap	X01939	447	0	1	INRAE	0	1	0	0	0
Dermen Winesap	1974052	447	0	1	NFC	0	1	0	0	0
Delicious	X08508	448	1	1	INRAE	1	1	0	0	1
Delicious	FEM_1_63	448	1	0	FEM	1	0	0	0	0
Delicious_Dupl	FBo_WP3_0052	448	1	0	INRAE	1	0	0	0	0
Jeromine	FEM_3_26	448	1	0	FEM	1	0	0	0	0
Sandidge	FEM_3_35	448	1	0	FEM	1	0	0	0	0
Orlik	FEM_4_11	448	1	0	FEM	1	0	0	0	0
Morspur Red	FEM_4_68	448	1	0	FEM	1	0	0	0	0
Wellspur Delicious	FEM_4_87	448	1	0	FEM	1	0	0	0	0
Auvil Spur	FEM_4_92	448	1	0	FEM	1	0	0	0	0
Big Red 1	FEM_5_15	448	1	0	FEM	1	0	0	0	0
Heavy Stripe	FEM_5_16	448	1	0	FEM	1	0	0	0	0
Okanoma	FEM_5_17	448	1	0	FEM	1	0	0	0	0
Oregon Spur	FEM_5_18	448	1	0	FEM	1	0	0	0	0
Oregon Spur	FEM_5_19	448	1	0	FEM	1	0	0	0	0
Ski Spur	FEM_5_20	448	1	0	FEM	1	0	0	0	0
Regal Spur	FEM_5_21	448	1	0	FEM	1	0	0	0	0
Ace Spur	FEM_5_22	448	1	0	FEM	1	0	0	0	0
Painter Spur R D	FEM_5_23	448	1	0	FEM	1	0	0	0	0
Royal Red Delicious	FEM_5_25	448	1	0	FEM	1	0	0	0	0
Eden Spur	FEM_5_26	448	1	0	FEM	1	0	0	0	0
Richared Delicious	FEM_5_28	448	1	0	FEM	1	0	0	0	0
Turner Delicious	FEM_5_29	448	1	0	FEM	1	0	0	0	0
Stark Delicious	FEM_5_30	448	1	0	FEM	1	0	0	0	0
Superstarking D	FEM_5_31	448	1	0	FEM	1	0	0	0	0
Top Crop	FEM_5_32	448	1	0	FEM	1	0	0	0	0
Cherrired	FEM_5_33	448	1	0	FEM	1	0	0	0	0
Lalla Delicious	FEM_5_34	448	1	0	FEM	1	0	0	0	0
Clear Red	FEM_5_50	448	1	0	FEM	1	0	0	0	0
Clear Delicious	FEM_5_55	448	1	0	FEM	1	0	0	0	0
Elite	FEM_5_56	448	1	0	FEM	1	0	0	0	0
Red Miracle	FEM_5_72	448	1	0	FEM	1	0	0	0	0
Pum Rugin	DCA_L61	448	0	1	UNIBO	0	1	0	0	0
Ulmer Reinette	1951207	449	1	0	NFC	1	0	0	0	0
Ulmer Reinette	X08750	449	0	1	INRAE	0	1	0	0	0
Blushing Golden	1975179	451	1	0	NFC	1	0	0	0	0
Malinové holovouské	CZ_GG_0442	452	0	1	RBIPH	0	1	0	0	1
Himbeerapfel aus Holowaus	Oek_252-1	452	1	0	Oekowerk	1	0	0	0	0
Pum Salam	DCA_E20	455	0	1	UNIBO	0	1	0	0	0
Sunrise	FEM_5_75	456	1	0	FEM	1	0	0	0	0
Sunrise	USA_UMN0025	456	1	0	UMN	1	0	0	0	0
Gazerau	X08718	457	0	1	INRAE	0	1	0	0	0
Saint Michel	X08236	458	1	1	INRAE	1	1	0	0	0
Beurrière	X08934	459	0	1	INRAE	0	1	0	0	0
Rheinischer Krummstiel	1951054	461	1	0	NFC	1	0	0	0	0
Pommersche Krummstiel	Oek_424-1	461	1	0	Oekowerk	1	0	0	0	0
Eijsdener Klumpke	CRAW-0088	461	0	1	CRA-W	0	1	0	0	0
Sabot d'Eijsden Rouge	CRAW-0217	461	0	1	CRA-W	0	1	0	0	0
Wagenerapfel	DEU_JKI_MD_0481	462	1	0	JKI	1	0	0	0	0
Wagnerapfel	FEM_2_36	462	1	0	FEM	1	0	0	0	0
Wagener	1976149	462	0	1	NFC	0	1	0	0	0
Stenkyrke	FBo_WP3_0206	463	1	0	SLU	1	0	0	0	0
Stenkyrke	BAL158	463	0	1	SLU	0	1	0	0	0
Pomme Noire	X00960	464	0	1	INRAE	0	1	0	0	0
Tiroler Spitzledere	FEM_3_56	465	1	0	FEM	1	0	0	0	0
Spitzlederer	DCA_005	465	0	1	UNIBO	0	1	0	0	0
Vedette du Béarn	X08226	466	0	1	INRAE	0	1	0	0	0
Jewett Red	PI_644185	467	1	0	GEN	1	0	0	0	0
Redgold	FBo_WP3_0013	467	1	0	ACW	1	0	0	0	0
Stark Earliest	FEM_2_44	468	1	0	FEM	1	0	0	0	0
Stark Earliest	CRAW-0266	468	0	1	CRA-W	0	1	0	0	0
Rouget	X08414	472	0	1	INRAE	0	1	0	0	0
Broad-Eyed Pippin (of Bultitude)	1929029	473	0	1	NFC	0	1	0	0	0
Elizon	X08212	474	0	1	INRAE	0	1	0	0	0
Louquotte	X09250	480	0	1	INRAE	0	1	0	0	0
Maiapfel	X09433	481	0	1	INRAE	0	1	0	0	0
Snövit	BAL082	483	0	1	SLU	0	1	0	0	0
Ringstad	BAL156	487	0	1	SLU	0	1	0	0	0
Lavanttaler Bananen	FEM_2_31	488	1	0	FEM	1	0	0	0	0
La Paix	CRAW-0057	488	0	1	CRA-W	0	1	0	0	0
Venus Pippin	1944004	489	0	1	NFC	0	1	0	0	0
Bramleyovo červené	CZ_GL_0472	490	0	1	RBIPH	0	1	0	0	0
Reinette Sanguine du Rhin	X08411	491	1	1	INRAE	1	1	0	0	0
Rambour Frank (MI)	DCA_C44	493	0	1	UNIBO	0	1	0	0	0
Grosse Pomme du Marché	X09259	498	0	1	INRAE	0	1	0	0	0
Cellini Falso	CRAW-0812	499	0	1	CRA-W	0	1	0	0	0
Reinette Marbrée	1947195	500	1	0	NFC	1	0	0	0	0
Champ Gaillard	X09421	505	0	1	INRAE	0	1	0	0	0
Summerred	FEM_1_72	507.3	1	0	FEM	1	0	0	0	0
Summerred	FBo_WP3_0195	507.3	1	0	SGGW	1	0	0	0	0
McIntosh	SEQ10	508	0	0	INRAE	0	0	0	0	0
Mc Intosh	FEM_5_2	508	1	0	FEM	1	0	0	0	0
McIntosh	2006014	508	0	1	NFC	0	1	0	0	0
Kaneläpple	BAL042	512	0	1	SLU	0	1	0	0	0
Kaneläpple	BAL043	512	0	1	SLU	0	1	0	0	0
Reinette Daniel	X01552	513	0	1	INRAE	0	1	0	0	0
Bancroft	DEU_JKI_MD_0587	515	1	0	JKI	1	0	0	0	0
Bratronické	CZ_G2I_0440	515	0	1	RBIPH	0	1	0	0	0
Regali	Oek_447-1	516	1	0	Oekowerk	1	0	0	0	0
Jérusalem	CRAW-0413	517	0	1	CRA-W	0	1	0	0	0
American Beauty	1947333	518	1	0	NFC	1	0	0	0	0
American Beauty	USA_TOC_4601711	518	1	0	TOC	1	0	0	0	0
Alfred Jolibois	X00395	520	0	1	INRAE	0	1	0	0	1
Gris Canaviot	DCA_I33	521	0	1	UNIBO	0	1	0	0	0
Esopus Spitzenburg	X01094	522	1	0	INRAE	1	0	0	0	0
Esopus Spitzenburg	CRAW-1068	522	0	1	CRA-W	0	1	0	0	0
George Carpenter	X08719	523	0	1	INRAE	0	1	0	0	0
Melrose	FEM_1_47	526	1	0	FEM	1	0	0	0	0
Melrose	CRAW-1328	526	0	1	CRA-W	0	1	0	0	0
Reinette de Wattripont	CRAW-0321	530	0	1	CRA-W	0	1	0	0	0
Slonenok	FBo_WP3_0288	533	1	0	VNIISPK	1	0	0	0	0
Pepin Schafranovij	BAL057	533	0	1	SLU	0	1	0	0	0
Belle et Bonne de Huy	CRAW-0256	534	0	1	CRA-W	0	1	0	0	0
Michelin	PI_589670	535	1	0	GEN	1	0	0	0	0
Roter Ananas	1947108	537	1	0	NFC	1	0	0	0	0
Ananas Rouge	X01186	537	0	1	INRAE	0	1	0	0	0
Mio	DEU_JKI_MD_0681	543	1	0	JKI	1	0	0	0	0
Mio	BAL154	543	0	1	SLU	0	1	0	0	0
Königin Luisenapfel	Oek_316-1	544	1	0	Oekowerk	1	0	0	0	0
Čistecké Lahůdkové	CZ_GM_0438	544	0	1	RBIPH	0	1	0	0	0
Birgit Bonnier	BAL024	545	0	1	SLU	0	1	0	0	0
Ralls Janette	FEM_5_96	546	1	0	FEM	1	0	0	0	0
Ralls Janet	1953133	546	1	1	NFC	1	1	0	0	0
Granny Smith	FEM_2_92	548	1	0	FEM	1	0	0	0	0
Granny Smith dupl	FBo_WP3_0053	548	1	0	INRAE	1	0	0	0	0
Granny_Smith	FBo_WP3_0345	548	1	0	WUR	1	0	0	0	0
Challenger	FEM_3_87	548	1	0	FEM	1	0	0	0	0
Granny Smith	1976145	548	0	1	NFC	0	1	0	0	0
Hocking's Green	1984001	549	0	1	NFC	0	1	0	0	0
Worcester Permain	FEM_3_96	550	1	0	FEM	1	0	0	0	0
Worcester parména	CZ_G2D_0045	550	0	1	RBIPH	0	1	0	0	0
Reinette de Raffray	X08739	553	0	1	INRAE	0	1	0	0	0
Pépin Meunier	X07358	554	0	1	INRAE	0	1	0	0	0
Red Statesman	1950144	557	1	0	NFC	1	0	0	0	0
Freedom	FBo_WP3_0318	558.3	1	0	WUR	1	0	0	0	0
Guldborg	FBo_WP3_0202	559	1	0	SLU	1	0	0	0	0
Guldborg	BAL033	559	0	1	SLU	0	1	0	0	0
Opalescent	USA_SSE0059	560	1	0	SSE	1	0	0	0	0
Opalescent	BAL055	560	0	1	SLU	0	1	0	0	0
Moringer Rosenapfel	Oek_383-1	561	1	0	Oekowerk	1	0	0	0	0
Mrázovo z Náhořan	CZ_GU_0043	561	0	1	RBIPH	0	1	0	0	0
Commercio	FEM_5_54	562	1	0	FEM	1	0	0	0	0
Commercio (FO)	DCA_D44	562	0	1	UNIBO	0	1	0	0	0
Caroline	1946108	564	0	1	NFC	0	1	0	0	0
Precoce Rigotti	FEM_1_18	565	1	0	FEM	1	0	0	0	0
Pum Giuan	DCA_C65	565	0	1	UNIBO	0	1	0	0	0
Florina	FEM_1_74	566	1	0	FEM	1	0	0	0	0
Ariwa	Oek_25-1	566	1	0	Oekowerk	1	0	0	0	0
Katja Balsgard	Oek_304-1	566	1	0	Oekowerk	1	0	0	0	0
Florina	X02775	566	1	1	INRAE	1	1	0	0	0
Gambefine Fine Lunghe	DCA_L24	567	0	1	UNIBO	0	1	0	0	0
Chataignier	1947165	570	1	0	NFC	1	0	0	0	0
Pomme Fer	X07759	570	1	1	INRAE	1	1	0	0	0
Pépin de Bourgueil	X01076	571	0	1	INRAE	0	1	0	0	0
Viking	FEM_1_31	572	1	0	FEM	1	0	0	0	0
Viking	PI_589434	572	1	0	GEN	1	0	0	0	0
Safstaholm	PI_199421	573	1	0	GEN	1	0	0	0	0
Sävstaholm	BAL161	573	0	1	SLU	0	1	0	0	0
Silva	BAL081	574	0	1	SLU	0	1	0	0	0
Atlas	USA_SSE0034	575	1	0	SSE	1	0	0	0	0
Atlas	BAL022	575	0	1	SLU	0	1	0	0	0
Norman's Pippin	CRAW-0190	577	0	1	CRA-W	0	1	0	0	0
Pépin d'Or	CRAW-0661	579	0	1	CRA-W	0	1	0	0	0
Wyken Pippin	2000101	582	1	1	NFC	1	1	0	0	0
Kidd Orange Red	FEM_5_94	584	1	0	FEM	1	0	0	0	0
Kidds Orange Red	FBo_WP3_0022	584	1	0	ACW	1	0	0	0	0
Captain Kidd	1971046	584	0	1	NFC	0	1	0	0	0
Liberty	FEM_1_34	585	1	0	FEM	1	0	0	0	0
Red Horse	USA_SSE0136	585	1	0	SSE	1	0	0	0	0
York Imperial	USA_SSE0102	587	1	0	SSE	1	0	0	0	0
Yorking	PI_589109	587	1	0	GEN	1	0	0	0	0
Sel. Idice No.2	DCA_B38	587	0	1	UNIBO	0	1	0	0	0
Patte de Loup	X00710	589	0	1	INRAE	0	1	0	0	1
Calville d'Ulzen	X08706	590	0	1	INRAE	0	1	0	0	0
Williams Favourite	1957233	591	1	0	NFC	1	0	0	0	0
Favorite de William	X01624	591	0	1	INRAE	0	1	0	0	0
Calville Rouge d'Eté	CRAW-0123	591	0	1	CRA-W	0	1	0	0	0
Graham	USA_SSE0054	592	1	0	SSE	1	0	0	0	0
Ivöäpple	BAL097	592	0	1	SLU	0	1	0	0	0
Krásné z Hans	CZ_GO_0433	597	0	1	RBIPH	0	1	0	0	0
Old Pearmain	PI_590133	598	1	0	GEN	1	0	0	0	0
Fraise d'Holovous	CRAW-0628	598	0	1	CRA-W	0	1	0	0	0
Groseille	X01064	599	0	1	INRAE	0	1	0	0	0
Devon Crimson Queen	1953081	601	0	1	NFC	0	1	0	0	0
Florianer Rosenapfel	1947320	602	1	0	NFC	1	0	0	0	0
Prinzes Noble	Oek_432-1	602	1	0	Oekowerk	1	0	0	0	0
Prinsessäpple	BAL143	602	0	1	SLU	0	1	0	0	0
Mantet	PI_589367	603	1	0	GEN	1	0	0	0	0
Mantet	BAL153	603	0	1	SLU	0	1	0	0	0
Burgundy	FBo_WP3_0180	605	1	0	SGGW	1	0	0	0	0
Burgundy	X02783	605	0	1	INRAE	0	1	0	0	0
Belle-Fille Normande	X08698	606	0	1	INRAE	0	1	0	0	0
Teton de Demoiselle	X08415	621	1	1	INRAE	1	1	0	0	0
Devonshire	USA_SSE0011	622	1	0	SSE	1	0	0	0	0
Rotapfel	Oek_473-1	622	1	0	Oekowerk	1	0	0	0	0
Devonshire Quarrenden	CRAW-0020	622	0	1	CRA-W	0	1	0	0	0
Cooper's Seedling	1982266	624	0	1	NFC	0	1	0	0	0
Gloster	FEM_1_14	625	1	0	FEM	1	0	0	0	0
Gloster	CRAW-1329	625	0	1	CRA-W	0	1	0	0	0
Petit Museau de Lièvre	X08215	626	1	1	INRAE	1	1	0	0	0
Fleuritard Rouge	X08715	627	1	1	INRAE	1	1	0	0	0
Jaunette d'Allondans	X08939	628	0	1	INRAE	0	1	0	0	0
Kasseler Renette	Oek_302-1	629	1	0	Oekowerk	1	0	0	0	0
Dutch Mignonne	1953047	629	1	0	NFC	1	0	0	0	0
Reinette de Caux	X01071	629	0	1	INRAE	0	1	0	0	0
Kingston Black	PI_589703	632	1	0	GEN	1	0	0	0	0
Chaux	X02320	635	0	1	INRAE	0	1	0	0	0
Calville d'Août	X01363	636	0	1	INRAE	0	1	0	0	0
Entzea Sagarra	X08239	637	1	1	INRAE	1	1	0	0	0
Dermen McIntosh	1974266	638	0	1	NFC	0	1	0	0	0
M 9	1974266	638	0	1	INRAE	0	1	0	0	0
Fiessers Erstling	1947469	639	0	1	NFC	0	1	0	0	0
Michotte	X08404	640	0	1	INRAE	0	1	0	0	0
Cravert Rouge	X00380	641	0	1	INRAE	0	1	0	0	0
Rouchetaude	X02353	642	0	1	INRAE	0	1	0	0	0
Melkappel	CRAW-0189	643	0	1	CRA-W	0	1	0	0	0
Früher Viktoria Apfel	Oek_167-1	644	1	0	Oekowerk	1	0	0	0	0
Viktorie raná	CZ_GD_0447	644	0	1	RBIPH	0	1	0	0	0
France Deliquet	X08717	645	0	1	INRAE	0	1	0	0	0
Piros	DEU_JKI_MD_0099	648	1	0	JKI	1	0	0	0	0
Piros	FEM_3_66	648	1	0	FEM	1	0	0	0	0
Pinova	FBo_WP3_0330	651	1	0	WUR	1	0	0	0	0
Roho 3615	FEM_3_39	651	1	0	FEM	1	0	0	0	0
Pinova M9	FEM_3_78	651	1	0	FEM	1	0	0	0	0
Pinova	X06553	651	1	1	INRAE	1	1	0	0	0
Belle Fleur Krasnyi	X00640	652	1	1	INRAE	1	1	0	0	0
Grosse de Saint-Clément	X08392	653	0	1	INRAE	0	1	0	0	0
Astillisch	CZ_GC_0414	654	0	1	RBIPH	0	1	0	0	0
Maidstone Favourite	1924001	655	0	1	NFC	0	1	0	0	0
Empire	FBo_WP3_0019	656	1	0	ACW	1	0	0	0	0
Empire	FEM_1_77	656	1	0	FEM	1	0	0	0	0
Prinz Albert	FEM_2_40	657	1	0	FEM	1	0	0	0	0
Prinz Albrecht von Preussen	1958063	657	1	0	NFC	1	0	0	0	0
Prinz Albrecht von Preußen	Oek_433-2	657	1	0	Oekowerk	1	0	0	0	0
Bockenhusen	Oek_57-1	657	1	0	Oekowerk	1	0	0	0	0
Albrechtovo	CZ_GE_0460	657	0	1	RBIPH	0	1	0	0	0
Geheimrat Dr Oldenbu	FEM_2_6	658	1	0	FEM	1	0	0	0	0
Oldenburg červený	CZ_GG_0470	658	0	1	RBIPH	0	1	0	0	0
De Noël	X09436	659	1	1	INRAE	1	1	0	0	0
Rival	X01347	660	0	1	INRAE	0	1	0	0	0
Rus Cavallotta	DCA_I88	662	0	1	UNIBO	0	1	0	0	0
Pomme de Waleffe	CRAW-0923	664	0	1	CRA-W	0	1	0	0	0
Laxtons Superb	CRAW-0183	667	0	1	CRA-W	0	1	0	0	0
Braeburn	SEQ02	668	0	0	KUL	0	0	0	0	0
Mariri Red	FEM_3_34	668	1	0	FEM	1	0	0	0	0
Braeburn	X06315	668	0	1	INRAE	0	1	0	0	0
Grassi Vino Cotto	DCA_H80	669	0	1	UNIBO	0	1	0	0	0
Zavergravelu Rouge	X08974	670	0	1	INRAE	0	1	0	0	0
Minister von Hammerstein	PI_131007	672	1	0	GEN	1	0	0	0	0
Minister Hammerstein	ITA_Lb399_044	672	0	1	Laimbourg	0	1	0	0	0
Gian d'Andre'	DCA_G71	673	0	1	UNIBO	0	1	0	0	0
Pepino Jaune	X08723	674	0	1	INRAE	0	1	0	0	1
Bessemyanka Mitshurinskaya	FBo_WP3_0250	676	1	0	VNIISPK	1	0	0	0	0
Michurin's Bessiemianka	PI_259451	676	1	0	GEN	1	0	0	0	0
Bezsemjanka Micurina	CZ_GD_0465	676	0	1	RBIPH	0	1	0	0	0
Clivia	FEM_1_76	677	1	0	FEM	1	0	0	1	0
Clivia	DEU_JKI_MD_0598	677	1	0	JKI	1	0	0	0	0
Feys Record	Oek_152-1	677	1	0	Oekowerk	1	0	0	0	0
Dukat	DEU_JKI_MD_0404	678	1	0	JKI	1	0	0	0	1
Dukat	1974203	678	0	1	NFC	0	1	0	0	0
Reverend W. Wilks	1979183	679	0	1	NFC	0	1	0	0	0
Vernade	X08751	681	0	1	INRAE	0	1	0	0	0
Molleskov	1927008	682	1	0	NFC	1	0	0	0	0
Mölleskov	BAL142	682	0	1	SLU	0	1	0	0	0
Delbard Estivale	FEM_4_34	683	1	0	FEM	1	0	0	1	0
Celeste	Oek_80-1	683	1	0	Oekowerk	1	0	0	0	0
Delcorf	FBo_WP3_0353	683	1	0	INRAE	1	0	0	0	0
Meran	FEM_4_12	685	1	0	FEM	1	0	0	0	0
Meran	ITA_Lb399_034	685	0	1	Laimbourg	0	1	0	0	0
Maigold	FBo_WP3_0010	687.3	1	0	ACW	1	0	0	0	0
Maygold	FEM_4_52	687.3	1	0	FEM	1	0	0	0	0
Present van Engeland	Oek_427-2	688	1	0	Oekowerk	1	0	0	0	0
Present van Engeland	Oek_427-1	688	1	0	Oekowerk	1	0	0	0	0
Cassou	X00337	689	0	1	INRAE	0	1	0	0	0
Rubin	FBo_WP3_0027	690.3	1	0	ACW	1	0	0	0	0
Rubin	FEM_5_63	690.3	1	0	FEM	1	0	0	0	0
Grimes Golden	CRAW-0130	691	0	1	CRA-W	0	1	0	0	0
Belchard Chantecler	FEM_5_91	693	1	0	FEM	1	0	0	1	0
Chantecler	X02770	693	1	0	INRAE	1	0	0	0	0
Bláhův Poklad	CZ_GL_0456	694	0	1	RBIPH	0	1	0	0	0
Elise	FBo_WP3_0317	695.3	1	0	WUR	1	0	0	0	0
Camuzat	PI_231939	696	1	0	GEN	1	0	0	0	0
Grenoble (PC)	DCA_C13	697	0	1	UNIBO	0	1	0	0	0
Orion	FEM_4_27	698	1	0	FEM	1	0	0	0	0
Reinette de Pluvigné	X08738	699	1	1	INRAE	1	1	0	0	0
French Crab	1957272	700	1	0	NFC	1	0	0	0	0
French_crab_SSE	USA_SSE0123	700	1	0	SSE	1	0	0	0	0
French Crab	X04898	700	0	1	INRAE	0	1	0	0	0
Jacquin	X08396	702	0	1	INRAE	0	1	0	0	0
Arlet	DEU_JKI_MD_0234	703	1	0	JKI	1	0	0	0	0
Arlet	FEM_1_37	703	1	0	FEM	1	0	0	0	0
De L'Estre	X02998	704	0	1	INRAE	0	1	0	0	1
Greensleeves	DEU_JKI_MD_0284	705.2	1	0	JKI	1	0	0	0	0
Greensleeves	FEM_4_61	705.2	1	0	FEM	1	0	0	0	0
Reinette Evagil	CRAW-0188	706	0	1	CRA-W	0	1	0	0	0
Limoncella	FEM_1_28	708	1	0	FEM	1	0	0	0	0
Limoncella (TN)	DCA_F74	708	0	1	UNIBO	0	1	0	0	0
Estirochia Sagarra	X08201	709	0	1	INRAE	0	1	0	0	0
Hatsuaki	FEM_4_20	712.2	1	0	FEM	1	0	0	0	0
Hájkova Muškátová Reneta	CZ_GN_0427	714	0	1	RBIPH	0	1	0	0	0
Milton	DEU_JKI_MD_0679	716	1	0	JKI	1	0	0	0	0
Red Idared	FEM_3_29	717	1	0	FEM	1	0	0	0	0
Idared	X00922	717	0	1	INRAE	0	1	0	0	0
Maréchal	CRAW-0205	721	0	1	CRA-W	0	1	0	0	0
Danziger Kantapfel	FEM_2_85	722	1	0	FEM	1	0	0	0	0
Danziger Kantapfel	FBo_WP3_0208	722	1	0	SLU	1	0	0	0	0
Mecklenburger Kantapfel	Oek_375-1	722	1	0	Oekowerk	1	0	0	0	0
Ostfrieslands Rote Rose	Oek_99-10	722	1	0	Oekowerk	1	0	0	0	0
Malinové podzimní	CZ_LJ_0045	722	0	1	RBIPH	0	1	0	0	0
Pomme Royale	USA_SSE0091	727	1	0	SSE	1	0	0	0	0
Pomme Royale	X08726	727	0	1	INRAE	0	1	0	0	0
Merchant Apple	1948021	729	0	1	NFC	0	1	0	0	0
Black Gilliflower	PI_588973	730	1	0	GEN	1	0	0	0	0
Přeloučský šišák	CZ_GP_0485	730	0	1	RBIPH	0	1	0	0	0
Ligol	FBo_WP3_0183	731.3	1	0	SGGW	1	0	0	0	0
Lygol	FEM_3_83	731.3	1	0	FEM	1	0	0	0	0
Margil	1984011	732	1	0	NFC	1	0	0	0	0
Muskat Renette	FEM_2_71	732	1	0	FEM	1	0	0	0	0
Margil	X08398	732	0	1	INRAE	0	1	0	0	0
Roumentine	X08218	733	1	1	INRAE	1	1	0	0	0
Barchard's Seedling	1945025	734	0	1	NFC	0	1	0	0	0
Thomas Rivers	1957230	735	0	1	NFC	0	1	0	0	0
Zhigulevskoe	BAL074	737	0	1	SLU	0	1	0	0	0
Rubinette	FBo_WP3_0332	738	1	0	WUR	1	0	0	1	0
Rubinette Rafzubin	FEM_5_93	738	1	0	FEM	1	0	0	0	0
Royal Gala	FEM_5_65	739	1	0	FEM	1	0	0	0	0
Gala	DEU_JKI_MD_0050	739	1	0	JKI	1	0	0	0	0
Gala	FBo_WP3_0344	739	1	0	WUR	1	0	0	0	0
Gala	X04712	739	0	1	INRAE	0	1	0	0	0
Daru Sovari	1948363	740	0	1	NFC	0	1	0	0	0
Harang Alma	1948373	740	0	1	NFC	0	1	0	0	0
Šampion	X04519	741	1	0	INRAE	1	0	0	0	0
Shampion	Oek_551-1	741	1	0	Oekowerk	1	0	0	0	0
Libovická oranžová reneta	CZ_GG_0042	743	0	1	RBIPH	0	1	0	0	0
Opetian	1953048	745	0	1	NFC	0	1	0	0	0
Reinette d'Armorique	PI_188606	746	1	0	GEN	1	0	0	0	0
Reale d'Entraygues	X01269	748	0	1	INRAE	0	1	0	0	0
Tönnes	BAL194	750	0	1	SLU	0	1	0	0	0
Pouzac	X00599	752	0	1	INRAE	0	1	0	0	0
La Nationale	X00695	757	0	1	INRAE	0	1	0	0	0
Bella del Giardino	DCA_E86	759	0	1	UNIBO	0	1	0	0	0
Carrey	X08220	760	0	1	INRAE	0	1	0	0	0
Pomme Fraise	CRAW-0734	761	0	1	CRA-W	0	1	0	0	0
Calville Malingre	X08383	762	0	1	INRAE	0	1	0	0	0
Freedom	FEM_3_58	763	1	0	FEM	1	0	0	0	0
Fiesta	FBo_WP3_0343	763	1	0	WUR	1	0	0	0	0
Fiesta	X06138	763	0	1	INRAE	0	1	0	0	0
Schweizer Orangenap	FEM_2_49	764	1	0	FEM	1	0	0	0	0
Schweizer Orange	1956014	764	0	1	NFC	0	1	0	0	0
Herma	DEU_JKI_MD_0641	765	1	0	JKI	1	0	0	0	0
Jonas	CZ_GN_0481	765	0	1	RBIPH	0	1	0	0	0
Salcote_Pippin	1955008	767	0	1	NFC	0	1	0	0	0
Tardive d'Havelange	CRAW-1054	767	0	1	CRA-W	0	1	0	0	0
Viktorie červená	CZ_GD_0445	769	0	1	RBIPH	0	1	0	0	0
Pederstrup	1927006	778	1	0	NFC	1	0	0	0	0
Pederstrup	BAL190	778	0	1	SLU	0	1	0	0	0
Nathusius Taubenapfel	Oek_388-1	779	1	0	Oekowerk	1	0	0	0	0
Schöner von Herrnhut	Oek_539-1	779	1	0	Oekowerk	1	0	0	0	0
Herrenhutské	CZ_GI_0452	779	0	1	RBIPH	0	1	0	0	0
Oxiu	DCA_A08	780	0	1	UNIBO	0	1	0	0	0
Renet Simirenka	CZ_GP_4101	784	0	1	RBIPH	0	1	0	0	0
Akane	FBo_WP3_0056	785	1	0	JKI	1	0	0	0	0
Akane	X02836	785	0	1	INRAE	0	1	0	0	0
Devonshire Buckland	1945155	786	0	1	NFC	0	1	0	0	0
Newton Pippin	FEM_5_74	787	1	0	FEM	1	0	0	0	0
Yellow Newtown Pippin	2000103	787	1	0	NFC	1	0	0	0	0
Yellow Newtown	PI_588773	787	2	0	GEN	1	0	0	0	0
Newtown Pippin	CRAW-0206	787	0	1	CRA-W	0	1	0	0	0
Lobo	FBo_WP3_0184	788	1	0	SGGW	1	0	0	0	0
Lombaerts Calville Falso	CRAW-0433	788	0	1	CRA-W	0	1	0	0	0
Capo d'Asino 1	DCA_111	789	0	1	UNIBO	0	1	0	0	0
Macfree	FBo_WP3_0186	791.2	1	0	SGGW	1	0	0	0	0
Belle Fille de St Feyre	X02327	793	1	1	INRAE	1	1	0	0	0
Lemon Queen	1950058	794	0	1	NFC	0	1	0	0	0
Adams's Pearmain	PI_280022	795	1	0	GEN	1	0	0	0	0
Adamsova parména	CZ_GL_0428	795	0	1	RBIPH	0	1	0	0	0
Dabinett	PI_589073	802	1	0	GEN	1	0	0	0	0
Zoete Ermgaard	CRAW-0679	809	0	1	CRA-W	0	1	0	0	0
Gelata	DCA_085	810	0	1	UNIBO	0	1	0	0	1
Pigeon de Jérusalem	X08407	812	1	1	INRAE	1	1	0	0	0
Sandow	FBo_WP3_0192	814.3	1	0	SGGW	1	0	0	0	0
Franc Roseau	USA_SSE_100663	816	1	0	SSE	1	0	0	0	0
Mela Carla	USA_SSE0149	816	1	0	SSE	1	0	0	0	0
Herring's Pippin	1921011	819	0	1	NFC	0	1	0	0	0
Delrouval	X06481	820	1	0	INRAE	1	0	0	0	0
Mela Rosata	DCA_081	820	0	1	UNIBO	0	1	0	0	0
Taunton Cross	1929034	822	0	1	NFC	0	1	0	0	0
Megumi	FEM_1_46	825.3	1	0	FEM	1	0	0	0	0
De Quint	X08388	826	0	1	INRAE	0	1	0	0	0
Burr Knot	1952182	827	0	1	NFC	0	1	0	0	0
Clemens	CRAW-0165	852	0	1	CRA-W	0	1	0	0	0
Baker's Delicious	1947039	914	0	1	NFC	0	1	0	0	0
Charles Eyre	1921010	918	0	1	NFC	0	1	0	0	0
Klunster	1951220	919	1	0	NFC	1	0	0	0	0
Gyllenkroks Astrakan	BAL148	921	0	1	SLU	0	1	0	0	0
Buckingham	CRAW-0221	925	0	1	CRA-W	0	1	0	0	0
Trompe Gelée	X08227	927	0	1	INRAE	0	1	0	0	0
Sugar Loaf Pippin	CRAW-0127	928	0	1	CRA-W	0	1	0	0	0
Barry	1958018	929	0	1	NFC	0	1	0	0	0
Calimano	DCA_D74	930	0	1	UNIBO	0	1	0	0	0
Rose de Benauge	X00036	930	0	1	INRAE	0	1	0	0	0
Janoušek	CZ_NAH_0485	931	0	1	RBIPH	0	1	0	0	0
Transparente de Bois Guillaume	X08416	932	0	1	INRAE	0	1	0	0	0
Bella Scarlatta	DCA_093	933	0	1	UNIBO	0	1	0	0	0
Saturn	FEM_3_61	934	1	0	FEM	1	0	0	0	0
Saturn	1997023	934	1	0	NFC	1	0	0	0	0
Solie	DCA_I73	935	0	1	UNIBO	0	1	0	0	0
Viande	CRAW-1358	936	0	1	CRA-W	0	1	0	0	0
Red Dougherty	PI_589708	939	1	0	GEN	1	0	0	0	0
Red Dougherty	X04915	939	0	1	INRAE	0	1	0	0	0
Garola	DCA_L14	940	0	1	UNIBO	0	1	0	0	0
Hubbardston Nonsuch	PI_589202	941	1	0	GEN	1	0	0	0	0
Hubbardstonské	CZ_GI_0456	941	0	1	RBIPH	0	1	0	0	0
Telamon	DEU_JKI_MD_0948	946	1	0	JKI	1	0	0	1	0
Jonadel	FBo_WP3_0004	948.2	1	0	ACW	1	0	0	0	0
Ecklinville	1957191	950	0	1	NFC	0	1	0	0	0
Choureau	X00600	951	0	1	INRAE	0	1	0	0	0
Pero Mingan	1947133	953	0	1	NFC	0	1	0	0	0
Sugar Loaf	USA_SSE0100	960	1	0	SSE	1	0	0	0	0
Conique	X09108	960	0	1	INRAE	0	1	0	0	0
Calville Rouge du Mont Dore	X01618	963	0	1	INRAE	0	1	0	0	0
Winterzitronenapfel	Oek_641-1	996	1	0	Oekowerk	1	0	0	0	0
Roter Palmapfel	FEM_2_45	997	1	0	FEM	1	0	0	0	0
Nemtesc cu Miezul Rosu	1948643	997	0	1	NFC	0	1	0	0	0
Rvi07 F1 of Malus F	FEM_3_12	998	1	0	FEM	1	0	0	0	0
Malus floribunda #821	X06518	998	0	1	INRAE	0	1	0	0	0
Otava	FBo_WP3_0046	999.2	1	0	IFG-Belarus	1	0	0	0	0
Ernst Bosch	Oek_144-1	1003	1	0	Oekowerk	1	0	0	0	0
Ariwa	FBo_WP3_0001	1007.3	1	0	ACW	1	0	0	0	0
Ariwa	FEM_3_57	1007.3	1	0	FEM	1	0	0	0	0
Krügers Dickstiel	Oek_330-1	1009	1	0	Oekowerk	1	0	0	0	0
Santana	FBo_WP3_0334	1010.3	1	0	WUR	1	0	0	0	0
Rubinola	FBo_WP3_0201	1011.3	1	0	SGGW	1	0	0	0	0
Rubinola	FEM_3_85	1011.3	1	0	FEM	1	0	0	0	0
Renora	DEU_JKI_MD_0005	1012	1	0	JKI	1	0	0	0	0
Rewena	Oek_462-1	1012	1	0	Oekowerk	1	0	0	0	0
Schmidtbergers Rote Reinette	1951050	1015	0	1	NFC	0	1	0	0	0
Brusatte	X06172	1016	0	1	INRAE	0	1	0	0	0
Bassard	X03721	1017	0	1	INRAE	0	1	0	0	0
Monique Dubourg	X08214	1019	0	1	INRAE	0	1	0	0	0
Chusenrainer	1948614	1020	0	1	NFC	0	1	0	0	0
Barbe	X06194	1021	1	1	INRAE	1	1	0	0	0
Schoner aus Miltenberg	PI_589530	1028	1	0	GEN	1	0	0	0	0
Schöner aus Miltenberg	Oek_540-1	1028	1	0	Oekowerk	1	0	0	0	0
Mairac	FBo_WP3_0023	1029.3	1	0	ACW	1	0	0	0	0
Mairac Flamboyante	FEM_3_69	1029.3	1	0	FEM	1	0	0	0	0
Early McIntosh	DEU_JKI_MD_0041	1031	1	0	JKI	1	0	0	1	0
Bovarde	X06171	1036	0	1	INRAE	0	1	0	0	0
Kronprinz Rudolf	1951186	1037	1	0	NFC	1	0	0	0	0
Kronprinz Rudolph	FEM_2_70	1037	1	0	FEM	1	0	0	0	0
Goro	FEM_4_57	1038.3	1	0	FEM	1	0	0	0	0
Rose d'Ajoie Blaser	X06176	1044	0	1	INRAE	0	1	0	0	0
Jazz	FBo_WP3_0304	1046	1	0	WSU	1	0	0	0	0
Scifresh	FEM_3_38	1046	1	0	FEM	1	0	0	0	0
Sweet16	USA_UMN0026	1047	1	0	UMN	1	0	0	0	0
Rewena	DEU_JKI_MD_0548	1049	1	0	JKI	1	0	0	0	0
Rewenda	FEM_3_67	1049	1	0	FEM	1	0	0	0	0
Rewena	X06999	1049	0	1	INRAE	0	1	0	0	0
Shöne von Fontenay	CRAW-0118	1054	0	1	CRA-W	0	1	0	0	0
Macoun	DEU_JKI_MD_0395	1055	1	0	JKI	1	0	0	1	1
Judaine	X05072	1056	1	0	INRAE	1	0	0	0	0
Judeline	X02774	1057	1	0	INRAE	1	0	0	0	0
Judeline	FEM_4_8	1057	1	0	FEM	1	0	0	0	0
Baujade	FEM_1_39	1059	1	0	FEM	1	0	0	0	0
Baujade	X03183	1059	1	1	INRAE	1	1	0	0	0
Haralson	FEM_1_59	1062	1	0	FEM	1	0	0	1	0
Haralson	FBo_WP3_0198	1062	1	0	SGGW	1	0	0	0	0
Red Haralson	FEM_5_43	1062	1	0	FEM	1	0	0	0	0
Honey Gold	FEM_4_21	1063	1	0	FEM	1	0	0	0	0
Honeygold	FBo_WP3_0170	1063.3	1	0	RIPF	1	0	0	0	0
Ribonde	1947200	1091	0	1	NFC	0	1	0	0	0
Merveille du Parc	CRAW-1160	1101	0	1	CRA-W	0	1	0	0	0
Schwarzwaldenské	CZ_BF_0411	1103	0	1	RBIPH	0	1	0	0	0
Staročeské Medové	CZ_LF_0423	1104	0	1	RBIPH	0	1	0	0	0
Rederova reneta	CZ_GQ_0412	1105	0	1	RBIPH	0	1	0	0	0
Harisovo růžové	CZ_GI_0454	1108	0	1	RBIPH	0	1	0	0	0
Delblush	X06478	1109	1	0	INRAE	1	0	0	0	0
Delblush	FEM_1_9	1109	1	0	FEM	1	0	0	0	0
Co-op 38	FEM_1_87	1110	1	0	FEM	1	0	0	0	0
Goldrush	X07168	1110	0	1	INRAE	0	1	0	0	0
Reinette Parmentier	X06208	1111	0	1	INRAE	0	1	0	0	0
Red Winter	X04194	1113	1	1	INRAE	1	1	0	0	0
Calville Rouge	X00420	1114	0	1	INRAE	0	1	0	0	0
Doriane	X06690	1115	1	0	INRAE	1	0	0	1	0
Holiday	FEM_4_64	1116	1	0	FEM	1	0	0	0	0
Holiday	FBo_WP3_0178	1116	1	0	RIPF	1	0	0	0	0
Britemac	FBo_WP3_0002	1117.3	1	0	ACW	1	0	0	0	0
Spencer	DEU_JKI_MD_0732	1118.2	1	0	JKI	1	0	0	0	0
Spencer	FEM_4_59	1118.2	1	0	FEM	1	0	0	0	0
Reka	DEU_JKI_MD_0092	1119	1	0	JKI	1	0	0	0	0
Rekar	Oek_451-1	1119	1	0	Oekowerk	1	0	0	0	0
Reka	X06997	1119	0	1	INRAE	0	1	0	0	0
Septer	X04101	1120	1	0	INRAE	1	0	0	0	0
Regia	DEU_JKI_MD_0937	1121	1	0	JKI	1	0	0	0	0
Greenstar	FBo_WP3_0320	1122.3	1	0	WUR	1	0	0	0	0
Nicogreen	FEM_3_77	1122.3	1	0	FEM	1	0	0	0	0
Horei	DEU_JKI_MD_0644	1123	1	0	JKI	1	0	0	0	0
Horei	1953014	1123	0	1	NFC	0	1	0	0	0
Reanda	FEM_3_59	1124	1	0	FEM	1	0	0	0	0
Reanda	X07103	1124	0	1	INRAE	0	1	0	0	0
Lady Williams	DEU_JKI_MD_0662	1125	0	0	JKI	0	0	0	0	1
Lady Williams	FEM_5_95	1125	1	0	FEM	1	0	0	0	0
Lady Williams	1978136	1125	0	1	NFC	0	1	0	0	0
Hans Ueli	X06202	1126	0	1	INRAE	0	1	0	0	0
Lemon Pippin	PI_157731	1173	1	0	GEN	1	0	0	0	0
Pitchounette	X03318	1205	1	1	INRAE	1	1	0	0	0
Golden Orange	FEM_5_84	1206.2	1	0	FEM	1	0	0	0	0
Cripps Red	FEM_1_86	1207	1	0	FEM	1	0	0	0	0
Summerland	DEU_JKI_MD_0737	1207	1	0	JKI	1	0	0	0	0
Sundowner	FBo_WP3_0163	1207	1	0	JKI	1	0	0	0	0
Cripps Pink	FEM_3_84	1209.3	1	0	FEM	1	0	0	0	0
PinkLady	X07148	1209.3	1	0	INRAE	1	0	0	0	0
Rosy Glow	FEM_3_28	1209.3	1	0	FEM	1	0	0	0	0
Civni	FEM_3_30	1211.2	1	0	FEM	1	0	0	0	0
Regine	DEU_JKI_MD_0014	1212	1	0	JKI	1	0	0	0	0
Topaz	FEM_3_62	1213.3	1	0	FEM	1	0	0	0	0
Topaz	FBo_WP3_0014	1213.3	1	0	ACW	1	0	0	0	0
Huagan	X07830	1214	1	0	INRAE	1	0	0	0	0
Jonamac	DEU_JKI_MD_0089	1217.3	1	0	JKI	1	0	0	0	0
Jonamac	FEM_1_94	1217.3	1	0	FEM	1	0	0	0	0
Shinsei	DEU_JKI_MD_0728	1218	1	0	JKI	1	0	0	0	0
Shinsei	1953002	1218	0	1	NFC	0	1	0	0	0
Newtosh	FBo_WP3_0189	1221.2	1	0	SGGW	1	0	0	0	0
Sansa	Oek_578-1	1224	1	0	Oekowerk	1	0	0	0	0
Sansa	FEM_3_81	1224	1	0	FEM	1	0	0	0	0
Idagold	DEU_JKI_MD_0645	1225.3	1	0	JKI	1	0	0	0	0
Idagold	FEM_1_49	1225.3	1	0	FEM	1	0	0	0	0
Helios	DEU_JKI_MD_0075	1226	1	0	JKI	1	0	0	0	0
Helios	Oek_242-1	1226	1	0	Oekowerk	1	0	0	0	0
Idajon	1951046	1227	1	0	NFC	1	0	0	0	0
Jamba	Oek_271-1	1228	1	0	Oekowerk	1	0	0	0	0
Jamba	DEU_JKI_MD_0546	1228	1	0	JKI	1	0	0	0	0
Jakob Fischer	FEM_2_32	1228	1	0	FEM	1	0	0	0	0
Jamba	FEM_4_30	1228	1	0	FEM	1	0	0	0	0
Jamba	ITA_Lb399_064	1228	0	1	Laimbourg	0	1	0	0	0
Auralia	FBo_WP3_0197	1229	1	0	SGGW	1	0	0	0	0
Eilerts Geheimnis	Oek_131-1	1229	1	0	Oekowerk	1	0	0	0	0
Tumanga	Oek_589-1	1229	1	0	Oekowerk	1	0	0	0	0
Merton Charm	DEU_JKI_MD_0678	1230	1	0	JKI	1	0	0	0	0
Elan	FBo_WP3_0316	1231.3	1	0	WUR	1	0	0	0	0
Rajka	FBo_WP3_0191	1234.2	1	0	SGGW	1	0	0	0	0
Remo	DEU_JKI_MD_0093	1235	1	0	JKI	1	0	0	0	0
O53T136	X02039	1236	1	1	INRAE	1	1	0	0	0
Howgate Wonder	PI_589668	1237	1	0	GEN	1	0	0	0	0
Howgate Wonder	1962016	1237	0	1	NFC	0	1	0	0	0
Vanda	FBo_WP3_0015	1238.3	1	0	ACW	1	0	0	0	0
Herzogin Olga	Oek_244-1	1249	1	0	Oekowerk	1	0	0	0	0
Doberaner Borsdorfer	Oek_110-1	1260	1	0	Oekowerk	1	0	0	0	0
Thorgauer Weinapfel	PI_506361	1333	1	0	GEN	1	0	0	0	0
Samo	BAL064	1335	0	1	SLU	0	1	0	0	0
Tsugaru	FEM_5_42	1339.3	1	0	FEM	1	0	0	0	0
Hordapfel	PI_506360	1343	1	0	GEN	1	0	0	0	0
Groberhordapfel	X06123	1343	0	1	INRAE	0	1	0	0	0
Early Smith	FEM_5_35	1345	1	0	FEM	1	0	0	0	0
Goldsmith	X04956	1345	1	0	INRAE	1	0	0	0	0
Roter von Simonfi	FEM_2_46	1377	1	0	FEM	1	0	0	0	0
Simonffy Piros	1948400	1377	0	1	NFC	0	1	0	0	0
Russian	PI_588849	1378	1	0	GEN	1	0	0	0	0
Russian Seedling	FEM_1_45	1378	1	0	FEM	1	0	0	0	0
Evereste	FBo_WP3_0326	1379	1	0	WUR	1	0	0	0	0
Retina	FBo_WP3_0127	1407.2	1	0	JKI	1	0	0	0	0
Milwa	FEM_1_16	1412.2	1	0	FEM	1	0	0	0	0
Cornish Aromatic	PI_590121	1428	1	0	GEN	1	0	0	0	0
Cornish Aromatic	1920020	1428	0	1	NFC	0	1	0	0	0
Undine	DEU_JKI_MD_0495	1431	1	0	JKI	1	0	0	1	0
Durezza Verde Viennese	FEM_4_69	1431	1	0	FEM	1	0	0	0	0
Minjon	DEU_JKI_MD_0680	1432	1	0	JKI	1	0	0	0	0
Keswick Codlin	2000053	1438	0	1	NFC	0	1	0	0	1
Hoover	PI_265302	1439	1	0	GEN	1	0	0	0	0
Golden Pippin	1946024	1441	0	1	NFC	0	1	0	0	0
Kendal	FEM_5_77	1444	1	0	FEM	1	0	0	0	0
Kendall	DEU_JKI_MD_0656	1444	1	0	JKI	1	0	0	0	0
Adamsapfel Ostpreussischer	1951162	1445	1	0	NFC	1	0	0	0	0
Millets Schlotterapfel	Oek_379-1	1445	1	0	Oekowerk	1	0	0	0	0
Moti	1958105	1446	0	1	NFC	0	1	0	0	0
Nova Easygro	FEM_1_93	1447	1	0	FEM	1	0	0	0	0
Nova Easygro	PI_588838	1447	1	0	GEN	1	0	0	0	0
Osenee Polosatoe	1975004	1448	0	1	NFC	0	1	0	0	0
Criterion	FEM_4_24	1449.2	1	0	FEM	1	0	0	0	0
Redfree	FBo_WP3_0221	1451.2	1	0	UNIBO	1	0	0	0	0
Redfree	FEM_5_8	1451.2	1	0	FEM	1	0	0	0	0
Kanzi	FBo_WP3_0359	1456.3	1	0	WUR	1	0	0	0	0
Nicoter	FEM_2_94	1456.3	1	0	FEM	1	0	0	0	0
Villnäs Ananas	BAL013	1457	0	1	SLU	0	1	0	0	0
Make	BAL050	1458	0	1	SLU	0	1	0	0	0
Sariola	BAL066	1459	0	1	SLU	0	1	0	0	0
Socker-Miron	BAL070	1460	0	1	SLU	0	1	0	0	0
Vishnevoe	BAL136	1461	0	1	SLU	0	1	0	0	0
Kirkniemi	BAL141	1462	0	1	SLU	0	1	0	0	0
Risäter	BAL155	1463	0	1	SLU	0	1	0	0	0
Galarina	X04982	1472	1	0	INRAE	1	0	0	1	0
Priscilla-NL	FBo_WP3_0331	1478	1	0	WUR	1	0	0	1	1
F2_26829-2-2	FBo_WP3_0215	1479	1	0	UNIBO	1	0	0	0	1
F2-26829-2-2	X08952	1479	0	1	INRAE	0	1	0	0	0
Fantazja	DEU_JKI_MD_0566	1480	1	0	JKI	1	0	0	1	0
Fantasia	FEM_4_31	1480	1	0	FEM	1	0	0	0	0
Indo	1967089	1481	0	1	NFC	0	1	0	0	0
Ceres	DCA_H24	1483	0	1	UNIBO	0	1	0	0	0
Honeycrisp	FBo_WP3_0346	1489	1	0	WUR	1	0	0	0	0
Honeycrisp	USA_UMN0001	1489	6	0	UMN	1	0	0	0	0
Minnesota Crunch	X08149	1489	0	1	INRAE	0	1	0	0	0
Reinette de Luneville	X09256	1512	0	1	INRAE	0	1	0	0	0
Lavigne	X09407	1513	0	1	INRAE	0	1	0	0	0
Martrange	X09408	1514	0	1	INRAE	0	1	0	0	0
Mercier	X08252	1515	0	1	INRAE	0	1	0	0	0
Bastien	X01705	1518	0	1	INRAE	0	1	0	0	0
Canada Rouge	X00591	1520	0	1	INRAE	0	1	0	0	0
Imrus	FBo_WP3_0256	1527.3	1	0	VNIISPK	1	0	0	0	0
Panenské české	CZ_GP_0469	1529	0	1	RBIPH	0	1	0	0	1
Roter Jungfernapfel	Oek_487-1	1529	1	0	Oekowerk	1	0	0	0	0
Gordain Churria	X00156	1552	0	1	INRAE	0	1	0	0	0
Rouge d'Oriule	X00342	1553	0	1	INRAE	0	1	0	0	0
Pomme Blanche d'Été	X00352	1554	1	1	INRAE	1	1	0	0	0
Camuesa Verde	X00404	1555	0	1	INRAE	0	1	0	0	0
Faurot	X00585	1556	0	1	INRAE	0	1	0	0	0
Pomme Citron	X00666	1557	0	1	INRAE	0	1	0	0	0
Marand Rouge	X00898	1558	0	1	INRAE	0	1	0	0	0
Pomme Fougère	X00968	1559	0	1	INRAE	0	1	0	0	0
Franklin	USA_SSE0053	1560	1	0	SSE	1	0	0	0	0
Franklin	X01095	1560	0	1	INRAE	0	1	0	0	0
Rambour	X01176	1561	0	1	INRAE	0	1	0	0	0
Reinette de Breda Grise	X01556	1562	0	1	INRAE	0	1	0	0	0
Belle de Mleiev	X01846	1563	0	1	INRAE	0	1	0	0	0
Calville de Mleiev	X01982	1564	1	1	INRAE	1	1	0	0	0
Gelade	X02104	1565	1	1	INRAE	1	1	0	0	0
Berthier	X02313	1566	0	1	INRAE	0	1	0	0	0
Béraud	X02949	1567	0	1	INRAE	0	1	0	0	0
Rosavril	X04664	1568	0	1	INRAE	0	1	0	0	0
Cuyonette	X08202	1569	0	1	INRAE	0	1	0	0	0
Pomme de Sore	X08209	1570	0	1	INRAE	0	1	0	0	0
Perregue	X08211	1571	0	1	INRAE	0	1	0	0	0
Pomme St Jacques	X08222	1572	1	1	INRAE	1	1	0	0	0
Cachao Sagarra	X08224	1573	1	1	INRAE	1	1	0	0	0
Ribante	X08228	1574	0	1	INRAE	0	1	0	0	0
Beausoleil	X08232	1575	0	1	INRAE	0	1	0	0	0
Cabana Sagarra	X08238	1576	0	1	INRAE	0	1	0	0	0
Baguette Violette	X08245	1577	0	1	INRAE	0	1	0	0	0
Reinette Blanche de Beussent	X08249	1578	0	1	INRAE	0	1	0	0	0
Trouvée de Desandon	X08250	1579	0	1	INRAE	0	1	0	0	0
Reinette d'Hiver	X08607	1580	0	1	INRAE	0	1	0	0	0
Rayotte	X08937	1581	0	1	INRAE	0	1	0	0	0
Datte Violette	X09078	1582	0	1	INRAE	0	1	0	0	0
Bondy de Vilbert	X09080	1583	0	1	INRAE	0	1	0	0	0
Tarella	X09089	1584	0	1	INRAE	0	1	0	0	0
La Longue	X09090	1585	0	1	INRAE	0	1	0	0	0
Barbanche	X09100	1587	0	1	INRAE	0	1	0	0	0
Meunier	X09105	1588	0	1	INRAE	0	1	0	0	0
Mi-Août de Chaussan	X09115	1589	0	1	INRAE	0	1	0	0	0
Blanche à Cuire	X09123	1590	0	1	INRAE	0	1	0	0	0
Vierge du Pilat	X09124	1591	0	1	INRAE	0	1	0	0	0
Colate	X09128	1592	1	1	INRAE	1	1	0	0	0
Fer de Dolomieu	X09130	1593	0	1	INRAE	0	1	0	0	0
Mirail	X09135	1594	0	1	INRAE	0	1	0	0	0
Pomme de Commere	X09148	1595	0	1	INRAE	0	1	0	0	0
Pomme de Quesme	X09151	1596	0	1	INRAE	0	1	0	0	0
Pomme de Cimetière	X09152	1597	0	1	INRAE	0	1	0	0	0
Pomme de Puits	X09153	1598	0	1	INRAE	0	1	0	0	0
Merillon	X09166	1599	0	1	INRAE	0	1	0	0	0
Pomme de Dolomieu	X09167	1600	0	1	INRAE	0	1	0	0	0
Reinette de Provence	X09171	1601	0	1	INRAE	0	1	0	0	0
Tête de Cheval	X09176	1602	0	1	INRAE	0	1	0	0	0
Pacheroux	X09185	1603	0	1	INRAE	0	1	0	0	0
Pigeon du Felgeadou	X09186	1604	0	1	INRAE	0	1	0	0	0
Blanche de Baldenheim	X09191	1605	0	1	INRAE	0	1	0	0	0
Fenouillet Anisé	X09196	1606	0	1	INRAE	0	1	0	0	0
Saint Francois	X09198	1607	0	1	INRAE	0	1	0	0	0
Gireuse	X09247	1610	1	0	INRAE	1	0	0	0	0
Fevrette	X09251	1611	1	1	INRAE	1	1	0	0	0
Amadou	X09257	1613	1	1	INRAE	1	1	0	0	1
Couard	X09266	1614	0	1	INRAE	0	1	0	0	0
Nez de Chat	X09267	1615	0	1	INRAE	0	1	0	0	0
Calville Rouge des Vignes	X09389	1616	0	1	INRAE	0	1	0	0	0
Fenouillet Gris	X09394	1617	0	1	INRAE	0	1	0	0	0
Orange d'Anjou	X09409	1618	0	1	INRAE	0	1	0	0	0
Poire	X09411	1619	0	1	INRAE	0	1	0	0	0
Ramane	X09412	1620	0	1	INRAE	0	1	0	0	0
Roi Franc	X09416	1621	0	1	INRAE	0	1	0	0	0
Cannelle Verte	X09420	1622	0	1	INRAE	0	1	0	0	0
Reinette de Montbard	X09429	1623	0	1	INRAE	0	1	0	0	0
Amère de Berthecourt	X03714	1624	0	1	INRAE	0	1	0	0	0
Virticchiaro	DCA_H53	1630	0	1	UNIBO	0	1	0	0	0
Vignone	DCA_066	1631	0	1	UNIBO	0	1	0	0	0
Tonnorella	DCA_094	1632	0	1	UNIBO	0	1	0	0	0
Tinella	DCA_027	1633	0	1	UNIBO	0	1	0	0	0
Spennacchino	DCA_117	1634	0	1	UNIBO	0	1	0	0	0
Sonalio	DCA_H87	1635	0	1	UNIBO	0	1	0	0	0
Sonadore	DCA_B04	1636	0	1	UNIBO	0	1	0	0	0
Serpente	DCA_113	1637	0	1	UNIBO	0	1	0	0	0
Sel. Marzabotto 1	DCA_D54	1638	0	1	UNIBO	0	1	0	0	0
Sel. Monteromano 79	DCA_055	1639	0	1	UNIBO	0	1	0	0	0
Sel Idice No.4	DCA_B41	1640	0	1	UNIBO	0	1	0	0	0
Scodellino	DCA_H03	1642	0	1	UNIBO	0	1	0	0	0
Sapis	DCA_I49	1643	0	1	UNIBO	0	1	0	0	0
San Baril	DCA_030	1644	0	1	UNIBO	0	1	0	0	0
S.Giuseppe	DCA_017	1646	0	1	UNIBO	0	1	0	0	0
Crimson Gold	FEM_1_38	1648	1	0	FEM	1	0	0	0	0
Rus d'Tourinin	DCA_L39	1648	0	1	UNIBO	0	1	0	0	0
Ruggine (Roggia)	DCA_D38	1649	0	1	UNIBO	0	1	0	0	0
Rossi	DCA_L05	1652	0	1	UNIBO	0	1	0	0	0
Rossa Manfenera	DCA_010	1653	0	1	UNIBO	0	1	0	0	0
Rosa (FI)	DCA_B18	1656	0	1	UNIBO	0	1	0	0	1
Ros Tomasin	DCA_L31	1657	0	1	UNIBO	0	1	0	0	0
Ros Magior	DCA_I96	1658	0	1	UNIBO	0	1	0	0	0
Renetta Rossa	DCA_123	1661	0	1	UNIBO	0	1	0	0	0
Realka	DEU_JKI_MD_0711	1664	1	0	JKI	1	0	0	0	0
Puppino Ferrarese	DCA_G01	1665	0	1	UNIBO	0	1	0	0	0
Puma Rosa Bianca	DCA_079	1667	0	1	UNIBO	0	1	0	0	0
Puma Olio	DCA_068	1668	0	1	UNIBO	0	1	0	0	0
Pum Tosc	DCA_F13	1669	0	1	UNIBO	0	1	0	0	0
Pum Bargnol	DCA_F18	1670	0	1	UNIBO	0	1	0	0	0
Pum Rusnein	DCA_B62	1671	0	1	UNIBO	0	1	0	0	0
Pum Ros	DCA_B46	1672	0	1	UNIBO	0	1	0	0	0
Pum Persegh	DCA_C69	1673	0	1	UNIBO	0	1	0	0	0
Pom Fer	DCA_A65	1674	0	1	UNIBO	0	1	0	0	0
Pum Darcucu	DCA_L59	1675	0	1	UNIBO	0	1	0	0	0
Pum d'Acacia	DCA_L51	1676	0	1	UNIBO	0	1	0	0	0
Pron	DCA_I77	1677	0	1	UNIBO	0	1	0	0	0
Pomo Rosso Lillo	DCA_031	1679	0	1	UNIBO	0	1	0	0	0
Pomi Rosini	DCA_022	1680	0	1	UNIBO	0	1	0	0	0
Pumella Brusca	DCA_E38	1682	0	1	UNIBO	0	1	0	0	0
Pom Sandri	DCA_026	1683	0	1	UNIBO	0	1	0	0	0
Pasarot	DCA_G83	1684	0	1	UNIBO	0	1	0	0	0
Nesta	DCA_G35	1685	0	1	UNIBO	0	1	0	0	0
Muso di Bue	DCA_046	1686	0	1	UNIBO	0	1	0	0	0
Moscarello	DCA_G57	1687	0	1	UNIBO	0	1	0	0	0
Miali	DCA_C83	1688	0	1	UNIBO	0	1	0	0	0
Melo di Metzechi	DCA_039	1689	0	1	UNIBO	0	1	0	0	0
Mele Galliane	DCA_011	1690	0	1	UNIBO	0	1	0	0	0
Mela Golden Simile di Villa Collemandina	DCA_F47	1692	0	1	UNIBO	0	1	0	0	0
Mela del Sangue	DCA_D79	1693	0	1	UNIBO	0	1	0	0	0
Mela Bastone	DCA_D71	1694	0	1	UNIBO	0	1	0	0	0
Mela Tardiva 1	DCA_G16	1695	0	1	UNIBO	0	1	0	0	0
Mela Rozza	DCA_069	1696	0	1	UNIBO	0	1	0	0	1
Mela Rossa (Alessandro)	DCA_122	1697	0	1	UNIBO	0	1	0	0	0
Mela Rosa (PD)	DCA_A26	1698	0	1	UNIBO	0	1	0	0	1
Mela del Giappone	DCA_A74	1699	0	1	UNIBO	0	1	0	0	0
Mela Donna	DCA_B93	1700	0	1	UNIBO	0	1	0	0	0
Mela d'Autunno	DCA_108	1701	0	1	UNIBO	0	1	0	0	0
Matan	DCA_H75	1703	0	1	UNIBO	0	1	0	0	0
Maiolino (PA)	DCA_F65	1706	0	1	UNIBO	0	1	0	0	0
Magnana d'Manavela	DCA_I44	1707	0	1	UNIBO	0	1	0	0	0
Magnana (TN)	DCA_G92	1708	0	1	UNIBO	0	1	0	0	0
Mela di Inverno	FEM_5_80	1709	1	0	FEM	1	0	0	0	0
Madonna	DCA_H50	1709	0	1	UNIBO	0	1	0	0	0
Losa d' Giaveno	DCA_I22	1710	0	1	UNIBO	0	1	0	0	0
Losa	DCA_G85	1711	0	1	UNIBO	0	1	0	0	0
Locale di Trento	DCA_H20	1712	0	1	UNIBO	0	1	0	0	0
Liscio di Cumiana	DCA_H62	1713	0	1	UNIBO	0	1	0	0	0
Gris d'la Composta	DCA_L26	1714	0	1	UNIBO	0	1	0	0	0
Gialla di Villa Collemandina	DCA_B74	1715	0	1	UNIBO	0	1	0	0	0
Gambe Fine Piatte	DCA_I68	1717	0	1	UNIBO	0	1	0	0	0
Foiassa	DCA_D01	1719	0	1	UNIBO	0	1	0	0	0
Ferro Cesio	DCA_B71	1720	0	1	UNIBO	0	1	0	0	0
Eppia (IS)	DCA_073	1721	0	1	UNIBO	0	1	0	0	0
Durella	DCA_H12	1722	0	1	UNIBO	0	1	0	0	0
Dunizza Gialla	DCA_G10	1723	0	1	UNIBO	0	1	0	0	0
Drei	DCA_H27	1724	0	1	UNIBO	0	1	0	0	0
Dolcino	DCA_L95	1725	0	1	UNIBO	0	1	0	0	0
Dolce	DCA_099	1726	0	1	UNIBO	0	1	0	0	0
Di Bonacardo	DCA_D93	1727	0	1	UNIBO	0	1	0	0	0
Delieggio	DCA_H57	1728	0	1	UNIBO	0	1	0	0	0
Conventina di Gubbio	DCA_I07	1729	0	1	UNIBO	0	1	0	0	0
Cocoine	DCA_096	1730	0	1	UNIBO	0	1	0	0	0
Cipolla	DCA_G41	1731	0	1	UNIBO	0	1	0	0	0
Cavicchio di Levizzano	DCA_119	1732	0	1	UNIBO	0	1	0	0	0
Carle	DCA_120	1735	0	1	UNIBO	0	1	0	0	0
Carla Rossa	DCA_100	1736	0	1	UNIBO	0	1	0	0	0
Cardinale	DCA_L79	1737	0	1	UNIBO	0	1	0	0	0
Carbone	DCA_L21	1738	0	1	UNIBO	0	1	0	0	0
Camaron	DCA_E25	1740	0	1	UNIBO	0	1	0	0	0
Calvilla (TO)	DCA_B87	1741	0	1	UNIBO	0	1	0	0	0
Calvilla Estiva	DCA_B89	1742	0	1	UNIBO	0	1	0	0	0
Busiard	DCA_009	1743	0	1	UNIBO	0	1	0	0	1
Bommino	DCA_G63	1745	0	1	UNIBO	0	1	0	0	0
Binotta	DCA_038	1747	0	1	UNIBO	0	1	0	0	0
Biancuccia	DCA_G37	1748	0	1	UNIBO	0	1	0	0	0
Bianc Brusc	DCA_I26	1749	0	1	UNIBO	0	1	0	0	0
Belfiore Trento (PD)	DCA_B80	1750	0	1	UNIBO	0	1	0	0	0
Baccaiana	DCA_D86	1751	0	1	UNIBO	0	1	0	0	0
Appiona	DCA_061	1752	0	1	UNIBO	0	1	0	0	0
Alka	FEM_5_78	1753	1	0	FEM	1	0	0	0	0
Alka	BAL001	1753	0	1	SLU	0	1	0	0	0
Cadel	Oek_77-1	1754	1	0	Oekowerk	1	0	0	0	0
Ella	BAL003	1755	0	1	SLU	0	1	0	0	0
Katinka	BAL005	1756	0	1	SLU	0	1	0	0	0
Veteran	FBo_WP3_0297	1758	1	0	VNIISPK	1	0	0	0	0
Kolinowskaya	BAL007	1758	0	1	SLU	0	1	0	0	0
Kronprins	BAL008	1759	0	1	SLU	0	1	0	0	1
Sultanat	BAL011	1761	0	1	SLU	0	1	0	0	0
Sawa	FBo_WP3_0193	1762	1	0	SGGW	1	0	0	0	0
Sawa	BAL012	1762	0	1	SLU	0	1	0	0	0
Zarya Alatau	BAL015	1764	0	1	SLU	0	1	0	0	0
Frida	BAL016	1765	0	1	SLU	0	1	0	0	0
Agra	BAL017	1766	0	1	SLU	0	1	0	0	0
Apelsinoe	BAL021	1767	0	1	SLU	0	1	0	0	0
Barchatnoje	BAL023	1768	0	1	SLU	0	1	0	0	0
Dronning Louise	BAL026	1769	0	1	SLU	0	1	0	0	0
Eir	BAL028	1770	0	1	SLU	0	1	0	0	0
Delikates	FBo_WP3_0169	1233.3	1	0	RIPF	1	0	0	0	0
Fredrik	BAL030	1772	0	1	SLU	0	1	0	0	0
Haugmann	BAL034	1773	0	1	SLU	0	1	0	0	0
Heta	BAL035	1774	0	1	SLU	0	1	0	0	0
Idunn	BAL036	1775	0	1	SLU	0	1	0	0	0
Jaspi	BAL039	1776	0	1	SLU	0	1	0	0	0
Juuso	BAL041	1777	0	1	SLU	0	1	0	0	0
Konsta	BAL044	1778	0	1	SLU	0	1	0	0	0
Lavia	BAL046	1780	0	1	SLU	0	1	0	0	0
Luke	BAL047	1781	0	1	SLU	0	1	0	0	0
Maikki	BAL049	1782	0	1	SLU	0	1	0	0	1
Nanna	BAL051	1783	0	1	SLU	0	1	0	0	0
Oberle	BAL052	1784	0	1	SLU	0	1	0	0	0
Rescue	BAL060	1785	0	1	SLU	0	1	0	0	0
Råby Rubin	BAL062	1787	0	1	SLU	0	1	0	0	0
Rött Ananas (Roter Ananas)	BAL063	1788	0	1	SLU	0	1	0	0	0
Sandra	BAL065	1789	0	1	SLU	0	1	0	0	0
Siv	BAL067	1790	0	1	SLU	0	1	0	0	0
Slava Petersburg	BAL069	1791	0	1	SLU	0	1	0	0	0
Vitgylling	BAL072	1792	0	1	SLU	0	1	0	0	0
Westland	BAL073	1793	0	1	SLU	0	1	0	0	0
Ölands Kungsäpple	BAL075	1794	0	1	SLU	0	1	0	0	0
Sjögesta Pippin	BAL076	1795	0	1	SLU	0	1	0	0	0
Alro	BAL077	1796	0	1	SLU	0	1	0	0	0
Ilga	BAL078	1797	0	1	SLU	0	1	0	0	0
Kavlås	BAL079	1798	0	1	SLU	0	1	0	0	0
Linnes Äpple	BAL080	1799	0	1	SLU	0	1	0	0	0
Stars	BAL083	1800	0	1	SLU	0	1	0	0	0
Carrol	BAL088	1801	0	1	SLU	0	1	0	0	0
Farmors Juläpple	BAL090	1803	0	1	SLU	0	1	0	0	0
Förlovningsäpple	BAL091	1804	0	1	SLU	0	1	0	0	0
Grågylling	BAL093	1806	0	1	SLU	0	1	0	0	0
Hanaskog	BAL094	1807	0	1	SLU	0	1	0	0	0
Hedenlunda	BAL095	1808	0	1	SLU	0	1	0	0	0
Hugoäpple	BAL096	1809	0	1	SLU	0	1	0	0	0
Kesäter	BAL098	1810	0	1	SLU	0	1	0	0	0
Kramforsäpple	BAL099	1811	0	1	SLU	0	1	0	0	0
Melonkalvill	BAL100	1812	0	1	SLU	0	1	0	0	0
Mälsåker	BAL101	1813	0	1	SLU	0	1	0	0	0
Norrviken	BAL102	1814	0	1	SLU	0	1	0	0	0
Sandbergs Röda	BAL103	1815	0	1	SLU	0	1	0	0	0
Sparreholm	BAL104	1816	0	1	SLU	0	1	0	0	0
Arona	BAL109	1819	0	1	SLU	0	1	0	0	0
Olga	BAL110	1820	0	1	SLU	0	1	0	0	0
Bersis	BAL111	1821	0	1	SLU	0	1	0	0	0
Iedzenu	BAL112	1822	0	1	SLU	0	1	0	0	0
Raja	BAL113	1823	0	1	SLU	0	1	0	0	0
Rigas Rozabele	BAL114	1824	0	1	SLU	0	1	0	0	0
Transparente Blanche (Stubbaröd)	BAL115	1825	0	1	SLU	0	1	0	0	0
Ausma	BAL116	1826	0	1	SLU	0	1	0	0	0
Stinas äpple	BAL118	1827	0	1	SLU	0	1	0	0	0
Zimnaya Krasavica	BAL119	1828	0	1	SLU	0	1	0	0	0
Brunnsäpple, Hallands	BAL120	1829	0	1	SLU	0	1	0	0	0
Annas Hulta	BAL121	1830	0	1	SLU	0	1	0	0	0
Boäpple	BAL124	1831	0	1	SLU	0	1	0	0	0
Kestrel	BAL125	1832	0	1	SLU	0	1	0	0	0
Vara	BAL127	1833	0	1	SLU	0	1	0	0	0
Breakey	BAL129	1835	0	1	SLU	0	1	0	0	0
Collet	BAL130	1836	0	1	SLU	0	1	0	0	0
Heyer12	BAL131	1837	0	1	SLU	0	1	0	0	0
Norland	BAL132	1838	0	1	SLU	0	1	0	0	0
Parkland	BAL133	1839	0	1	SLU	0	1	0	0	0
Patterson	BAL134	1840	0	1	SLU	0	1	0	0	0
Trail	BAL135	1841	0	1	SLU	0	1	0	0	0
Severniy Sinap	FBo_WP3_0285	1842	1	0	VNIISPK	1	0	0	0	0
Severnij Sinap	BAL137	1842	0	1	SLU	0	1	0	0	0
Drejeaeble	BAL140	1843	0	1	SLU	0	1	0	0	0
Värmlands Sötäpple	BAL145	1844	0	1	SLU	0	1	0	0	0
Hannaäpple	BAL149	1845	0	1	SLU	0	1	0	0	0
Huvitus (NTTT)	BAL150	1846	0	1	SLU	0	1	0	0	0
Spässerud	BAL157	1847	0	1	SLU	0	1	0	0	1
Sukkertop	BAL159	1848	0	1	SLU	0	1	0	0	0
Trogsta	BAL162	1849	0	1	SLU	0	1	0	0	0
Vittsjöäpple	BAL163	1850	0	1	SLU	0	1	0	0	0
Stärringeäpple Karin	BAL165	1851	0	1	SLU	0	1	0	0	0
Sörmlands	BAL166	1852	0	1	SLU	0	1	0	0	0
Valldaäpple	BAL167	1853	0	1	SLU	0	1	0	0	0
Veseäpple	BAL168	1854	0	1	SLU	0	1	0	0	0
Aspa	BAL169	1855	1	1	SLU	1	1	0	0	0
Domö Favorit	BAL170	1856	0	1	SLU	0	1	0	0	0
Fullerö	BAL171	1857	0	1	SLU	0	1	0	0	0
Josefiner	BAL172	1858	0	1	SLU	0	1	0	0	0
Larsmässeäpple	BAL174	1860	0	1	SLU	0	1	0	0	0
Nyckelby	BAL176	1861	0	1	SLU	0	1	0	0	0
Rosendals Klar	BAL177	1862	0	1	SLU	0	1	0	0	0
Göteborgs Flickäpple	BAL179	1863	0	1	SLU	0	1	0	0	0
Flädie	BAL182	1864	0	1	SLU	0	1	0	0	0
Himmelstalund	BAL185	1865	0	1	SLU	0	1	0	0	0
Röd Torstein	BAL192	1867	0	1	SLU	0	1	0	0	0
Hampus	BAL196	1868	0	1	SLU	0	1	0	0	0
Drakenberg	BAL197	1869	0	1	SLU	0	1	0	0	0
Ard Cairn Russet	1905004	1870	0	1	NFC	0	1	0	0	0
Gibbon's Russet	1905005	1871	0	1	NFC	0	1	0	0	0
Beeley Pippin	1916006	1872	0	1	NFC	0	1	0	0	0
Lord Stradbroke	1920009	1873	0	1	NFC	0	1	0	0	0
Forge	1920012	1874	0	1	NFC	0	1	0	0	0
Harvey	1920016	1875	0	1	NFC	0	1	0	0	0
Schoolmaster	1920017	1876	0	1	NFC	0	1	0	0	0
Nolan Pippin	1920027	1877	0	1	NFC	0	1	0	0	0
Millet	1921002	1878	0	1	NFC	0	1	0	0	0
Holly	USA_SSE0047	1879	1	0	SSE	1	0	0	0	0
May Queen	1921018	1879	0	1	NFC	0	1	0	0	0
Autumn Pearmain	1921019	1880	0	1	NFC	0	1	0	0	0
Feltham Beauty	1921083	1881	0	1	NFC	0	1	0	0	0
Climax	1921087	1882	0	1	NFC	0	1	0	0	0
Cambusnethan Pippin	1921088	1883	0	1	NFC	0	1	0	0	0
Oaken Pin (of Taylor)	1922019	1884	0	1	NFC	0	1	0	0	0
Early Strawberry (of Great Malvern)	1922040	1885	0	1	NFC	0	1	0	0	0
Carlisle Codlin (of Bultitude)	1923011	1886	0	1	NFC	0	1	0	0	0
Fillingham Pippin	1923078	1887	0	1	NFC	0	1	0	0	0
Stobo Castle	1923112	1888	0	1	NFC	0	1	0	0	0
Scilly Pearl	1924005	1889	0	1	NFC	0	1	0	0	0
Cottenham Seedling	1924010	1890	0	1	NFC	0	1	0	0	0
Cutler Grieve	1924021	1891	0	1	NFC	0	1	0	0	0
George Neal	1924033	1892	0	1	NFC	0	1	0	0	0
Bushey Grove	1924057	1893	0	1	NFC	0	1	0	0	0
S.T. Wright	1926034	1895	0	1	NFC	0	1	0	0	0
Sowman's Seedling	1927070	1896	0	1	NFC	0	1	0	0	0
Maggie Grieve	1928002	1897	0	1	NFC	0	1	0	0	0
Thorpe's Peach	1928011	1898	0	1	NFC	0	1	0	0	0
Morley's Seedling	1928018	1899	0	1	NFC	0	1	0	0	0
New Bess Pool	1929036	1900	0	1	NFC	0	1	0	0	0
Summer Golden Pippin	1930020	1901	0	1	NFC	0	1	0	0	0
Ingall's Pippin	1930035	1902	0	1	NFC	0	1	0	0	0
Green Harvey	1930039	1903	0	1	NFC	0	1	0	0	0
Cockett's Red	1930040	1904	0	1	NFC	0	1	0	0	0
Northland Seedling	1930060	1905	0	1	NFC	0	1	0	0	0
Peche Melba	1931012	1906	0	1	NFC	0	1	0	0	0
William Peters	1931013	1907	0	1	NFC	0	1	0	0	0
Colonel Yate	1932004	1908	0	1	NFC	0	1	0	0	0
John Divers	1932005	1909	0	1	NFC	0	1	0	0	0
Sam Young	1933012	1910	0	1	NFC	0	1	0	0	0
Chorister Boy	1934027	1911	0	1	NFC	0	1	0	0	0
Bascombe Mystery	1935006	1912	0	1	NFC	0	1	0	0	0
Young's Pinello	1935047	1913	0	1	NFC	0	1	0	0	0
Ruby (Seabrook)	1936026	1914	0	1	NFC	0	1	0	0	0
Duck's Bill	1937010	1915	0	1	NFC	0	1	0	0	0
Cleeve	1938003	1916	0	1	NFC	0	1	0	0	0
Hood's Supreme	1938005	1917	0	1	NFC	0	1	0	0	0
Easter Orange	1941007	1918	1	1	NFC	1	1	0	0	0
Curl Tail	1941017	1919	0	1	NFC	0	1	0	0	0
Forester	1941019	1920	0	1	NFC	0	1	0	0	0
Crawley Reinette	PI_157728	1921	1	0	GEN	1	0	0	0	0
Crawley Reinette	1941025	1921	0	1	NFC	0	1	0	0	0
Tinsley Quince	1942003	1922	0	1	NFC	0	1	0	0	0
D'Arcy Spice	PI_590122	1923	1	0	GEN	1	0	0	0	0
D'Arcy Spice	1942006	1923	1	1	NFC	1	1	0	0	0
Pickering's Seedling	1942029	1924	0	1	NFC	0	1	0	0	0
Beauty of Moray	1942035	1925	0	1	NFC	0	1	0	0	0
West View Seedling	1943003	1926	0	1	NFC	0	1	0	0	0
Burr Knot	1943009	1927	0	1	NFC	0	1	0	0	0
Bridgewater Pippin (of Cheal)	1943020	1928	0	1	NFC	0	1	0	0	0
Star of Devon	1944008	1929	0	1	NFC	0	1	0	0	0
June Crewdson	1944013	1930	0	1	NFC	0	1	0	0	0
Fairie Queen	1944018	1931	0	1	NFC	0	1	0	0	0
Forty Shilling	1944023	1932	0	1	NFC	0	1	0	0	0
Jennifer	1944040	1933	0	1	NFC	0	1	0	0	0
Margaret Taylor	1944056	1934	0	1	NFC	0	1	0	0	0
Storey's Seedling	1945001	1935	0	1	NFC	0	1	0	0	0
May Beauty	1945014	1936	0	1	NFC	0	1	0	0	0
Mareda	1945036	1937	0	1	NFC	0	1	0	0	0
Corry's Wonder	1945049	1938	0	1	NFC	0	1	0	0	0
Jennifer Wastie	1945063	1939	0	1	NFC	0	1	0	0	0
Burn's Seedling	1945128	1941	0	1	NFC	0	1	0	0	0
Stoke Edith Pippin	1945130	1942	0	1	NFC	0	1	0	0	0
Lamb Abbey Pearmain	1945150	1943	1	1	NFC	1	1	0	0	0
Fearn's Pippin	1945186	1944	0	1	NFC	0	1	0	0	0
Kilkenny Pearmain	1945189	1945	0	1	NFC	0	1	0	0	0
Knobby Russet	1945192	1946	0	1	NFC	0	1	0	0	0
Queen Caroline	1945193	1947	0	1	NFC	0	1	0	0	0
Pine Apple Russet	1946006	1948	0	1	NFC	0	1	0	0	0
Mary Barnett	1946014	1949	0	1	NFC	0	1	0	0	0
Golden Knob	1946023	1950	0	1	NFC	0	1	0	0	0
Brown's Seedling	1946043	1951	0	1	NFC	0	1	0	0	0
Holland Pippin	1946091	1952	1	1	NFC	1	1	0	0	0
Dewdulip Seedling	1946104	1953	0	1	NFC	0	1	0	0	0
Eastbourne Pippin	1947008	1954	0	1	NFC	0	1	0	0	0
Rock (Lanarkshire)	1947031	1955	0	1	NFC	0	1	0	0	0
Morris's Russet	1947046	1956	0	1	NFC	0	1	0	0	0
Rathe Ripe	1947080	1957	0	1	NFC	0	1	0	0	0
Konigin Sophiensapfel	1947193	1958	1	1	NFC	1	1	0	0	0
Hog's Snout	1947235	1959	0	1	NFC	0	1	0	0	0
Martin Becker	1947345	1960	0	1	NFC	0	1	0	0	0
Castle Major	1947454	1961	0	1	NFC	0	1	0	0	0
Montfort	1947480	1962	0	1	NFC	0	1	0	0	0
Moore's Seedling	1947508	1963	0	1	NFC	0	1	0	0	0
Shoreditch White	1947512	1964	0	1	NFC	0	1	0	0	0
Lucombe's Pine	1948005	1965	0	1	NFC	0	1	0	0	0
Downton Pippin	1948022	1966	0	1	NFC	0	1	0	0	0
Brown Kenting	1948025	1967	0	1	NFC	0	1	0	0	0
Melmoth	1948032	1969	0	1	NFC	0	1	0	0	0
Monk's Golden Pippin	1948163	1970	0	1	NFC	0	1	0	0	0
Hunt's Duke of Gloucester	1948508	1971	0	1	NFC	0	1	0	0	0
Granny Giffard	1948705	1972	0	1	NFC	0	1	0	0	0
Topaz	1948737	1973	0	1	NFC	0	1	0	0	0
Hapsburg	1948746	1974	0	1	NFC	0	1	0	0	0
Wayside	1948761	1975	0	1	NFC	0	1	0	0	0
Breedon Pippin	1949022	1976	0	1	NFC	0	1	0	0	0
Lady Isabel	1949072	1977	0	1	NFC	0	1	0	0	0
Crimson Queening	1949092	1978	0	1	NFC	0	1	0	0	0
Elmore Pippin	1949095	1979	0	1	NFC	0	1	0	0	0
Longney Russet	1949096	1980	0	1	NFC	0	1	0	0	0
Paroquet	1949189	1982	0	1	NFC	0	1	0	0	0
Dockney	1949205	1983	0	1	NFC	0	1	0	0	0
Strippy	1949206	1984	0	1	NFC	0	1	0	0	0
Barnhill Pippin	1949207	1985	0	1	NFC	0	1	0	0	0
Kemp	1949209	1986	0	1	NFC	0	1	0	0	0
Old Somerset Russet	1949214	1987	0	1	NFC	0	1	0	0	0
Summer John	1949221	1988	0	1	NFC	0	1	0	0	0
Ballyfatten	1949222	1989	0	1	NFC	0	1	0	0	0
Lord Lennox (Finzi)	1949223	1990	0	1	NFC	0	1	0	0	0
Lass o' Gowrie	1949272	1991	0	1	NFC	0	1	0	0	0
Scotch Dumpling	1949276	1992	0	1	NFC	0	1	0	0	0
Early Julyan	1949288	1993	0	1	NFC	0	1	0	0	0
Laxton's Rearguard	1949291	1994	0	1	NFC	0	1	0	0	0
Laxton's Reward	1949292	1995	0	1	NFC	0	1	0	0	0
Sussex Mother	1950002	1996	0	1	NFC	0	1	0	0	0
Stoke Allow	1950042	1997	0	1	NFC	0	1	0	0	0
Saint Albans Pippin	1950067	1998	0	1	NFC	0	1	0	0	0
Prince Edward	1950070	1999	0	1	NFC	0	1	0	0	0
Thompson's Apple	1950071	2000	0	1	NFC	0	1	0	0	0
Golden Royal	1950072	2001	0	1	NFC	0	1	0	0	0
Munster Tulip	1950074	2002	0	1	NFC	0	1	0	0	0
Eight Square	1950079	2003	0	1	NFC	0	1	0	0	0
Cissy	1950083	2004	1	1	NFC	1	1	0	0	0
Maclean's Favourite	1950085	2005	0	1	NFC	0	1	0	0	0
Carnet	1950132	2006	0	1	NFC	0	1	0	0	0
Brenchley Pippin	1950299	2007	0	1	NFC	0	1	0	0	0
Leonard Lush	1950303	2008	0	1	NFC	0	1	0	0	0
Admiral	1951148	2009	0	1	NFC	0	1	0	0	0
Longstart	1951224	2010	0	1	NFC	0	1	0	0	0
Brighton	1951242	2011	0	1	NFC	0	1	0	0	0
Bedminster Pippin	1952054	2012	0	1	NFC	0	1	0	0	0
Gilliflower of Gloucester	1952055	2013	0	1	NFC	0	1	0	0	0
Martin's Kernel	1953054	2014	0	1	NFC	0	1	0	0	0
Delectable	1953055	2015	0	1	NFC	0	1	0	0	0
Wickham Green	1953056	2016	0	1	NFC	0	1	0	0	0
Caudal Market	1953104	2017	0	1	NFC	0	1	0	0	0
Dillington Beauty	1953137	2018	0	1	NFC	0	1	0	0	0
Welcome	1953141	2019	0	1	NFC	0	1	0	0	0
Symond's Winter	1953142	2020	0	1	NFC	0	1	0	0	0
Benseman's Seedling	1953149	2021	0	1	NFC	0	1	0	0	0
Fromme Scab Resistant	1953165	2022	0	1	NFC	0	1	0	0	0
Benenden Early	1954008	2023	0	1	NFC	0	1	0	0	0
Pitmaston Pine Apple	1955024	2024	0	1	NFC	0	1	0	0	0
Box Apple	1955077	2025	0	1	NFC	0	1	0	0	0
Cornish Honeypin	1955078	2026	0	1	NFC	0	1	0	0	0
Sissons's Worksop Newtown	1955143	2027	0	1	NFC	0	1	0	0	0
Victory	1957165	2028	0	1	NFC	0	1	0	0	0
Lord Hindlip	USA_SSE0048	2029	1	0	SSE	1	0	0	0	0
Lord Hindlip	1957176	2029	0	1	NFC	0	1	0	0	0
Alfriston	1957178	2030	0	1	NFC	0	1	0	0	0
Frogmore Prolific	1957180	2031	0	1	NFC	0	1	0	0	0
Joybells	1957183	2032	0	1	NFC	0	1	0	0	0
Cox's Pomona	1957188	2033	1	1	NFC	1	1	0	0	0
John Waterer	1957196	2034	0	1	NFC	0	1	0	0	0
Ben's Red	1957208	2035	0	1	NFC	0	1	0	0	0
Bess Pool	1957209	2036	0	1	NFC	0	1	0	0	0
Scarlet Pearmain	1957227	2037	0	1	NFC	0	1	0	0	0
Foster's Seedling	1957235	2038	0	1	NFC	0	1	0	0	0
Bedwyn Beauty	1957264	2039	0	1	NFC	0	1	0	0	0
Clark's Seedling	1957265	2040	0	1	NFC	0	1	0	0	0
Shoesmith	1957270	2041	0	1	NFC	0	1	0	0	0
Bramshott Rectory	1957273	2042	0	1	NFC	0	1	0	0	0
Nelson's Favourite	1958022	2043	0	1	NFC	0	1	0	0	0
Port Allen Russet	1958023	2044	0	1	NFC	0	1	0	0	0
Eynsham Challenger	1960042	2045	0	1	NFC	0	1	0	0	0
Sergeant Peggy	1960044	2046	0	1	NFC	0	1	0	0	0
Robert Blatchford	1961047	2047	0	1	NFC	0	1	0	0	0
Robin Pippin	1961097	2048	0	1	NFC	0	1	0	0	0
Thoday's Quarrenden	1962002	2049	0	1	NFC	0	1	0	0	0
Lodgemore Nonpareil	1962033	2050	0	1	NFC	0	1	0	0	0
Nancy Jackson	1962081	2051	0	1	NFC	0	1	0	0	0
Moss's Seedling	1964001	2052	0	1	NFC	0	1	0	0	0
Nonsuch Park	1964065	2053	0	1	NFC	0	1	0	0	0
Fred Webb	1965004	2054	0	1	NFC	0	1	0	0	0
Lady Hollendale	1965012	2055	0	1	NFC	0	1	0	0	0
Warden	1967082	2056	0	1	NFC	0	1	0	0	0
Wright	USA_SSE0083	2057	1	0	SSE	1	0	0	0	0
Weight	1967083	2057	0	1	NFC	0	1	0	0	0
Aldwick Beauty	1970001	2058	0	1	NFC	0	1	0	0	0
Florence Bennett	1972082	2059	0	1	NFC	0	1	0	0	0
Alastair Cannon-White	1974074	2060	0	1	NFC	0	1	0	0	0
Unnamed	1974496	2061	0	1	NFC	0	1	0	0	0
Joaneting	1975009	2062	0	1	NFC	0	1	0	0	0
Arthur Turner	1975301	2063	0	1	NFC	0	1	0	0	0
Redstart	1977068	2064	0	1	NFC	0	1	0	0	0
St. Edmund's Russet	PI_589658	2065	1	0	GEN	1	0	0	0	0
Saint Edmund's Pippin	1977161	2065	0	1	NFC	0	1	0	0	0
Unnamed	1978366	2066	0	1	NFC	0	1	0	0	0
White Quarrenden	1979124	2067	0	1	NFC	0	1	0	0	0
Chivers Delight	1979157	2068	0	1	NFC	0	1	0	0	0
I.B. Reid	1980069	2069	0	1	NFC	0	1	0	0	0
Unnamed	1981147	2070	0	1	NFC	0	1	0	0	0
Old Rock Pippin	1981148	2071	0	1	NFC	0	1	0	0	0
Strawberry Pippin	1982282	2072	0	1	NFC	0	1	0	0	0
Proctor's Seedling	1983076	2073	0	1	NFC	0	1	0	0	0
Mother (Taylor)	1983092	2074	0	1	NFC	0	1	0	0	0
Rough Pippin (Cornwall)	1984002	2075	0	1	NFC	0	1	0	0	0
Unnamed	1984104	2076	0	1	NFC	0	1	0	0	0
Craggy's Seedling	1992014	2077	0	1	NFC	0	1	0	0	0
Worcester Woodsil	1992015	2078	0	1	NFC	0	1	0	0	0
Herefordshire Russet	1994017	2079	0	1	NFC	0	1	0	0	0
Harling Hero	1994023	2080	0	1	NFC	0	1	0	0	0
Ambro	1998014	2081	0	1	NFC	0	1	0	0	0
Berna	1999006	2082	0	1	NFC	0	1	0	0	0
Tukker	1999033	2083	0	1	NFC	0	1	0	0	0
Blackmoor's Upright	1999038	2084	0	1	NFC	0	1	0	0	0
Hunt's Early	1999080	2085	0	1	NFC	0	1	0	0	0
Sunrise	1999087	2086	0	1	NFC	0	1	0	0	0
Tommy Knight	1999088	2087	0	1	NFC	0	1	0	0	0
Christmas Pearmain	USA_SSE0045	2089	1	0	SSE	1	0	0	0	0
Christmas Pearmain	2000026	2089	0	1	NFC	0	1	0	0	0
Domino	2000030	2090	0	1	NFC	0	1	0	0	0
Golden Spire	2000039	2091	0	1	NFC	0	1	0	0	0
Grantonian	2000041	2092	0	1	NFC	0	1	0	0	0
Irish Peach	FEM_1_91	2093	1	0	FEM	1	0	0	0	0
Irish Peach	2000051	2093	1	1	NFC	1	1	0	0	0
Kentish Quarrenden	2000052	2094	0	1	NFC	0	1	0	0	0
King Albert	2000054	2095	0	1	NFC	0	1	0	0	0
Mary Green	2000066	2096	0	1	NFC	0	1	0	0	0
Norfolk Beauty	2000073	2097	0	1	NFC	0	1	0	0	0
Pitmaston Russet Nonpareil	2000078	2098	0	1	NFC	0	1	0	0	0
Rivers' Early Peach	2000083	2099	0	1	NFC	0	1	0	0	0
Ross Nonpareil	PI_590141	2100	1	0	GEN	1	0	0	0	0
Ross Nonpareil	2000084	2100	0	1	NFC	0	1	0	0	0
Saint Martin's	2000086	2101	0	1	NFC	0	1	0	0	0
September Beauty	2000089	2102	1	1	NFC	1	1	0	0	0
Stirling Castle	2000090	2103	0	1	NFC	0	1	0	0	0
Surprise (Veitch)	2000093	2104	0	1	NFC	0	1	0	0	0
Thorle Pippin	2000094	2105	0	1	NFC	0	1	0	0	0
Winter Quarrenden	2000100	2106	0	1	NFC	0	1	0	0	0
Amber	2001025	2107	0	1	NFC	0	1	0	0	0
Holaart Doux	CRAW-0014	2108	0	1	CRA-W	0	1	0	0	0
Speeckaert Appel	CRAW-0029	2109	0	1	CRA-W	0	1	0	0	0
Saint-Bernard	CRAW-0030	2110	0	1	CRA-W	0	1	0	0	0
Reinette de la Dief	CRAW-0038	2111	0	1	CRA-W	0	1	0	0	0
Pigeonnet	PI_589597	2112	1	0	GEN	1	0	0	0	0
Pigeonnet	CRAW-0044	2112	0	1	CRA-W	0	1	0	0	0
Pépin d'Or de Bovelingen	CRAW-0051	2113	0	1	CRA-W	0	1	0	0	0
Reinette Gris	USA_SSE0078	2114	1	0	SSE	1	0	0	0	0
Reinette de Grez-Doiceau	CRAW-0055	2114	0	1	CRA-W	0	1	0	0	0
Souvenir d'Etichove	CRAW-0061	2115	0	1	CRA-W	0	1	0	0	0
Godelieve Hegmans	CRAW-0105	2116	0	1	CRA-W	0	1	0	0	1
Antonowka Safran	CRAW-0110	2117	0	1	CRA-W	0	1	0	0	0
Céres	CRAW-0114	2118	0	1	CRA-W	0	1	0	0	0
Keiing	CRAW-0128	2119	0	1	CRA-W	0	1	0	0	0
Mac Intosh Falso	CRAW-0132	2120	0	1	CRA-W	0	1	0	0	0
Court-Pendu Noir	CRAW-0153	2121	0	1	CRA-W	0	1	0	0	0
Leboulle	CRAW-0204	2125	0	1	CRA-W	0	1	0	0	0
Laubain n°1	CRAW-0226	2126	0	1	CRA-W	0	1	0	0	0
Laubain n°2	CRAW-0227	2127	0	1	CRA-W	0	1	0	0	0
Semis Laubain	CRAW-0228	2128	0	1	CRA-W	0	1	0	0	0
Leclercq n°3	CRAW-0244	2129	0	1	CRA-W	0	1	0	0	0
Reinette Parmentier	CRAW-0249	2130	0	1	CRA-W	0	1	0	0	0
Spéche	CRAW-0286	2132	0	1	CRA-W	0	1	0	0	0
Pomme Obus Vivier	CRAW-0306	2133	0	1	CRA-W	0	1	0	0	0
Bon-Pommier Nouveau	CRAW-0310	2134	0	1	CRA-W	0	1	0	0	0
Golden Kroon	CRAW-0318	2135	0	1	CRA-W	0	1	0	0	0
Miel d'Acren	CRAW-0319	2136	0	1	CRA-W	0	1	0	0	0
Reinette Tardive du Château	CRAW-0329	2137	0	1	CRA-W	0	1	0	0	0
Multhaupt's Reinette	CRAW-0330	2138	0	1	CRA-W	0	1	0	0	0
Blanc Braibant	CRAW-0331	2139	0	1	CRA-W	0	1	0	0	0
Gris Cou	CRAW-0332	2140	0	1	CRA-W	0	1	0	0	0
Jean-Jacques	CRAW-0333	2141	0	1	CRA-W	0	1	0	0	0
Jean Hardy	CRAW-0345	2142	0	1	CRA-W	0	1	0	0	0
Semis Louette	CRAW-0419	2143	0	1	CRA-W	0	1	0	0	0
Winterperzikappel	CRAW-0432	2145	0	1	CRA-W	0	1	0	0	0
Grosse Reinette Transparente Lebeau	CRAW-0434	2146	0	1	CRA-W	0	1	0	0	0
Pomme de Douce	CRAW-0450	2147	0	1	CRA-W	0	1	0	0	0
Semis Bournonville	CRAW-0454	2148	0	1	CRA-W	0	1	0	0	0
Pomme-Poire	CRAW-0459	2149	0	1	CRA-W	0	1	0	0	0
Reinette Verbraeck	CRAW-0462	2150	0	1	CRA-W	0	1	0	0	0
Coupette	CRAW-0466	2151	0	1	CRA-W	0	1	0	0	0
Pomme Côtelée Nisol	CRAW-0470	2153	0	1	CRA-W	0	1	0	0	0
Pomme de Côtes Simple	CRAW-0487	2154	0	1	CRA-W	0	1	0	0	0
Pomme de Marchau	CRAW-0490	2155	0	1	CRA-W	0	1	0	0	0
Court-Pendu Henry	CRAW-0504	2156	0	1	CRA-W	0	1	0	0	1
Tequenne	CRAW-0505	2157	0	1	CRA-W	0	1	0	0	0
Rambour Toussaint	CRAW-0511	2158	0	1	CRA-W	0	1	0	0	0
Pomme Fraise	CRAW-0513	2159	0	1	CRA-W	0	1	0	0	0
Pomme Rouge Schyns	CRAW-0524	2160	0	1	CRA-W	0	1	0	0	0
Pomme Douce Schyns	CRAW-0525	2161	0	1	CRA-W	0	1	0	0	0
Pomme Douce Bruwier	CRAW-0526	2162	0	1	CRA-W	0	1	0	0	0
Delincée	CRAW-0528	2163	0	1	CRA-W	0	1	0	0	0
Pommier Tombé Desaive	CRAW-0529	2164	0	1	CRA-W	0	1	0	0	0
Reinette Michiels	CRAW-0543	2165	0	1	CRA-W	0	1	0	0	0
Spéche Falso	CRAW-0548	2166	0	1	CRA-W	0	1	0	0	0
Pomme Olivet	CRAW-0563	2167	0	1	CRA-W	0	1	0	0	0
Bouillenne	CRAW-0593	2169	0	1	CRA-W	0	1	0	0	0
Belle Fontaine	CRAW-0595	2170	0	1	CRA-W	0	1	0	0	0
Pater van den Elzen	Oek_408-1	2171	1	0	Oekowerk	1	0	0	0	0
Pater Van der Elze	CRAW-0620	2171	0	1	CRA-W	0	1	0	0	0
Reinette Struel	CRAW-0631	2172	0	1	CRA-W	0	1	0	0	0
Collins June	PI_589149	2173	1	0	GEN	1	0	0	0	0
Reinette de Crugie	CRAW-0632	2173	0	1	CRA-W	0	1	0	0	0
Reinette de Cuzy	CRAW-0633	2174	0	1	CRA-W	0	1	0	0	0
Hâtive de Belquerau	CRAW-0636	2175	0	1	CRA-W	0	1	0	0	0
Pomme Gare Gembloux	CRAW-0638	2176	0	1	CRA-W	0	1	0	0	0
Malus Stationis 1	CRAW-0639	2177	0	1	CRA-W	0	1	0	0	0
Malus Stationis 2	CRAW-0640	2178	0	1	CRA-W	0	1	0	0	0
Reinette Verte Gillet	CRAW-0641	2179	0	1	CRA-W	0	1	0	0	0
Saint-Omer	CRAW-0651	2181	0	1	CRA-W	0	1	0	0	0
Tuinzoet	CRAW-0658	2182	0	1	CRA-W	0	1	0	0	0
Zoete Rebbeling	CRAW-0659	2183	0	1	CRA-W	0	1	0	0	0
Rosappel	CRAW-0666	2185	0	1	CRA-W	0	1	0	0	0
Pomme Rose	CRAW-0667	2186	0	1	CRA-W	0	1	0	0	0
Koningszoet	CRAW-0670	2187	0	1	CRA-W	0	1	0	0	0
Roggeappel	CRAW-0672	2188	0	1	CRA-W	0	1	0	0	0
Zoete Bloemee	CRAW-0673	2189	0	1	CRA-W	0	1	0	0	0
Schöner aus Elmpt	Oek_526-1	2190	1	0	Oekowerk	1	0	0	0	0
Leo Appel	CRAW-0675	2190	0	1	CRA-W	0	1	0	0	0
Jasapel	CRAW-0676	2191	0	1	CRA-W	0	1	0	0	0
Dijkmanszoet	CRAW-0682	2193	0	1	CRA-W	0	1	0	0	0
Kaneelzoet	CRAW-0684	2194	0	1	CRA-W	0	1	0	0	0
Peterselie Appel	CRAW-0686	2195	0	1	CRA-W	0	1	0	0	0
Pomme Ronvaux José	CRAW-0718	2196	0	1	CRA-W	0	1	0	0	0
Pomme de Saint-Jean	CRAW-0722	2197	0	1	CRA-W	0	1	0	0	0
Délices de Beignée	CRAW-0736	2198	0	1	CRA-W	0	1	0	0	0
Reinette du Ham	CRAW-0737	2199	0	1	CRA-W	0	1	0	0	0
Rosalie	CRAW-0755	2200	0	1	CRA-W	0	1	0	0	0
Belle et Bonne	CRAW-0761	2202	0	1	CRA-W	0	1	0	0	1
Bleue	CRAW-0771	2203	0	1	CRA-W	0	1	0	0	0
Maurtinée	CRAW-0773	2204	0	1	CRA-W	0	1	0	0	0
Gueule de Mouton?	CRAW-0775	2205	0	1	CRA-W	0	1	0	0	0
Pomme de Paradis	CRAW-0777	2206	0	1	CRA-W	0	1	0	0	0
Douce	CRAW-0784	2208	0	1	CRA-W	0	1	0	0	0
Blanche Bourdouxhe	CRAW-0797	2209	0	1	CRA-W	0	1	0	0	0
Jonlet	CRAW-0800	2210	0	1	CRA-W	0	1	0	0	0
Large Mouche Douce	CRAW-0801	2211	0	1	CRA-W	0	1	0	0	0
Muscadet de Dieppe	CRAW-0806	2213	0	1	CRA-W	0	1	0	0	0
Pomme Douce Colson 1	CRAW-0823	2214	0	1	CRA-W	0	1	0	0	0
Baziles	CRAW-0825	2216	0	1	CRA-W	0	1	0	0	0
Picard	CRAW-0826	2217	0	1	CRA-W	0	1	0	0	0
Saint-Victor	CRAW-0839	2218	0	1	CRA-W	0	1	0	0	0
Reinette Blanche	CRAW-0844	2220	0	1	CRA-W	0	1	0	0	0
Pomme de l'Etang	CRAW-0847	2221	0	1	CRA-W	0	1	0	0	0
Jaune de Suzeril	CRAW-0856	2223	0	1	CRA-W	0	1	0	0	0
Copette	CRAW-0863	2224	0	1	CRA-W	0	1	0	0	0
Pomme Douce Dubois	CRAW-0864	2225	0	1	CRA-W	0	1	0	0	0
Gueule de Mouton Blanche	CRAW-0921	2229	0	1	CRA-W	0	1	0	0	0
Ickse	CRAW-1052	2235	0	1	CRA-W	0	1	0	0	0
Pomme Vandenhaute	CRAW-1060	2236	0	1	CRA-W	0	1	0	0	0
Reinette César	CRAW-1157	2240	0	1	CRA-W	0	1	0	0	0
Type Pépin d'Or - FAUX	CRAW-1162	2242	0	1	CRA-W	0	1	0	0	0
Othée Rouge	CRAW-1167	2243	0	1	CRA-W	0	1	0	0	0
Reinette Rochez	CRAW-1252	2245	0	1	CRA-W	0	1	0	0	0
Blanche de Famenne	CRAW-1271	2249	0	1	CRA-W	0	1	0	0	0
Pomme Myrtille	CRAW-1426	2255	0	1	CRA-W	0	1	0	0	0
Tête de Cheval	CRAW-1847	2256	0	1	CRA-W	0	1	0	0	0
Hausäpfel	CRAW-1848	2257	0	1	CRA-W	0	1	0	0	0
Vinné Hřebíčkové	CZ_BA_0453	2258	0	1	RBIPH	0	1	0	0	0
Vysoká nad Jizerou	CZ_BA_0467	2260	0	1	RBIPH	0	1	0	0	0
Mastná	CZ_BB_0412	2261	0	1	RBIPH	0	1	0	0	0
Prostřední	CZ_BB_0424	2263	0	1	RBIPH	0	1	0	0	0
Přední	CZ_BB_0428	2264	0	1	RBIPH	0	1	0	0	0
Panenské Veliké	CZ_BB_0434	2265	0	1	RBIPH	0	1	0	0	0
Otcovo	CZ_BB_0436	2266	0	1	RBIPH	0	1	0	0	0
Zadní	CZ_BB_0438	2267	0	1	RBIPH	0	1	0	0	0
Nathusiovo	CZ_BB_0442	2268	0	1	RBIPH	0	1	0	0	0
Šarlatová Parména	CZ_BB_0458	2269	0	1	RBIPH	0	1	0	0	0
Kouřimský Kropenáč	CZ_BB_0460	2270	0	1	RBIPH	0	1	0	0	0
Šovari Daru	CZ_BB_0462	2271	0	1	RBIPH	0	1	0	0	0
Sonderskow	CZ_BC_0458	2272	0	1	RBIPH	0	1	0	0	1
Okrouhlá	CZ_BE_0419	2273	0	1	RBIPH	0	1	0	0	0
Vernéřovické Tmavé	CZ_BE_0423	2274	0	1	RBIPH	0	1	0	0	0
Lipnice Malá	CZ_BE_0425	2275	0	1	RBIPH	0	1	0	0	0
Štětínské červené	CZ_BH_0427	2276	0	1	RBIPH	0	1	0	0	0
Červené Podzimní	CZ_BH_0430	2277	0	1	RBIPH	0	1	0	0	0
Jadernička moravská červená	CZ_BH_0458	2278	0	1	RBIPH	0	1	0	0	0
Horal	CZ_BH_0467	2279	0	1	RBIPH	0	1	0	0	0
Kmenotvorná	CZ_BH_0472	2280	0	1	RBIPH	0	1	0	0	1
Zlepšené Panenské	CZ_BJ_0439	2281	0	1	RBIPH	0	1	0	0	0
Moravcovo	CZ_BoN_0421	2283	0	1	RBIPH	0	1	0	0	0
Trat. Laze	CZ_BoN_0429	2284	0	1	RBIPH	0	1	0	0	0
Stružnické	CZ_BoN_0445	2285	0	1	RBIPH	0	1	0	0	0
Bezjaderné	CZ_GC_0420	2286	0	1	RBIPH	0	1	0	0	0
Červencové	CZ_GC_0430	2287	0	1	RBIPH	0	1	0	0	0
Ijunskoe Ranee	CZ_GC_0462	2288	0	1	RBIPH	0	1	0	0	1
Lemoenovo	CZ_GC_0474	2289	0	1	RBIPH	0	1	0	0	0
Malvazinka	CZ_GC_0480	2290	0	1	RBIPH	0	1	0	0	0
Božena Němcová	CZ_GD_0463	2291	0	1	RBIPH	0	1	0	0	0
Kirchwaldenské	CZ_GE_0048	2292	0	1	RBIPH	0	1	0	0	0
Libovické Muškátové	CZ_GE_0412	2293	0	1	RBIPH	0	1	0	0	0
Clawtenbrunské	CZ_GE_0498	2294	0	1	RBIPH	0	1	0	0	0
Hetlina	CZ_GF_0459	2295	0	1	RBIPH	0	1	0	0	1
Jan Říha	CZ_GF_0473	2296	0	1	RBIPH	0	1	0	0	0
Jadernička Moravská	CZ_GF_0481	2297	0	1	RBIPH	0	1	0	0	0
Košíkové	CZ_GF_0495	2298	0	1	RBIPH	0	1	0	0	1
Kalvil Bílý Podzimní	CZ_GF_0499	2299	0	1	RBIPH	0	1	0	0	0
Limburské	CZ_GG_0048	2300	0	1	RBIPH	0	1	0	0	0
Markova Reneta	CZ_GG_0458	2301	0	1	RBIPH	0	1	0	0	0
Red Baron	FEM_4_55	2302	1	0	FEM	1	0	0	0	0
Red Baron	CZ_GG_4102	2302	0	1	RBIPH	0	1	0	0	0
Žďárské úrodné	CZ_GH_0463	2303	0	1	RBIPH	0	1	0	0	0
Bohušovické	CZ_GH_0489	2304	0	1	RBIPH	0	1	0	0	0
Feyův Rekord	CZ_GI_0428	2305	0	1	RBIPH	0	1	0	0	0
Jantarnoe	CZ_GI_0494	2306	0	1	RBIPH	0	1	0	0	1
Königsteinské	CZ_GJ_0046	2307	0	1	RBIPH	0	1	0	0	0
Proche	CZ_GK_0412	2308	0	1	RBIPH	0	1	0	0	0
Sedmihradské modré	CZ_GK_0474	2309	0	1	RBIPH	0	1	0	0	0
Táborita	CZ_GL_0042	2310	0	1	RBIPH	0	1	0	0	0
Bláhovo Libovické	CZ_GL_0464	2311	0	1	RBIPH	0	1	0	0	0
Bláhovo Pozděkvěté	CZ_GL_0482	2312	0	1	RBIPH	0	1	0	0	0
Červené Tvrdé	CZ_GM_0440	2313	0	1	RBIPH	0	1	0	0	0
Hladíkovo Přeúrodné	CZ_GN_0431	2314	0	1	RBIPH	0	1	0	0	0
Hrubý	CZ_GN_0433	2315	0	1	RBIPH	0	1	0	0	0
Chodské	CZ_GN_0453	2316	0	1	RBIPH	0	1	0	0	1
Junnaja Sonata	CZ_GN_0487	2317	0	1	RBIPH	0	1	0	0	0
Jonas Hanes	CZ_GN_0489	2318	0	1	RBIPH	0	1	0	0	0
Kachovskoe	CZ_GO_0436	2319	0	1	RBIPH	0	1	0	0	0
Mendel	CZ_GO_0496	2320	0	1	RBIPH	0	1	0	0	0
Petr Broich	CZ_GP_0473	2321	0	1	RBIPH	0	1	0	0	0
Sudetská Reneta	CZ_GQ_0468	2322	0	1	RBIPH	0	1	0	0	0
Štěpánovo z Barchovic	CZ_GR_0455	2324	0	1	RBIPH	0	1	0	0	0
Titan	CZ_GR_0458	2325	0	1	RBIPH	0	1	0	0	0
Kostelecké	CZ_GU_0411	2326	0	1	RBIPH	0	1	0	0	0
Běličné	CZ_LB_0047	2327	0	1	RBIPH	0	1	0	0	0
Podstodůlče	CZ_LB_0049	2328	0	1	RBIPH	0	1	0	0	0
Krippele Apfel	FEM_2_69	2329	1	0	FEM	1	0	0	0	0
Zlátně	CZ_LB_0421	2329	0	1	RBIPH	0	1	0	0	0
Hořkosladké	CZ_LC_0413	2330	0	1	RBIPH	0	1	0	0	0
Olešnice	CZ_LC_0419	2331	0	1	RBIPH	0	1	0	0	0
Loužné	CZ_LC_0427	2333	0	1	RBIPH	0	1	0	0	0
Český Granát	CZ_LG_0428	2340	0	1	RBIPH	0	1	0	0	0
Raskubský Zákusek	CZ_LH_0419	2341	0	1	RBIPH	0	1	0	0	0
Zapovězené	CZ_LJ_0047	2342	0	1	RBIPH	0	1	0	0	0
Ovčí Hubička	CZ_LM_0045	2343	0	1	RBIPH	0	1	0	0	1
Vršovské Růžové Zimní	CZ_LN_0043	2344	0	1	RBIPH	0	1	0	0	0
Ariane	FEM_3_17	2345	1	0	FEM	1	0	0	0	0
Anna	FEM_1_44	2348	1	0	FEM	1	0	0	0	0
Anna	X04146	2348	0	1	INRAE	0	1	0	0	0
Saint Martin	PI_200781	2352	1	0	GEN	1	0	0	0	0
Shiemer	X04145	2355	0	1	INRAE	0	1	0	0	1
Chuero Ru	X05003	2374	0	1	INRAE	0	1	0	0	0
Blanc Mollet	PI_162719	2379	1	0	GEN	1	0	0	0	0
Douce de Sfax	X00559	2382	0	1	INRAE	0	1	0	0	0
Coop 17= PRI 1689-110 = PWR 22T78	X02888	2386	1	1	INRAE	1	1	0	0	0
Crandall	FEM_4_54	2388	1	0	FEM	1	0	0	1	0
Crandall	X02128	2388	1	0	INRAE	1	0	0	0	0
Greendale	FEM_5_44	2388	1	0	FEM	1	0	0	0	0
Himekami	X06108	2389	1	0	INRAE	1	0	0	0	0
Jonagram	DEU_JKI_MD_0088	2390	1	0	JKI	1	0	0	0	0
PRI14-126	FBo_WP3_0011	2392	1	0	ACW	1	0	0	0	0
PRI14-126	X08953	2392	0	1	INRAE	0	1	0	0	0
Primula	DEU_JKI_MD_0708	2393	1	0	JKI	1	0	0	1	0
Slava Pobeditelyam	FBo_WP3_0049	2394	1	0	IFG-Belarus	1	0	0	0	0
Starr	FBo_WP3_0029	2395	1	0	ACW	1	0	0	0	0
Starr	USA_SSE0139	2395	1	0	SSE	1	0	0	0	0
Starr	1952118	2395	1	0	NFC	1	0	0	0	0
TN R10A8	X04442	2396	1	1	INRAE	1	1	0	0	0
X06683	X06683	2401	1	1	INRAE	1	1	0	0	0
X06564	X06564	2403	1	0	INRAE	1	0	0	1	0
TN R11A62	X04638	2406	1	1	INRAE	1	1	0	0	0
P15 R13A3	X06417	2407	1	0	INRAE	1	0	0	1	0
X06808	X06808	2408	1	0	INRAE	1	0	0	1	0
P7 R4A4	X04355	2410	1	1	INRAE	1	1	0	0	0
Dayton	X04209	2411	1	0	INRAE	1	0	0	0	0
H 12-49	X03259	2412	1	0	INRAE	1	0	0	1	0
H 31-31	X03305	2413	1	1	INRAE	1	1	0	0	0
P7 R12A9	X02771	2414	1	0	INRAE	1	0	0	1	0
N°29	X03189	2415	0	1	INRAE	0	1	0	0	0
X03143	X03143	2417	1	0	INRAE	1	0	0	1	0
H 23-10	X03263	2418	1	0	INRAE	1	0	0	1	0
X06681	X06681	2419	1	1	INRAE	1	1	0	0	0
X06679	X06679	2421	1	0	INRAE	1	0	0	1	0
TN R42A60	X06398	2422	1	1	INRAE	1	1	0	0	0
N°43	X03177	2425	1	0	INRAE	1	0	0	1	0
Sykehouse Russet NT	2005014	2431	1	0	NFC	1	0	0	0	0
Mason's Pippin	2002056	2443	0	1	NFC	0	1	0	0	0
Limelight	Oek_350-1	2455	1	0	Oekowerk	1	0	0	0	0
Twenty Ounce	PI_589007	2462	1	0	GEN	1	0	0	0	0
Lubsk Queen	USA_SSE0147	2465	1	0	SSE	1	0	0	0	0
Peck Pleasant	PI_589240	2465	1	0	GEN	1	0	0	0	0
Mannington's Pearmain	2000065	2468	1	0	NFC	1	0	0	0	0
Pryors Red	USA_TOC_5602015	2468	1	0	TOC	1	0	0	0	0
Hubbards Pearmain	PI_590130	2476	1	0	GEN	1	0	0	0	0
Allington Pippin	Oek_7-1	2489	1	0	Oekowerk	1	0	0	0	0
Scrumptious	Oek_548-1	2492	1	0	Oekowerk	1	0	0	0	0
Dekkers Glorie	PI_188515	2497	1	0	GEN	1	0	0	0	0
Red Devil	Oek_443-1	2499	1	0	Oekowerk	1	0	0	0	0
Winter Gem	Oek_636-1	2500	1	0	Oekowerk	1	0	0	0	0
Merrigold	FEM_4_5	2513.3	1	0	FEM	1	0	0	0	0
Blake	1996036	2531	1	0	NFC	1	0	0	0	0
Juno	DEU_JKI_MD_0166	2537	1	0	JKI	1	0	0	0	0
Juno	1994058	2537	1	0	NFC	1	0	0	0	0
Roba	Oek_145-1	2538	1	0	Oekowerk	1	0	0	0	0
Co-op 18	PI_590201	2540.3	1	0	GEN	1	0	0	0	0
Jonafree	FEM_1_85	2540.3	1	0	FEM	1	0	0	0	0
Bellida	FBo_WP3_0312	2542.3	1	0	WUR	1	0	0	0	0
Dymock Red	1992115	2555	1	0	NFC	1	0	0	0	0
White Jersey	PI_175553	2568	1	0	GEN	1	0	0	0	0
Taylors	PI_589663	2572	1	0	GEN	1	0	0	0	0
Harry Masters Jersey	USA_SSE0030	2589	1	0	SSE	1	0	0	0	0
Brown's Apple	PI_589662	2603	1	0	GEN	1	0	0	0	0
Astramel	1986020	2607	1	0	NFC	1	0	0	0	0
Senyu	Oek_550-1	2612	1	0	Oekowerk	1	0	0	0	0
State Fair	USA_UMN0032	2614	1	0	UMN	1	0	0	1	0
Orin	FEM_5_67	2625	1	0	FEM	1	0	0	0	0
Orin	1981117	2625	0	1	NFC	0	1	0	0	0
Siugisdesert	1976107	2651	0	1	NFC	0	1	0	0	0
Piltsamasskoe Zimnee	1976105	2652	0	1	NFC	0	1	0	0	0
Noris	1976104	2653	0	1	NFC	0	1	0	0	0
HcP-35	USA_UMN0023	2655	1	0	UMN	1	0	0	1	0
Keepsake	PI_589894	2655	1	0	GEN	1	0	0	0	0
Magnolia Gold	FEM_4_45	2663.3	1	0	FEM	1	0	0	0	0
Minnesota Russet	1975014	2664	1	0	NFC	1	0	0	0	0
Dodd	1975011	2666	1	0	NFC	1	0	0	0	0
Rosanne	1974323	2670	0	1	NFC	0	1	0	0	0
Stowell Cox	1974322	2671	0	1	NFC	0	1	0	0	0
Reggent	FEM_4_43	2680	1	0	FEM	1	0	0	0	0
Ingol	PI_589441	2686	1	0	GEN	1	0	0	0	0
Cheddar	PI_199100	2696	1	0	GEN	1	0	0	0	0
Goldjon	FEM_4_44	2702.2	1	0	FEM	1	0	0	0	0
Jonadel	FEM_4_79	2702.2	1	0	FEM	1	0	0	0	0
Mollie's Delicious	PI_588981	2703	1	0	GEN	1	0	0	0	0
Raritan	FBo_WP3_0026	2704.3	1	0	ACW	1	0	0	0	0
Raritan	FEM_4_32	2704.3	1	0	FEM	1	0	0	0	0
Prime Gold	FEM_4_6	2707.3	1	0	FEM	1	0	0	0	0
Sungold	FEM_4_93	2708.2	1	0	FEM	1	0	0	0	0
Spijon	FEM_4_13	2709.3	1	0	FEM	1	0	0	0	0
Spyon	FEM_4_39	2709.3	1	0	FEM	1	0	0	0	0
Edgar (Canada)	1967068	2720	0	1	NFC	0	1	0	0	0
Diana	PI_588962	2722	1	0	GEN	1	0	0	0	0
Diana	1967066	2722	1	1	NFC	1	1	0	0	0
Bedford Red	PI_589121	2723	1	0	GEN	1	0	0	0	0
Carola	FEM_5_81	2728	1	0	FEM	1	0	0	0	0
Kalco	1967003	2728	1	0	NFC	1	0	0	0	0
Balder	Oek_35-1	2732	1	0	Oekowerk	1	0	0	0	0
Balder	1966044	2732	0	1	NFC	0	1	0	0	0
Scotia	FEM_5_46	2740.3	1	0	FEM	1	0	0	0	0
Niagara	FEM_5_3	2757.3	1	0	FEM	1	0	0	0	0
Tropical Beauty	1961087	2762	0	1	NFC	0	1	0	0	0
Splendour	PI_437054	2764.3	1	0	GEN	1	0	0	0	0
Tare de Ghinda	1958111	2775	1	0	NFC	1	0	0	0	0
Cretesc de Breaza	1958100	2779	0	1	NFC	0	1	0	0	0
Peperapfel Fredenbeck	Oek_409-1	2781	1	0	Oekowerk	1	0	0	0	0
Purpurroter Cousinot	1958064	2781	1	0	NFC	1	0	0	0	0
Altlander Fettapfel	1958060	2782	1	0	NFC	1	0	0	0	0
Fettapfel	Oek_151-1	2782	1	0	Oekowerk	1	0	0	0	0
Claudius Herbstapfel	PI_131001	2783	1	0	GEN	1	0	0	0	0
Cludius Herbstapfel	1958057	2783	1	0	NFC	1	0	0	0	0
Giambun	1958043	2784	0	1	NFC	0	1	0	0	0
Gabiola	1958037	2785	0	1	NFC	0	1	0	0	0
Stonehenge	1957205	2794	0	1	NFC	0	1	0	0	0
Milfor	1957202	2796	0	1	NFC	0	1	0	0	0
Emiliab9 46753	FEM_1_73	2802	1	0	FEM	1	0	0	0	0
Emilia	1957193	2802	0	1	NFC	0	1	0	0	0
Titovka	1957079	2809	0	1	NFC	0	1	0	0	0
Kitchovka	1957078	2810	0	1	NFC	0	1	0	0	0
Kandile	1957076	2811	1	0	NFC	1	0	0	0	0
Aivaniya	1957073	2813	0	1	NFC	0	1	0	0	1
Caroline Hopkins	1956035	2817	0	1	NFC	0	1	0	0	0
Toyo	1956006	2820	0	1	NFC	0	1	0	0	0
Sacramentsapple	Oek_505-1	2822	1	0	Oekowerk	1	0	0	0	0
President Boudewijn	1955015	2823	0	1	NFC	0	1	0	0	0
Mimi	Oek_380-1	2826	1	0	Oekowerk	1	0	0	0	0
Primus	1955011	2827	0	1	NFC	0	1	0	0	0
Apfel des Paris	Oek_19-1	2828	1	0	Oekowerk	1	0	0	0	0
Prinses Marijke	Oek_431-1	2830	1	0	Oekowerk	1	0	0	0	0
Prinses Marijke	1955004	2830	0	1	NFC	0	1	0	0	0
Prinses Beatrix	1955003	2831	0	1	NFC	0	1	0	0	0
Young America	1954090	2833	1	0	NFC	1	0	0	0	0
Unnamed	1954069	2836	0	1	NFC	0	1	0	0	0
Dunns Seedling	1953154	2842	1	0	NFC	1	0	0	0	0
Golden Melon	1953010	2847	0	1	NFC	0	1	0	0	0
Shinko	1953006	2848	0	1	NFC	0	1	0	0	0
Shin Indo	1953005	2849	0	1	NFC	0	1	0	0	0
Kyokko	1953004	2850	0	1	NFC	0	1	0	0	0
[truncated: 3,291 more rows]

## Sheet: Additional file 3.3
Institution_abbreviated	Institution_name	Institution_country
ACW	Agroscope Changins Waedenswil	Switzerland
ARO	Agricultural Research Organization	Israel
CRA-W	Walloon Agricultural Research Center	Belgium
EMR	East Malling Research	UK
FEM	Fondazione Edmund Mach	Italy
GEN	PGRU-Geneva	USA
INRAE	Institut National de Recherche pour l’Agriculture, l’Alimentation et l’Environnement	France
JKI	Julius Kühn Institute	Germany
KUL	Katholieke Universiteit Leuven	Belgium
Laimbourg	Research Center Laimburg	Italy
NFC	National Fruit Collection	UK
Oekowerk	Ökowerk	Germany
RBIPH	Research and Breeding Institute of Pomology Holovousy	Czech Republic
RCL	Centro Di Sperimentazione Agraria e Forestale Laimburg Azienda (Laimburg Reserach Centre)	Italy
RIPF	Research Institute of Horticulture	Poland?
SGGW	Warsaw University of Life Sciences	Poland
SLU	Sveriges lantbruksuniversitet	Sweden
SSE	Seed Savers Exchange	USA
TOC	Temperate Orchard Conservancy	USA
UMN	University of Minnesota	USA
UNIBO	University of Bologna	Italy
VNIISPK	The All-Russian Research Institute of Horticultural Breeding	Russia
WUR	Wageningen	The Netherlands
